# Supplementary material for: A DNA turbine powered by a transmembrane potential across a nanopore
Source: Nat Nanotechnol. 2023 Oct 26;19(3):338–44. doi: 10.1038/s41565-023-01527-8 (PMC10950783; doi:10.1038/s41565-023-01527-8)
Supplement: Supplementary file 2 — DNA origami sequences for the turbines. [file 41565_2023_1527_MOESM2_ESM.xlsx]

## Sheet: right-handed
bar_core_01	CCAGTACCCGGTAGGTCCCGTATCAATTTTTCGCA
bar_core_02	GGGAACGGGTGAGTACTCAACGTTGTGCATAAATCAAGGATCGGATCTT
bar_core_03	AGTCTTGCAACGCAAGCATTAAAATCGGAGATATGGCCTGGG
bar_core_04	TGCATTGAGGCCGATAAATAGGAACGCCTCCACGCATCACTCTAACAGG
bar_core_05	CGGTCGCTTATGGCAGCACTGCAGTGTTTGGTTTGGCTTTCTCCTTTCT
bar_core_06	GGCCCAAGAACCCCATAATTCTTGTTAAATGGGTC
bar_core_07	AAATCCCGATGAAGGGTAAAGTCGCTGGTCACCGCGGTCGTTGCTCTCC
bar_core_08	TATGAGCAACAGCGAACCATGTTTACCACGGTTTGGTGCTGGTAAAGAC
bar_core_09	GAATATTACATTTATAACATTGATTTAG
bar_core_10	TCATTTGAATTACCATTAATTTACAAACCTAAAATACCGATA
bar_core_11	TCTCCTGCGGGAACTTAGTTACAACTGGTGAAACCCTGAACCAGACTCT
bar_core_12	GGATTCTGGGTGGTGACTTGTATTCCTAAATGGGAGCTTCTACCAGGAA
bar_core_13	CTTGAGTAACAGTCTGGAAAGCGCAGTCAGACGGGGAAAAAG
bar_core_14	AGTTTTACTGCCTAATAAGAAAGATTGAGTCAGCTTCTAAGT
bar_core_15	CTCAGGAGGTTTAGGATAAGTCAAAGAACTGCTCCACTGACC
bar_core_16	CCTGTAGACCCTCAGAACCGCGGTTTTGTTCAAATAATTGTG
bar_core_17	ATCAATACGGAATTAATAGAATTTTCACGAGCCTT
bar_core_18	CAAAATTATATACATCTGAGATTGAGGAATATTCGGTCGCTGCGAGGTG
bar_core_19	TTTCAATTACCTGACGGATTCACGCTGAGTAGTCAGTCGACGCTATGAC
bar_core_20	ATACATGGCTTTTGGCCTTTAATCTTACGCACCCA
bar_core_21	CACTCTGTGCCAGCCAGTCGTCGCGGGGGAAGCGC
bar_core_22	CCGTGGGGATCAAATTGGGAAGGGCGATCACCGCTGCGCATC
bar_core_23	TTTAGTGTAAAAAAAGCCGAGTTGGGATTAAATATTGTAACTTGCAC
bar_core_24	ACGCAACCTGTTGCCCTGCGCACGGAAATTTGGAAACATGAGAG
bar_core_25	GAACCTATTCAGGTCCTCCGGGTAGCAACAGGGAGTTAAAGG
bar_core_26	TCCTGCCCTGCAGCACCGTCGATGGGTAAAGGTTTTGGTGGT
bar_core_27	TCACCTACGTCATAAACATCCAGCGCAGGCGGCCA
bar_core_28	TGCCTGCCCGCCTCCGGGAAATTCAAGTTTACATGCCCGCATTTATGCC
bar_core_29	GTGAGCGGTGAGACTCCTCATAAGGCACGGCTTGAGTCCAACGGCCA
bar_core_30	ATCAACCGGTTGGACAGTCAAATCA
bar_core_31	GCGTCTGTGAGAGAGTTTTTTGCCACTGGCAGCAGTGAAGCC
bar_core_32	ATAAATCCACATACAAATTTTTAGAACCGCCTGAGAGTCTCCCTGTAAT
bar_core_33	AGGTGGCTAGCGCGATCGCGTTTTAATTCGAGCCCTCTGACA
bar_core_34	CCAGCTCTGTTGTTAAATCTGATACGCGAATTCCGTAGTTTGCCCCAGT
bar_core_35	GTAGCGAAGCCACCGAGGCAGGTCAGAGATAGAAAATTCA
bar_core_36	CAGAATAAAGTTACCAGAAGTCACAATCAAGATAACCCA
bar_core_37	GTGTATTGATATATGCAAGAACGAGGCGCTCAAGGCACTAACCAT
bar_core_38	ATACGGGTCTCTAACTATTAACCTATCTGAGTAAACTTGGTCCTCAGCA
bar_core_39	GTATAAACATAATTCGAGCCAGAGGAGTATGAGCTGCGGAAA
bar_core_40	TTTCGGAAAGAAATCAGCACGATAATCTCACGTCG
bar_core_41	GAGAAGGTTCATCTGATTTGTTCGCCGACTCCGCGAGCGC
bar_core_42	CTCAGTACGCAATAAACAGGAGGCAAACCATCTTT
bar_core_43	GCCGTCGTCCAGCAAATAGAGAAGTTTCAAAAGAA
bar_core_44	AGAGGGTCACCGTAAGTTAGCGTATCAGATGATGGGAATAG
bar_core_45	TACCGTACACCACCCTCATTTAAGAGGCTAATGGT
bar_core_46	ACACTGAGTTTCGAAGAAACGCCAGTTGGGAGGTTATCCCG
bar_core_47	GGGAGAACATCGTGGCTCATGAGTAGACGCGATAAC
bar_core_48	GCCATCCACAGTTAGCCCCATGCGGTAGATACAGGAAAGCCTAGGGACA
bar_core_49	CATCCCAGCAGCGCGCGGAGCGAATCAGAG
bar_core_50	TCTTGCGGTATGCGTCCCAAAGGCCCTCGGAGGGCGCGATGTTTA
bar_core_51	GGTCCTCAGTTCTTGATCATTCAGCTCCCGGTTAGTGTGACTCTATATC
bar_core_52	CAGCCTCCCCGGTAAGACACGCTGCGCCACGAACC
bar_core_53	AACGGAATCATTGCAGGCGCAGGCGGCCGAGCACAGGGCAACTTTTTCC
bar_core_54	AGAATGCCAACGCATGCATTACCATATGGCGCCGG
bar_core_55	GCGTCAGAAAGTAAGCAGATACAAGAATGCGCTAA
bar_core_56	ATAATACTTTTTAATTAACGTATACCAGGATTAAATAATTTATCCATTA
bar_core_57	GGATTTTATTCATTGCTGGCTGACCTTCGAACCGA
bar_core_58	CAGAGCCCTAAATTTGAGACTGAGTTGAAGTTTGACGCAAATACTAACG
bar_core_59	ATTGACATACCAGCAATAAGTTTATTTTGGAAACCGTAATCA
bar_core_60	GCCCGCCAAGTATTTCAGGGATAGCAGATACAGGAATTCTGAGTGTGAT
bar_core_61	ATCGAAGTTAGCGGCACCCTCTACAAACTACAACGAATATTT
bar_core_62	CGTGCGTCCAGGCGTACCGCCCATTCCACAGACAGGTCGTCT
bar_core_63	ACCACTGCAGGGGGCTTGCCCAACTCACATAGCTGCGGCAGGCTGAGAG
bar_core_64	AGGCGGTCGGCTACCGCTGGTAGCGGTGGGGTCTGGTTTGAT
bar_core_65	GAGCGAGTTGGCCGCATAATTTTGTGTT
bar_core_66	ATTAGCATATTTGGTGATCCGGCAAACAGCGTGGC
bar_core_67	CCACTGGATCAAACGCGGTCCGTTGCAGTAGGTATCGCTTACCGGATAC
bar_core_68	GGCGGAGAAGGACTGAGCAAAAGGCCAGCAAAAATGGCGCCA
bar_core_69	GAATGCGTTCCAGTAGCTCCCAACGCGCTGATTACTGGTGTG
bar_core_70	TATGGTTGGAGGTTACCGGAACCGCCTCCAGCACCGAGGAAA
bar_core_71	GATATCAACTGCCGGCTGATATGCCCCACGGGGTTTTACCG
bar_core_72	ACAGTCACCCCGTTCCCAACAACCTATTGTGTACT
bar_core_73	ACTAACTATTAGGCGCACAGAAATAAAGTATAACTAAAGACA
bar_core_74	TTTTCTGTGGCAGCTGATAGTCAGATGAAAATGGAAGGGTTA
bar_core_75	TATCAGACGATTGGTCACCGGAACCAG
bar_core_76	AGTCTATCTCGGCTCGGATCGCTAGCCAATCCGCCCCAGCCA
bar_core_77	TAATTGTTCCAGATTTATCAGAATGAAGTCATGCTTAATCAG
bar_core_78	TTTGGTATGGCTAGTGTTTGCAAGCAGC
bar_core_79	TTCCAGTTAAAAACATATGCGTTATATTGCGTTAA
bar_core_80	GTAACTATCGTCGCGTTGCTGGGGGCTGTGTGCTTATCCG
bar_core_81	TGAGGTATCCTAGAATTATATGCGCCCATTCGAAT
bar_core_82	TTACATCGAATTTAAAGATTGATCGCCCACGCATAGCTTGATATCTTTA
bar_core_83	CTATCTTAAGCATGACGCAATAGCTATCCATTTTCGCATATA
bar_core_84	CTAAAGAGGGCAATTAAACACTAGTATCAGGGAAGTCTGTCC
bar_core_85	CAGCTCTCTGCAAATGAACGCAAATAAGATCCTGACAGAGAGAACAACA
bar_core_86	CTCGAGATTCTCTATTGAAATAACGAGCAAATGAAAGAACGC
bar_core_87	GCGAAACAACGGCGATTGGTGAACCCGTCGCCTCAACAGAGC
bar_core_88	GACCCCCCCTGATAATATTTTAAACAGCCATATATTTAGCGAGTGTACA
bar_core_89	TACACTACCGCGACCGCGAGACTGTATGTTCCAGAAACGAGT
bar_core_90	AAAACGATTAGCCGATCCAATAACTTTCCGATCTAGAGATGGTTTAAT
bar_core_91	CACTACGAGCAGCGATATGTAGAGTGAGATCATCATTAATCA
bar_core_92	AACGGGTAACGAGGCTTAGGTACTAAAGACCACCAATGCGAT
bar_core_93	TTCATGAAGAGGCTGACTACCATTTGAGATCATTTCATTATA
bar_core_94	CGTGATCGGATAACTTCTTTCCGTTAGGACTTTGTACCTTAACATCA
bar_core_95	GCGCAGGCTACGCTAGCTGGAGAAGAGTCAACTCGTATTATA
bar_core_96	GCCGGAAAGGAGTCTAGCTTACTTAGAAAATCGTCGAATGAC
bar_core_97	GTAGATTCCATATCGATTGTTTGGATTACAAAGAAGAAATAG
bar_core_98	ACAATAAGCAAAAGATGGAAACAGTACAATAATCCTTTGCCCTTTAAAC
bar_core_99	GCTGCAACTGTCTAGGAACAATGCCACGCTTTTAGTGCATCAAAAAGAT
bar_core_100	CGGGAGGGCTTACAGTTGCCGGTTGAGATTTGGG
bar_core_101	TACGATATACAGGCATCGTGGAAGGCGAGTTACGACCCGGACATTGC
bar_core_102	GAGTTGGCACGCTGCAAGCGGATCAAAAAGACAGGGTAATGT
bar_core_103	CCCCGTTCGGTGTACTGGCCCGCCTTCCAATGTTCAAAAGGGTGAGAAA
bar_core_104	TATGATGCCAGTTTTTTCGTTAAATCAATCTAAAGCTTTATGATCTAAA
bar_core_105	CAAAAGGTACGGGAGATCTTAACAAGGTAGAACGTAGGTGTCGTTGCGG
bar_core_106	AGTTAGCCCGACCGACTTATCCGTCTCGTTAAACGTGACCGTATTAAAA
bar_core_107	GGATAACTGGCCTCCCAAGTTATGAATCTAGACTT
bar_core_108	AGGTGCGTACTCTTCCTGTCGTGGTGCTTGTCACTCTGCAAG
bar_core_109	CAGAGGGAACAAATGCCATCTTTTCATA
bar_core_110	ATCCCAAGAAAAATAAGAGAAACACCAGCGTTAGT
bar_core_111	CTGGCTACATAATGGGGAATACATGCGTGCTACAACGTAGGA
bar_core_112	CTAAAACCAGCGAAGTCAATACTCATGTTTAGTTGCAATAGC
bar_core_113	ATGTTACAAGAGGCCCGCAGACTAAGCCCAGGTAA
bar_core_114	CTTCTTCTCAAAATTAGACTTTTAAAAGTGGGAAGAACCCCT
bar_core_115	TGACTCTAAATTAAAAATGCTTATTGGCTATATTATAACAACAGGTC
bar_core_116	GATCCTTCGGCAAATAGTAGTGTGCTGGTTTATTT
bar_core_117	TGATCTTTGGTCATGAGATTAGGGGCATTTCCATTAGATACACTACTAA
bar_core_118	GTGGAAAACCACACTAGAAGAACAG
bar_core_119	CAAGTTTCTAAGGTGAAATAATGTCCTTTACTGAATCTGGTC
bar_core_120	TTTAACATTGCGGGTGCAGTATAAGCAAGCCAGTACCG
bar_core_121	GAGGGTCTGAGTACAACGGATCTGACTAATTTGATTTTAATAGA
bar_core_122	ACAGATGAACTATGTTATTTGATCATCGAGCGATTACGCTGTAACGATA
bar_core_123	AACTTTGCGCATAGACCCAAATCAACTTGAATTTTAAACTTT
bar_core_124	CATAAGGATCAAGAGTAAAAAAAGGCTCCAGACGGTCAAT
bar_core_125	TGCGGGATCGTCACCCAAAAGGTTGAAAGTAAGAGGAGATTT
bar_core_126	AACAACCTTGATGGAAGACTCGCTACGGCCCAGCAAATTAAT
bar_core_127	TACCATGTGCGGTGCCGCTGTAATCAATATGCTGTGCTTAGA
bar_core_128	CACCTAGGAAGTCGAATGGTCTCTGCGACAGACCGGAAGCAA
bar_core_129	GGGATTTTTCTACGGTTTTTTTGGTGGCCTAACTAGCTACAGCGATCGT
bar_core_130	CCCTTCGACGCCTAAAAATTAGATGAACCTATCAGGTCATTCTCATA
bar_core_131	TGTTCCGATCAGAATTCGCATCCCGGTTTAATGCCGGAGAGG
bar_core_132	CCCTGGAAGCTCCCTTTTTACGTTACCCCAAAACCGT
bar_core_133	TGGCGAAACCCGACTCAAGTAACGGCGTAGATGGTCTGGTG
bar_core_134	GGGCACGTTGCCGTATCGGCGTGCATCTAGCCAGCTTTCCGGCGGTGCG
bar_core_135	GAGTCATTATTCTGGGATAACGACGACGACAGTCGTTGTAAAGCCGCCA
bar_core_136	AAATATAAGAATTACCGACAAAAGGTAATCTAGGCAGAG
bar_core_137	GAAGGGAAGCTGGCGAAAGGGGAATCGGCCTCAGG
bar_core_138	TCGGCAGTCCAACTGCGGACGTCGGGTTGGTCATA
bar_core_139	TGACGATATCCTCGACCTCCCCTAAGAATCCCATC
bar_core_140	GACCAGGAAAGAGGTCGAAATAAACACTCAAGTCGTATGGCT
bar_core_141	TAATTGTCCGCTTTGCATCGGAAAATACACAAATGTAAATAGTTGACAG
bar_core_142	ATCGGTTTGCGAATCCCTCGTAGGTAGAAAGATTCTTACCTT
bar_core_143	GTTGCGCCGACACATTGAGGAGCCAGAGCATAAATATT
bar_core_144	GAGGCAACAAATCAATGTTTAGACTGCTGAATATAATCTGGT
bar_core_145	AACCGTATATATATCAGCGATTGATACCAGTTCGCCAGTTAA
bar_core_146	ATCATTCAAGTTTTCATCCATCATCTGGCGCAACGTTGTTGCCAAGCTG
bar_core_147	GTTCGATCAGTGGATCCTTTCCCGTCGTGTAGAAAAAAGAA
bar_core_148	ACCTGGTTTATATGTCAAAAATCAAGAAAGATTACCTCGTCG
bar_core_149	CCACTTGGAACGAAAACTCACGTTAATCATACACAGAGCAGAGGAGCAA
bar_core_150	GGGTTAACTGTCCGCATAGCTTAGCTCTTATCTGCGCTCTGC
bar_core_151	TCGGTGTATCAGCTTAGCATGTTTTTGAGAGATCTTGCCTGAGGCTGGA
bar_core_152	TGTAATTACCCTGCCTCAGTTCACCTTCGGAAAAA
bar_core_153	CTTCTAGCTCGTGCCGCTCCAAGCTCGAGCTGA
bar_core_154	AGGTTGACGTTTCCATAGGCTAAGGCCGCCCCCTAACGTGAGGGGCGTG
bar_core_155	AGAACTGCGACAAGCAAACCCTGGTCGTGAGCGGATGCACATCACATCG
bar_core_156	CAGTAGGCAACATGTAATTGAGAACAAAGCCAACCTGTT
bar_core_157	CGCTCAACCTTCGTAGTCCCTAGCATACGACCTGAATC
bar_core_158	TCTTACCTTGGCTGCTCCACCGGGTTTTGCGT
bar_core_159	GAAGGAGTAATCCTAAAATTATTTGCACGTAAACCGCAATTC
bar_core_160	GACAAGAAAAAGGATCAACTAATGCAGATGGGCTTAAGTTTTCCCTCAT
bar_core_161	CCGTCATTATCAGCTTGCTTTAGGCTTGCGGCTACGGAAGTT
bar_core_162	CTAATAGTAAAAACCTAACGGAACAACAACTGGCTTGCGGAATACTTCT
bar_core_163	CTAACAAAATTTCTTAAACAACCGATCTAGAA
bar_core_164	AAAGGAACTAGGCTAATCGACAGCTCCTGTTTACAGGGCCGA
bar_core_165	CAGTTGGTGTACGGGCACCAGGCGTATGCGTGGTCCAATAAATCCATCC
bar_core_166	GGTCATTCCGCACTCCATAACCGCCACTGGTGCCC
bar_core_167	AATAACCGCTGAAATAGCCCGTAATGATCCCCCATCAAGTCA
bar_core_168	AGGTGGAACGACGGGTTTTCCCAGTCACGGATGTGGCGCGCCCTTTGCT
bar_core_169	ACGCAGACGGGTCACAGCTTACGGCTGGCAGCGTGCGTATTGCGACGCT
bar_core_170	AAAGCTGCTCATCATAACGCCACCGGATGCTAAACCGCAAGA
bar_core_171	GGCTTTTATCTACGTTAATAGGACGTTTTGAGACAATTAGAAAA
bar_core_172	CCGTAAACCGCCCCTTCACCAAGTAACACATTTGCGCCATTC
bar_core_173	GTGTCTGCCTTTAATTGCTCCAGCGGATAAATACCGCGGTGCGGCGTCA
bar_core_174	GATTTAGTTTGAGTCGGGAGAAGTTCAAAGCGAACACGAGTA
bar_core_175	ACAAGAGAATCAGCAATCAAGGCAGGCGAAGTAAGGTATGT
bar_core_176	GGTAATCGTAAAACCATTTTTTAACCGCTAAGTCG
bar_core_177	ATTGTATAAATAAGCGCCATAATATGATATTCAAACAGGAAG
bar_core_178	GTAACCGAAACGTACAGCGCAATGCTATTTTGTAGCGCAGAGG
bar_core_179	GCATTTTCGATAAAGTAACTGAACGCCAGAAATAGCCCCCTTATT
bar_core_180	CACTCAAGTAATCGCATTTCTGAACAGTGC
bar_core_181	CCAAGAACGGGTATGACAATAAATAACAAAGCGTCGGTAATA
bar_core_182	CGGCTGTCTTTCCTCTAATGCAATAGCAATAGCCCAATAGGA
bar_core_183	CTAATTTTGAACAATCCAAATTCACCAGAGAACCGCCACCCT
bar_core_184	CCACATATTACGAGGCATAATCTCCATTCAGCG
bar_core_185	AGGAATATTCAACTTATTCCTGATTAAAACAGTAATCTT
bar_core_186	CATTGAATCAAGCAAAAGAAGTTTTAGGTTATAATTCGACAATAGT
bar_core_187	GCTTAATCAAAAATCAGGTCTTTACCCTGCGGATG
bar_core_188	GAGAGTAGAAGTTTCATTCCATTAGCAAATGAAAAGGCTGCG
bar_core_189	AGGATTATAAGAGGCCTAGACTGGACGAGCGACCGAGTTGCT
bar_core_190	GATAAATGATAATCAGAAAAGATATTTTAGCTTTCTTGCCCT
bar_core_191	TCTAGCTGGCCGGATGTACATCGACATGTGTAGCCGTTAAAATTCAGCT
bar_core_192	CCGGAAAGCAACTGCTTAAATGGGCGCGCAGCATCAGCGGGGCGTGCCG
bar_core_193	AAGATCGTTACGCCTAGCTCTGCTGGTAGTGGTGC
bar_core_194	TTCTGCTACCCGTCCGTAATGCTACTGTCGTAGGTCAGGACTAGCATCA
bar_core_195	AGACGACTAAACCAGTTTTTATTTTCATTTCAAAT
bar_core_196	TGTTCAGTATCATTATCATTACCGCGCCCTATTTTCAACGCT
bar_core_197	GCCTGTTCAATAATAAGCAAATCAGATAGCCTTAA
bar_core_198	TAAGTCCACGAGCAGCTTATCCGGTATTGACTTGCACAAAAT
bar_core_199	AGTAAATTATCAGTGAATAAGGCTTGCCCTGACTACGCGAGGCGGTAAC
bar_core_200	TTGTGAAATCAGTTCAACACTATCATAAAATAATTAGGAACA
bar_core_201	TTTAAGATTATTACTTACCAGACGACGAATTAGAG
bar_core_202	CCAGTCAAAACGAACAAAATAGCGAGAGGAGCAAAGTAT
bar_core_203	CAAATGCGAACGTTTTTTTTAAAGATGATGAAACA
bar_core_204	AGTTCAGGAATCGTGGGGTAATAGTAAAACAGTTGATTTTCC
bar_core_205	CATAAATTGGATAGCGTCCAATACTGCGAAAACGAGCTATTATAAATCA
bar_core_206	GAAGCAATTTTGATGCAACTAAAGTACGGCATCACGCAACAG
bar_core_207	TTCAAATAAGACACTGATGATTTCTGAGAATAGTTGTACGAGATAG
bar_core_208	CAACGCAACTTTTGACCAAAAACATTATTAAAGCTACATCCAGGTGGTT
bar_core_209	AGGATAAAAACGATTGTCTACGTAAGATGCTTTTCCTCCTTCCCGAAAT
bar_core_210	GTAGGTAGTAGCTATCAATCATATGTACTAAATTT
bar_core_211	AAGATTCACTAACCACGCTGAATGCTGATTGCCGTTCCGGGGTGTCCGA
bar_core_212	CCATCTCCGCCAGCCACTTTCGCACTCAATCCGCC
bar_core_213	AGGCTGCCCAGGCAAGGTCACGTTGGTGGATTGAC
bar_core_214	TCGCTACACTCCGCCAGTTTGAGGGCTCACCGTGAGAGA
bar_core_215	CAGGCAGTGGATCTCTTACTGTCATTGTCAGAAAATCCTACGCTCA
bar_core_216	ACCCATGACGTCAAGTCTTTCATCAAGAACAATTCCAATGGA
bar_core_217	GGCCAACAACCGCATAATGCATAGGGCAGAACCCGTGCG
bar_core_218	GAACCTGAAGCCCGAAAGACACTCCAGTTGATTCCCAAT
bar_core_219	GCTCTTGACCGCATGGAGAGGGTCCCGGAAAAGAGGGCCTCT
bar_core_220	CCACGCTTGAGGCAAGAACGTTATTAACAGATTCTATAGTCA
bar_core_221	TTTGAATAGAAGTGTAGAAACCAATTATCAACTTGTTTA
bar_core_222	ATCCCTTAAAAAAGGGTTCCCAACGATCTGTCACGGCGCAGAAAATAAC
bar_core_223	GAGTCCAGAATCCCGAGGGTAGCGCAGGAGTAAGTGCGTGAC
bar_core_224	CATAGGGTAACAAGACCACCCTGGATTTCACCAGACTTT
bar_core_225	TGGGTTAAAATTGCGTGATTAGACGTATTTGTCTTGTAATGC
bar_core_226	CGCAATAACCACGGGCCAAAGACAAAAGGAGCCGCGCCGCCA
bar_core_227	GCCGAACCAAGTTTGCCTTTAATCAAAACCTTGAT
bar_core_228	CGGAATCAGTTACCTGATTGAACACAGGGAGATAGACGA
bar_core_229	ACCGACCAACATGACAATATCATTTCTCTCTCCGAGTTGTTATCTGCAT
bar_core_230	AGTTAATATTAGGAAACCCGGCATTCGAGGGTCGTATACCAAGC
bar_core_231	AATGCTGAAGTATAGATTCGGTGAATGAGTATTCAACCT
bar_core_232	GATTAAGGCCTGATTTGGTGCATACCAATTGAAGTGGTCCTG
bar_core_233	TTTTCTTCCTGACGATAAAGATACCAGGCGCGACCGGGCAAATATTTAA
bar_core_234	CCCCAGCAAAGAATTGGATTCTATTTTAAATGCAAACAAAGG
bar_core_235	GCCCGCTGCGGGCCGCATCAGACGATCCCTTACACGTGCCAG
bar_core_236	TAATGAGCGCGTGCAAATGCCCAGTTACCTGCAGCGGTTTCT
bar_core_237	GCCGGTAATCGTTGAGTCCGTTGGTGCTGAGGGCTCACT
bar_core_238	ATACTGCGTTACCCTCCAAGTGCCCTTCTCTAGAGGGGTGCC
bar_core_239	GCCAGCATGAGCTAACTGCTAAAATGTTGAGGGCTACATGTC
bar_core_240	GTTACACATTCATATTACGGTGATCAGACACCTAACTCCTCA
bar_core_241	TATCAATACACGGGTAACGGCATCAGATGCCGGCAGTTTTTA
bar_core_242	TTCAGCAGCCCCCTGTTTTCACGGTCACGTTGCTCGTGG
bar_core_243	GGCCTGCTGGAGCGACTCACATTAATTGTACCGGGCAGCGGT
bar_core_244	TAGTGCAAGGACTTCTGTTCTTCGCGTCAAGCCTGGTGTAAG
bar_passivation_01	TTTGGTTCGCGACGAGACCTATATAACTTT
bar_passivation_02	TTTACTTCTCAGCTATTGAAGGAAAACATGAAAATTT
bar_passivation_03	TTTTCATGTCGGATTAGCCCTTTAATAAGACAAAGT
bar_passivation_04	TCATCGGTTACCGAGGGGCAGAGCGAGATCCACCGACCTTTTT
bar_passivation_05	GCGATTAAGTTGTTTTTTGGTAACGCCAGGCCAGTGCCATTT
bar_passivation_06	AGAATAGCCAGTAATTTTTTTCCATATTTAACAACGCGCTTAATAACAATG
bar_passivation_07	TTTAGCTTTCAGGCTTTATAGCCTGAGTAAATTT
bar_passivation_08	TTTCTCTTCGGCTGAAAGGTAACACATGCCCGAAAGAAGGAGG
bar_passivation_09	AAATCCTCATTAAAACCCTGAAGCAAGATGAGAATCGTTT
bar_passivation_10	TTTCTAGGTTTGGCAACGGTTAAATTTCTCGCACGTGGCGGCT
bar_passivation_11	TACTTCTTCAGCCTGCTATCAAGCGCATCTCAGTTT
bar_passivation_12	TTTGGGGCAACATTAGCACAACGACACGCGTTTAGCGTTT
bar_passivation_13	ATTCACATAATTGATGAGTTAAGCCCAATTTAAGAACTGTAGCTGCTTTGCTTT
bar_tip1_01	CAGTGTATCAATAAAACCACGCCTCCACCAACCCGCCACACA
bar_tip1_02	TGGGTTCAACTTGTAAGCATAAAGTGTACGTGAGCCAAAAAG
bar_tip1_03	TTTATGCATCATCTGGTAATCATGGTCATAGCTGTTT
bar_tip1_04	CAGTTGAGAGCCGGACCGGTC
bar_tip1_05	GGCGTTAAAGGTACCCGGGTACCGAGCTCACAATTCGCGAGA
bar_tip1_06	ATCCATTATGTGTGAATTGTTATCCGCTCGAATTCGGAGTTT
bar_tip1_07	CTCACGGACTGAGCACAGTACAAGTACTCGAACTTT
bar_tip1_08	AAGACGGAGTCATCATGC
bar_tip1_09	ACATACGGATCCCCCTAGGCCGTTCGCTAAATAAACAAG
bar_tip1_10	TTTTTTCCTGTGTGAAGAGGAGGGTTTTTTGATGCGACC
bar_tip2_dye_01	Cy3-ACTCCTACATACAGGTAAATATTGAGTCACCGACTTCCCTCAGAG
bar_tip2_dye_02	Cy3-CCCTCAGCACCAATAATACCCAAAAGAAATATAAATTCAACC
bar_tip2_dye_03	Cy3-GATTGAGCCGCCACACCCTCAGAGCCACCATTAGCGATTAAG
bar_tip2_dye_04	Cy3-GGAGGGAATAAAGGTGGCAACCTGGCATAAGGCCG
bar_tip2_dye_05	Cy3-TTTAAGGTGAATTATCACCCGGAAATTATTCATTATTT
bar_tip2_dye_06	Cy3-TTTAGCAAACGTAGAAAATTATTACGGTAGCAC
bar_tip2_dye_07	Cy3-TTTGCAAAATCACCACAGTATGTTTTT
bar_tip2_dye_08	Cy3-CATTACCAGAGCCATTTGGGAATTAGAGCCATTT
bar_tip2_dye_09	Cy3-GAAACGTAACCGCCCAGAACCACCACCAGGCGACAAGAAACG
bar_tip2_dye_10	Cy3-CAAAGACATAACGGGAAACCATCGATAGCCTCAGACGCCAGC
corner_01	CAACTTTCCTCCCCTGCTTTGTTATTCAATATATGTGAGTGAATAACTTT
corner_02	TTTACATAGCGATCAGATAAAAGTAGGAGTTAA
corner_03	TTTCTTGCTTCTGTATCCTTGAAATTT
corner_04	TTTATCGCGCAGAGGCGAAAATACCAAGTTACAAATTT
corner_05	GGCCCATGGCGGACCAGCAGAAGATAAAACA
corner_06	CGCCAATGTTGGGTCTATCAGGGCGAACGAACCCCGTGAA
corner_07	CACCGGCTGCCGGGAAGCTAGTGTTTCCAATATAGATAATACCG
corner_08	AGCTCAACATGTTTAATATCACGGTCAGGGACTCCAACGTCAAA
corner_09	AACCTCATAAATATAAGAGGTCATTTTTGACTATTGGGTAAGAG
corner_10	GAGGTAGCCTCGCTTCATAGCAAAGACGGAATGT
corner_11	GGGCGAAAAACCTGGAC?????TCGGACGAAACCGGTGACGCAG
corner_12	GAGGTGAGGAACCCTCTAACCTCACTGAAGTGACAGT
corner_13	AGAGCAGTTCCGGTCCATAAGTGACCGCCTCTTGCTGATCGTTG
turbine_core_01	TTCAATATTTCACCAGTTAACCAAGAATAGACCGAGATAG
turbine_core_02	ATGGGCAGGGTCGGCATCAGTACGAACTATTGCACGCTTATAAGGTCA
turbine_core_03	AAAAGTGCCGCGTTAAAAGGCAAAGGCGCTGGCAAGTGTACTTAATGT
turbine_core_04	AACCGTTGTAGCAATAGGGTCGAGTTAATGCGAGTAAGTAGGTTGAGT
turbine_core_05	TTGTGTGGCACCACACTCTCAAGGCTCACCGCAAGCGTTG
turbine_core_06	GTTACCACCGACGGATGGCGTTGCTCCGACTAGGGTAAAC
turbine_core_07	TTATAACTCGAACTGAAAGAATACGCGGGCGCAACCACCAAATCGTCT
turbine_core_08	AATGACAGAAACTATAATGCCATGGACGTACCGCCTTACC
turbine_core_09	CAGCCATTTGACGCTCCACCCGCCGCGCTTAAGAAGAAAGTCAGTGAG
turbine_core_10	AATACGAAAGGGTCTTGCGAAAACCCGCCGCGGCGGTCACGGTGAGCA
turbine_core_11	CTACATTTGCAACAGGTCAGAGCGGGAGCTAATTTTATAACGAAAGGA
turbine_core_12	TCTATGAGGTTTTTTGCTTCTTTGAGAAGTGTACAGGAGGATTACCGC
turbine_core_13	GGCGCTAGATGCCGCAAAAAAGGTATATTTTGCCACTATT
turbine_core_14	AGGGGTTCCTCATTTTCGTTTCTGGCTGCGCGTAGTGCACCCAAC
turbine_core_15	GAAGCCAAGAGGCACAGATTGTCCTCAAGCAGAGTGGAGATCTTCGGG
turbine_core_16	CTCATACTGTAAAGCACTAAATCGACGTGAACTTTCCCCG
turbine_core_17	TAGGGCGCGAATCCTGATTAGTAATAACATCACCATCACCAAACATCG
turbine_core_18	GACGTCACAACGGATCATTCTAGGAGCGCTGCAGCTGCTGCCGTCATG
turbine_core_19	GAACCCTAACGGAAATGTTGAATAAAAACAGGATTTTTGTGTTGTTCC
turbine_core_20	ACCCACTCACGGCCAACTATATGGCTATTAGTCTGTGCCGTA
turbine_core_21	GAAAGCGTTAGCCCTACAAATCAAGGGGATAC
turbine_core_22	ATTCTCCGACAAGAGTTTAAAATTCACCTAAAAGGGCGATGGCCCACT
turbine_core_23	AGTTTGGAGGCGAGTATCGCTAGCGAAAACGTAGAATTACGCTATCT
turbine_core_24	GTGGCACAGACAATATTTTTGATTAAGGAAGGTGCGCCGCGGAAATAC
turbine_core_25	TAAATCAGCGCGCACACATCACCCTAATCAAGTTTTTTTCAAACAAAT
turbine_top_01	TTTGGGAAGAAAGCGAAAGGAGCGGATCGCCC
turbine_top_02	AAAGAACGTGTTTTTTGACTCCAATAGGCGAGAAAGGAATTT
turbine_top_03	TTTGGAAAGCCGGCGAACGGAATAAGGGCGACAAGGGAGCCCCCGATTCGTCTATC
turbine_top_04	AACCCAGCAAAGTGCTTCCTCCAATACGTGAACTTGCCTGAGTAGTTT
turbine_top_05	TTTCAACAGAGATAATACCGATGGCCCAC
turbine_top_06	CGAAACAACCATTAAAAGAACCCTGTAAAGGGACATTCTGGCTTT
turbine_top_07	TTGCCGGCACCGTCTCGAACTTTAGTCAGCTGTCGGCTTT
turbine_top_08	TTTCACACGACCAGTAATAAGATTGGCAGATTCACCAGTTTT
turbine_top_09	TTTTATGAACGATCGGGCCAGAAGACTCGACTACCATTTT
turbine_top_10	TTTGCCTCTTTGGTGTTGTCTGAAGTGATGAGGTAGAACG
turbine_top_11	GAAATGGAAGAACAATCCGATTAAAGGGATTTTAGACACAAACTATTT
turbine_top_12	TTTCTTCAGGCCCGTTGTACTGCGAAGAATGCCATCATTGTCTAGAGC
turbine_top_13	TTTTCGGCCTTGCTGGTAATATCCTTATTTACCGGTCACGCTGCGCGT
turbine_top_14	ACGCCCGACTCTTCATAAGATCCCGCGATTTGAGTTTAGTTACTGTTT
turbine_top_15	TTTAAGAACTGGAACGGTACGCCATGGCAAGTTCTGACCT
turbine_top_16	TTTCCTTGAATTAGCTACGATTCAACACTGGGCTAGATTT
turbine_top_17	TTGTAAGCGTCGTCAAAGTTTTTTGGCGAAAAACTAGAGCTTGACGGTTT
turbine_bottom_01	TTTTGTCGAGCAGATTAAGGGGTCATCTTACCATTGTTAAAAGCACTA
turbine_bottom_02	CGCCTACGTTTTTCGTCCTAGGCCTATGTAGGTCGCCCCCCCACGATTT
turbine_bottom_03	TTTGAATGTATTTAATCGGCAAATTTTTTATCCCTTATACGGCG
turbine_bottom_04	CGCAAATTGCCACCGACGTTAGAAAAAAACGCTCCGTATAACTTTTTTGTGCTTTCCT
turbine_bottom_05	CGCGGCCTGTCTGCTGTTGAGATCCTTTTTTAGTTCGATGTA
turbine_bottom_06	TGAAATTGCCGGAATCTGACATAAATAAGTACCTCGCTTT
turbine_bottom_07	TTTAAGGGAGCCCCCGATCCATACAATCAAAA
turbine_bottom_08	TTTCCGGCGAACGTGGCGAGAAGAGCTTGACGGGGAAAGTTT
turbine_bottom_09	TAGGCCGAAGAAAAATATGAGCGGATACATATTTTTT
turbine_bottom_10	TTTAGTAGCGAGTCATGGAAAGTGGATTTTTTCTGTGGGTG
turbine_bottom_11	TTTGTTGCTTTGACGAGCAATTACAGGGCGCGTACTATGTTT
turbine_bottom_12	GTAAAAGAGTTTTTTTCTGTCCATCAAATCGGAACCCTATTT
turbine_bottom_13	TTTGCTTATACAGAGCAATGTTTAGGACTCGAGGCGAAGTTT
turbine_bottom_14	TGATCTTCTTTTTTAGCATCTTTTACTTATTGAAGCATTTTTT
turbine_bottom_15	TTTATCAGGGTTATTGTCGGGGTCGAGGTGCCCTTCCTTT
leash_01	GTCCTTCGGAAAAATTGCGCCATAGTAGGCATTGTTCATC
leash_02	ACCGGCTACATCTGTGTCCAGGTGCTAGTTCACACTGACG
leash_03	GTCGGGAGCGCGTCGGCCACAATTTGCCCAACCAGCTGCAGA
leash_04	TATACGATACATGTGCCGAGGGAGTACGCATTCCATCCTCA
leash_05	GTATCGAAAAGCATTAGATGGCTCTCTGGGCACAGCAACTGAT
leash_06	TAGGTTGTAGAAGGCGACGGGTTATACTCATCGCTCGCCG
leash_07	AGATCACTACTAGCCTTGGCCGGTTTAACGTAAAAAGTAA
leash_08	CTATTCAAATTTTAAATCCTTTTCTACTCGTACCTACAGATCC
leash_09	CGCATACATTAATACACTCGTCCCTGCGGCCATTCTGCTATG
leash_10	GGAGCGTAAACCTCCGTTCTGTACTTCCTGAAACTACTTG
leash_11	TTGTACGATCGATAGTGACTCTGTGATAAGACCGAGTGATAG
leash_12	ATAACTCGCAGGAAAGGGTCAGCGGAACGTATTAGAATAAGC
leash_13	CGGTATCGCCGTACGTGTTCCCAGTCAGCAGTAGTAGCTCCCA
leash_14	ATGATTGTAATATCTTCGTTAATGGAAGCCGCGTTCTCAAT
leash_15	CCACCAGGCTCAGGAGGCCGGACCAACCTTGACTGCGCATATT
leash_16	TACAGTATAGGGACCAGTGACGGTAATAGAATGAGCGCACTT
leash_17	AGGATAAAGGCTGGCTGACACCTTATGCTCAATATTCTCATA
leash_18	GACTACATAGTTCCCGGTTAAGCAAAGATCGACCAAATTAGT
leash_19	AGATCTACGCCCCGTAGGGCATCCTAGTATCCGGTTCGTCAAT
leash_20	TACCTATTTCCGGGATTATCCGCGTCTGCTGGCCGTCCGGAGT
leash_21	TTCTGGACTTGACACACAGCCTACAAGCCACTTCGGGACAACC
leash_22	CGTCCCAGCCATTAGGAGCCGTATGTTCTTATGAGTCTAGCAT
leash_23	AGAGGACGGGCGGCAGAGATGAGCAAACTAATAGGAGGTAAGC
leash_24	CGTGACATTGGTCTCTCGGCCCTAATTAAACGTCGTCATCTA
leash_25	TTTCCCATAGGATCCGGAAGATTACTCGGGATGGGATTGCCA
leash_26	CAACTTCGACACGGTGGTGACCAGGGCAAGATCATGAACTCTA
leash_27	TCGTGCACCTTTTGCTACTCAAGAACTCATTTGGCCATGCCG
leash_28	GCAGTGATTCCCGATGAAGCGTATAAAATCTTAGGCACCGGGG
leash_29	CAGCACCGTTACGTCGAAATTATTAACACGAAAGCAATTGTC
leash_30	GGAAGTGCAAAGGTCTGGCGGGGTAATTGCAGTCTCGATGTTA
leash_31	GGATGTAACAAGGCCAATTATGATACTCTCGTCAGAAGCGGAG
leash_32	TAAGCACACCTACCCCATCTCCTGGCGCCTTAGCTTAGACTTA
leash_33	TAGGTATAGTACTGTTGGATGCTCGTGTCCGTATCGGCGTACC
leash_34	CTATACAATAACGAGTTTGTGCGTTATCATGTGAATATAAGAG
leash_35	GAGTGTCTCACCATCGTTCAGTTCGTTCGTAAATCTCCAGAC
leash_36	GCGCCTGCGTGCAGAACACAGGACGTTATGTGTCGGTACCAAG
leash_37	GGGTGTTAGCATCTTACTCTGAGCGAATAGACCTGATCTGCCT
leash_38	GGACATAATAACCTAAACGCGATGTATATCCGTGCGCGCCTC
leash_39	CTTAAGAGTTTTGGAGACTTTTATGCAACACGGACCCACCCCT
leash_40	GAGCATGGATCGGCTTGGGACCTTGGAAGACGAAGCAGGAGT
leash_41	ATACGAGCCCTTAGGGAAAATTCCCTGACCTGCTAGGACAGAG
leash_42	TGTCGCGGTATAATCGCTGAAGGGGCCTACCAACTGTCCATTC
leash_43	ATGAGATACCCATCGAATTGAAGCAACCGCCTTTTAAGCTGGC
leash_44	CCAAAGTCATTTTCGGTCCAATCACGTGCAATATATCTGTTCG
leash_45	CGAATAACTTGCAGGGCCACGCTAGTGGCATCTATAGCTCGT
leash_46	ACTAGTGTACAGGTCCATCTGATGTTTGGTTAGCTGGGGGAGT
leash_47	TTGCTCCCCGCTAATAAGATAAACGAGGTTCTCCTAGGTAAA
leash_48	GTGCCATCAGGCGGGAGGATTCAACCGTTTACTTAGTACACAC
leash_49	GTGGGGTGCAGCGAGCTCTCGCAACAGAGGTTGCCTGACAT
leash_50	CTACGCAGATGCAATCTGACCATGTCCGCATCGATTGATGCGT
leash_51	TATGGTGTGATCCGCAAGCGGTTCCTTGCCGCAACGAAACTGT
leash_52	CTTACGTATGCCTCTAACCCAAGAAGACTTGCTCGGGGATCCA
leash_53	AAACCCTGCCAGGTTAGGCTCGAAAGTCGCGCAAACGGCGTGC
leash_54	GCAGCACAACCACAAAACGAATATCCCTACACGGCTAAACACT
leash_55	ACGTTGCAGCCTGTATCACCAGAAAGTTGGGTACGGATTTCCT
leash_56	GCGCAAGTAAGGATCGAGCTTATCTAGTTGTCACCTCATTGTC
leash_57	TGGTCTTGGCGTGTCTGTCGCACTATAGGACCTAAGTGTCAC
leash_58	ATGACACGTTGACTATGCTTGCCTTATCGGTTTGACATACC
leash_59	AAAGTTTAAAGTTCGGACCTCGGGTCCCCTGCTGTAGTAACTT
leash_60	GTGAAGACCTCCATGGTGGGCTTACATACTGACCGACTGA
leash_61	CTGGGATAAGTTCAGATCGTGTGACTAATCCGGGGCCGGGCCG
leash_62	CTGGCATATCACGAATTTCCAGATAGAGTACATCAAACAATTA
leash_63	TCTGAGTTACGGAACATCCGGCACGATAATGACGTAGCAGCA
leash_64	CTCAGACTCTACGAGGGGTTGGCGGAATAATAGCTTCTCGGTA
leash_65	TTCGAACGGTATTACGCACTGAGTCGATAAATGTCTCTTGAT
leash_66	TTCTAGTCATAGTGTCCTGACGGAGCACCATTGATCTATC

## Sheet: left-handed
bar_core_01	GATCCTGATCTAAGGCATCTCGTCCACGGAGGCGGTTTGCG
bar_core_02	GGAGGGCTCCGGTTGCCACATCCGAACGAACCAAGTGACCTGAAATGGA
bar_core_03	AATCAGCCCAGCAAATAGAGCAACCGTGAACACATACTTGTA
bar_core_04	ACAAAGAATGAATCTAGACCGAGTTTGGAACAAGATCAAAAG
bar_core_05	GCAGAAGAAGCTAGACAGGAGTAGATTTTCAGGCTTATAATCAATTATC
bar_core_06	ATCAGCAGCGGGGTTTTGCTCAGTACAACCGGCTCCAGATTTTTGTTGC
bar_core_07	CGCCTCCTATTTCGTTTCCTTATGTTAATGTTGAGTATCAAAATGAAACAA
bar_core_08	CATCTTTCCTCCAAATCCCCAGGGGGTATTTCTGCCACGGGT
bar_core_09	AAAATGCAGATACTTACAGAGGCTTTGACCTCGTTAGAAGTGAGATAAAAG
bar_core_10	GTATTAAAGAACCACCACCGTCGATAGCTTAGATTCCTTGCTCAATTTC
bar_core_11	GACCGTATCATCAAGAAGTTTCGACGGCCAGTGGAGGTAACGGCCAGCT
bar_core_12	TCATCGCCACCCCTCCCTAAAAGAACAAAATCGCGCAAAAAAGC
bar_core_13	AGAACAAACTTGCGGGAGGTTTGCACCACCGGCAAATTCTGTTT
bar_core_14	TGAATGCCTTCAAGCCTTCTCACCCGCGCATCTTTGACCCCC
bar_core_15	TTAGGCGCACCGCCACTGCATTCACCCCTGGGGCATGAGAGACGCCAGG
bar_core_16	GCAGTCTTGCTTTCCAACCATCGCCCACGAAAAATAAACCCTAGGATGATG
bar_core_17	GACTATAAACGGATTAAGGGCAGGCCGTAGACTTTTTCATGA
bar_core_18	CTGAATTTACCGTATGCCGTCACTGGCCTCTGGTCCGGAGACAGTCAAA
bar_core_19	GAGGCTGATAGGTGATTAAAGAAACAGCTTGATACTGAAAATTAACGTG
bar_core_20	AGGTCTTTTGTTAATGGCCTTGTTGATTCCCAATTAGATACAATTTTCA
bar_core_21	AACGCGACGTAGGAATCATTACACCATTAACCATCTTTTAGTTGAAATA
bar_core_22	ACATTGTCCAAAATGCTAGCCACCTCCCGTATTCTTTTTCAA
bar_core_23	GAAAGAGTGTGTGAAAAGAATACACTAATATTGGGGTTGCAGTGCCCGATT
bar_core_24	GCTCCAGAGCGAGCCTGATAAATTGCGGCTGGTAATTTCCAGTCG
bar_core_25	GTTCGGCTCTTTCCACCAGCCGCTGTTAATCGGTGTGAAAGA
bar_core_26	TCGCGTCATCAGCTAAAATTCGCATTAATAGCTAT
bar_core_27	AAAGAAGTTTTGCCGGCATAGAGCCCGAAAGAACCAGGCTTG
bar_core_28	GCCAGCTTTCCGCATTTAGACTGGATATCGGCCTCAGGAAGGAGGGGAC
bar_core_29	ATCATAACATCAAACCAAATCAACGTGCGCATAGGCAAGGGA
bar_core_30	GCAGCTTTGTAAATCGCAGACTAAGCCAAATAGGCCATGTACTCGTCATTCACTGT
bar_core_31	CAGCATTTCGAAGATGAGCCCGCCCAATCGCGAGGCCTCTAT
bar_core_32	AAACCAAAAGTCGTATGGCTAATCGGGTTCAAAAACTGGTGTGCGGTTG
bar_core_33	TTACATGTGACAGGTCTAACGACACTGCATCAACTGCGAGCC
bar_core_34	TACTGGCATCGCAAATGGTAATAGTAAAATGTAACGCCCGCGTTT
bar_core_35	CCTCGCTCAACTGAGCTAAATGCTTTTGCGGGATCAGGTGAGCGCCATT
bar_core_36	GGTGGAGAAAAAAGGTACCGCGTGACCCAATCGTGGTTCTTCGAATGCGC
bar_core_37	GCCAGCGGCTCTTGCTAAGGGGCTACTTCATAT
bar_core_38	AGGAGGTTCACAAACAGTTTCGGATTTTGCTAAAACAGTATAAAGA
bar_core_39	CCGCCCCGAATGCTTACTTTCGTTACCCTCAGCAGCGAAAGAAACCAGCAG
bar_core_40	CCAGCTAGTCCTGAACAAGAACACTGAGTTTATAAGAGAATAGATAA
bar_core_41	CAATTTTCCTCCCGGCAAGCCGTTTTTACGACCGCCACCCTCTTTATCA
bar_core_42	AGTCCAACTGACCAATCCGCGACCTGCTAGCCGGGAAACATCTGTGTGA
bar_core_43	AGCAAAGCCATAAATTTCTCTATGCGGCGGGCCGTTATGCCGGTGC
bar_core_44	TCGGCTGCTCAGAATCAGACGAGAAAGGAGTAAATGAATTTTATCGGGA
bar_core_45	GTGCCGGATTTAGGCAGGTAGAAAGATTGAACTGGCCGTTTTAAATAT
bar_core_46	TCATTCCTTATTGGGGGGGCAGTAATCTTGTTAATAAAACGAGACCTGG
bar_core_47	CAGCAATTACGCCTTGTACAGACCAGGCGCAGACG
bar_core_48	AACCCGGCAAAGCGCCATTGGGGGATGTGCTCAGTTGAG
bar_core_49	CAGATACGTGGAGTTGCCACTTCTCAGCTAGG
bar_core_50	GACCCGGACAAGCTCCATCCTGCCCTCACAGTCGT
bar_core_51	GTACGTACAGGGTCTCGACGCCCCCGTCGTGTAGCGAGTT
bar_core_52	TTGCGTTTCGAAATTACGTGCCAGTTTAAATGAAAAACA
bar_core_53	CCTAACTTGGGAGGAGGAGCCTTTAATTGTATCCGAAGGTAT
bar_core_54	TCAGAGCCACCAAACGCCACCTCGAACCTATTATTCTGAAAC
bar_core_55	TCAACAATATAAAGCATTTTCGAGCCAGGTATAAATTCATAA
bar_core_56	CGGATTGCCCTCGTCCGTACTTTATGGGGGTCATA
bar_core_57	GACGACAGGATTAGACCGGAAAAGGGATTTTACCAGTCCCGGTAAATTG
bar_core_58	AGATGGGCGCATTTTTGCGGATAACCTGTTATACGTTGGTGT
bar_core_59	GGCGAAACGCCATTTGTGAGCACAAACGACCGTGCATCTGCCTTGCTCC
bar_core_60	TTTATATTTCGATCATTACGAAGAGGGGCGATTGGTGAACGGGTCATACCAAATGC
bar_core_61	CTAAGACGTCGACGCTCACTAAGCTTTTCTAGGTT
bar_core_62	CACCACTCGTTGAATTACCAGACGACTTAGTCAGAGTCAATC
bar_core_63	CTGTAATTACGGGCGTTAAGTCCACTAACTTTGTCTTACAAATCACCCT
bar_core_64	TATCAGCAACGCGCGCTGAGGTCGTTTATGGGT
bar_core_65	TCTTGCACAGGTTGAGCTCCTTCGCGATGTGCGTCCTCCCCA
bar_core_66	TTAATACGCGAGTAGTTTGACCATTCTGCGAAAAATAAT
bar_core_67	TAGCCTGCAACCGGTGACGCAGCTCGGCGTTATGCTTCCATA
bar_core_68	AGTAAAGCATAGCGAACAAACCTGGGAGTTTCTCATCCATTA
bar_core_69	CATGCCCTCAGAGGGGCACGCTACCCCTGACACGG
bar_core_70	CGGGGGATCTAAGAGAGGTAGTTTTTCCCTGGCCCCAGTGCT
bar_core_71	AGCGCCAAGGGCTGTTTTTAGGATCAGATCTTCAGCTTTAAATGGCTTC
bar_core_72	GCCCCTAGCGAAACTTCATCCATAGTTGGTTGTGCCCGAGTTAATCCTGAGAATCA
bar_core_73	TCCTAAACTGGATAGAGAGGGAGGATTAATAAACCAGCCAGC
bar_core_74	AGGCTTGTCCTTGTACTCATGAAAGCAACTTTATC
bar_core_75	AAGCAAATATTCAATTCGCCTCAGAGCATAAAGCTATTCTGAAAA
bar_core_76	CCGCCACCCTCAACGAGCAAATTGACAGGCGTAACGATCTTGCAACGCC
bar_core_77	TTAAGTTGATTACCTAAGTACGTGAATATTTTTGATCCGCACAGGCGGCCGTTGGGCGG
bar_core_78	CTGGCTGACCTTCCATTACAAGATTAGTTCATAACGCTCTGTG
bar_core_79	GGACAGAAACCGAACTCCTGACTATTATTTCTGTGTGAAGCT
bar_core_80	TGGCAACAATGTTTCCGGGTGACGATATGTCCAGCGCGTCCGTGGAGTG
bar_core_81	ATCGCACCCTACTGTCGTAGGGCGTATGAGAACTTAGGTAATACGGGCT
bar_core_82	GTGCGAGGAATTATAGACGCATTCGGCTATCAAGCTCACGTCATTAAAG
bar_core_83	GTGACCTGGATGCGGGAGTATGAAGCATGCCATAATCTATCAGGGCGAT
bar_core_84	TGCTGAAAAGTACTCGTTTTAGGGCAATTAACAGGTACGTGAACC
bar_core_85	AAACCAGTCGATCGCACTCCAAAGCGAACTCATTAGGCTTGA
bar_core_86	TTGGTTGTCCGCCTCAGTAAATGATGAAGATACAACCTGACGCGATACG
bar_core_87	GAGTCCGTAGTGCAACCAGCGATACCGCCCCAACGGCAACAGGAAAAAC
bar_core_88	CCAAGTGGCGTTAACCCACTCGAAAACGTGTCACGGAGGATT
bar_core_89	AATCCTCTATCACCAGAACCGAGCGGATCGCCCCCCTCCAAA
bar_core_90	GCCACCAGATTAGTTATCCCATCCTAATAATAGGATGTAGCA
bar_core_91	AAAAAGGATTTCTTCCAGAATTGATGATAGTAAGTAACGTTATTAATTT
bar_core_92	AATTTTTTCACGTTTTCAACAAATAGTAATAAATTGTTTGAGTAAC
bar_core_93	TTCCACAGACAGCAGGGATAGCAAGCCCTTGAACCGCCACCC
bar_core_94	AACATGTAATTTAGGTAGGGCCTTATTACCAATGAACCATTAAGAGACT
bar_core_95	CAAATATAAAAGGAAGTGGGAAGGCAGATAGCACCGCTTCTG
bar_core_96	GAGTTAAACGCGACGTTTGAAGGAAAACTTACACAGCGCGGAGTGACTA
bar_core_97	TACCAGTATTATTAAATACCACATTCAACTAATTCACTAACGGAACAAC
bar_core_98	CAGGACGTAATTCGCCGTCATAAATATTTGATAGACTTTCTC
bar_core_99	TTGGGAAACCAGAACGAGTAGAATTTGTGAGAGGAGGTGTCCGAGAAAC
bar_core_100	GAAAAATCTACGACAAGACTTTCCCCCTAGCTTCC
bar_core_101	CTAGAGGACAACGGAGATTTGGGAAACCGCGCTCAGAGCCGGCCTCCTC
bar_core_102	AGTGTAACGAGATCGTCGGATGTTTCCTACGTCAAAGGGCGA
bar_core_103	GGCCTGCTGCGAAACACTTTTGCAGCTGTAACGATAG
bar_core_104	ACCATGTCGGAGTATAGCGGCGCTACTGGGTAAAGGTT
bar_core_105	CCCACAGGAACGAGGGTAGAGCTAAAGAACGGTCAACAGACAGATTC
bar_core_106	TCATGCGCCCTTCGCATCGTAATGCATAGTCATCGGACGAAATATAGTC
bar_core_107	CTGAGCAGCTTGCAGGGAGTTCACCGCCGAACTGAGAATGGCTAGATTA
bar_core_108	CTTACCATACGTCACCAGTACAAACTACGTTATAAACCAGA
bar_core_109	TTAATTGTAAATAAGAATAAAAATGGTTTAATTTCAGACAAATGGGTTA
bar_core_110	TAATTGCGTGTCTGCATTAAACAGGCTGCGCAACT
bar_core_111	CAACTTTAATCATTACAATCGCGCAGAAGCCGCCAGCAGTGCCGGACT
bar_core_112	GATGGTTCGCCATGAGCTCTCTGTAGAACTCATAACGGAACTTTAGT
bar_core_113	CCCTGACAGCATCAAACCAGCCAAGAATTTTTTTCGTCTCGT
bar_core_114	GCTCATTCAGGCGCTATGGTGGTGCCATTTTAAACAAGAGGATAAGAGC
bar_core_115	ACTTAGCCGGAACGGCCGGGCGTTCAGCTGCAGCC
bar_core_116	TATCATCCTGCTAAGGTCTCCAATTCAGCTCTTCTGGCTAAT
bar_core_117	ATACCAAGCGCGAACATTAATCTAACTCAAGCCTGAATAGCCCGAGA
bar_core_118	AACACTCGAGACCGGCTAGTATGCTATTTTGTTCAATGAGATGGAG
bar_core_119	AACGGGTCGCGTACGCGCGTAGAAAGGATCTTTGATTATCAA
bar_core_120	TTCGGTCCGCTGAGTCAGTTGGCAATTGGGCGACAGTTC
bar_core_121	GCGCCGACATGTTTAACGTCAGATGAATATCAACCGATAGTT
bar_core_122	TCTTTCCTTCGCCTGAAAACAAAATTTAACAGTGCAGGCAGG
bar_core_123	AGTATCACCAAGTTAGATGATTTACCTTATGTGAGTGAATAA
bar_core_124	CACCGGACTCAACAGCAGAGGTACCGACAAAAGGTAACGCGCCAACGCT
bar_core_125	CGGTATGCCATGTTATAAGGGTGAACGGATAAGTCGGGGTTAACCTCAC
bar_core_126	TGCCCTGTGTCGAAACTGGTATCAATTGCCCATGCATGGAGA
bar_core_127	GCGGGGACTGGTTTGCCCCATCATTGCTGAAAGGTATCGGATAAAGTAG
bar_core_128	GTTGTACACCCCGGTTAACGCCATCAACGAGTAGAAATCG
bar_core_129	GCCGCTACAGGGAAAATACGCATCATCCCCAAGCGCTTTA
bar_core_130	AAGACGGGTCGTGCAACAGGCGGATAAGCCGCTGTACGCCTCCGATATA
bar_core_131	GTGCTTTGGACTAATCCACCTCGACAAGGCATTGAAACCGCGGATACGC
bar_core_132	GAGCGGGCAACGGCGCAGGACGCCTGCTCACCTGGGAGTCAT
bar_core_133	AAGATAAAACAGGTCACCCTTACGGTGCCTGCAGCCCACG
bar_core_134	TGCAACAGTGCCAGCTGAGCAGTAAGGTTCATGAATA
bar_core_135	CTTTTACCTGTATGAGCGGAGGAATAATGGAGATCTTCCCTCA
bar_core_136	TAACGGAAGACGTTAACCCTCATAGTTAGAGGTTGCCAGAGC
bar_core_137	AATGCTGAAAGAGAGCGAAACGTACAGTAATTTTTTTAACATGCAAGGCGA
bar_core_138	ACGGAATAGCTCAACATAGAGAGTACGATGAAG
bar_core_139	CCCACGCGCGGGGTCATTGCAGTGAATAGGATATTATCAAGATAGATAT
bar_core_140	TTGCGTTTGTCGTGCCAGCTGACAAAGTTGTAAGGATGAAAA
bar_core_141	TTGCCCTCACCAGTGAGACGGAAGGCACATTTCACCCTACTCGTTAGTT
bar_core_142	GCCGCGCAAGAGAAAGGGGGTCGAGGTGCCGGCCCAC
bar_core_143	TATTTGCGGGTTAGTTAATTTTCTTGCGGAACAAATCTGAAT
bar_core_144	TCTTGGTGAGTGAGGAATCGGCCAACGCAGCGATTCCGGTCA
bar_core_145	TGGTCTGAGCCTCCGGCCAGATTAAACGCAGGTCAGTAGCGTCCAA
bar_core_146	GCACCGTCCACCAGCGCAGTGTCACTGCCGGCCAACGGCA
bar_core_147	AGCGGGCTGTTTCCCCTTACATCAGGTCTTTACCTTTGAACGGTCATAC
bar_core_148	CACAATTCCCGGGTACCGAGCTTCTGCCAATGGGGGTATTTA
bar_core_149	AACATACCTGCCCGTCCCGTGCTTGGCTTACGGCCCGACGAGGCAATG
bar_core_150	GGGTGCCTAAGCAGGCGAAAAAAATCCCTTATAAAGTCCACTGCTAAAG
bar_core_151	TAGAGCTTGACGCTGGCCCGAAGGAGGAGCTCCAGTCAGT
bar_core_152	CCATCTTGCCAACGATCATAATTACTAGGAGGCGAATTATCCTAAATTT
bar_core_153	GTAAAAGTTTTTATAGTGTATAAGGGAACTAGGTCGAATTCCGACCACT
bar_core_154	GGACATTCTGGCACGCCAGGCTCTTGGGAAGGCGACGTCA
bar_core_155	GATAGAACCCTTCGGATTTTCGGGATATTTCTGGTGAGGGGATCTGTC
bar_core_156	CGTGGCAATTTTGACGCTCAAGCTCATGATTCAGCTTACCATATAGGCT
bar_core_157	GCAATTCATCAAGAACCTCTGGCTTTGGAAAGCAAGTATAGAGGTAT
bar_core_158	TATACTGAAACCACCAGAATAAAAGTTGCCGGGTGGTCCTGTATTAA
bar_core_159	AATGGAAACGTAAAACGGGGTTTGATATTTAGTACAGGACTGAAATAATCTATACG
bar_core_160	ATTTGAAGAAACAAAGCACCGGAACCGCTCAGAGCTGAGAAG
bar_core_161	ATCCAATCGCAATCTTCTAACGTCAGCGTTTGATCTTACCTGTTTA
bar_core_162	TTGTGTACATCGAAAAAAGAAGAGGTCATCGTAGCGGATT
bar_core_163	CCCCTGCATCGGCCAGAACTAAAAGCAAACCAATAGCGAGAGGCT
bar_core_164	CGTAATCATGGTCATTTCACGCCTGGCTAGTTTCCAGTAATTTAGATAA
bar_core_165	ACAGTTGGTTCTTCGAAGTCATGAAGTTACCCGGCATTCGAAGACGC
bar_core_166	TAGGGTTAGAAGCATAAAGTGTAACATTAAGTTATTTAACCTTC
bar_core_167	CTAAAGGGAGCCGTTCCGAAACTCCACTGCAAATTGAAATTCGG
bar_core_168	CGGAACCAAAACCGTCTACAGATATACTTGATTAGACGTATACTGGAGT
bar_core_169	GTAAAGCCCGGCGAACGTGGCCAGCTGAAACGACC
bar_core_170	GTTTTTTGAAGGGAAGAAAGCACCACCACACCC
bar_core_171	ACACGACCAGTATCTGTCCATCTATCGGCGGTTAGTATTTCGCCGACAG
bar_core_172	ACCAGTCTCCAGAACCCCCATCCTGACTTCAAGTCAGAGGTGTTGTTAA
bar_core_173	TTATTTAAGCCATTATCAAGGATAACTAAGCATCACAAAAATTTCTAGTGAGC
bar_core_174	TCGTCTGAAAGCGTAAGAATAAAAAATAAGCAGAA
bar_core_175	GAGCCGTCAATAACCAGACAATATTTTTTAGCCCTATCATTGGTGCACCTATGTT
bar_core_176	AATATCTAAAGGAATTGAGGACAATCAACTTTCCAGTAAGCGTAGTTTG
bar_core_177	ATCATATTTGCCCGAGTTCGCCGGAAGGTCAAGAGAAGGATTTTGATAT
bar_core_178	GGAGCGGCTGATTGTTTGGATAATTGCGTGTACTG
bar_core_179	TCTGTAAATCGTCGAACATAGATAAACACATTCCATCAATAA
bar_core_180	TATAACTAGGTCTGGCAAGGCTTTTCATGGCGTTTTAGCGAAATCCTGA
bar_core_181	CCCCCTGTTAGAATCCTTGAACTATTAAAACCTACCAAATTACATTTAA
bar_core_182	GGTAAAGGCACATCCGTCAGCGTGGTGCCGTGGTGGCAAACTAGCTTCA
bar_core_183	TTGCCGTCGCTGGCGTCAGCAGCAACCGTTACGGCCATTGAA
bar_core_184	TCCGGCAGAGTTGTTATCTCGGAATCAAATGCTGA
bar_core_185	AACGCGGTCGCGCCTGTGCACTCGAGAGGTCGTAC
bar_core_186	GTGCTGCAGACGATGATGCCGGGTTACCAAATCGTAGAATGA
bar_core_187	CGGGGGTTCGAATTAATTGTTATCCGCTTCTTTGCAATTCCA
bar_core_188	TTGTTCCCCGACTCATCATTTGCAATAAACAGGAAGGCTACGGTAGTCC
bar_core_189	AACGTGGATCGGCATCCTGTTTGATGGCAAGCG
bar_core_190	ATCACCCAAAGTAATAACATCACTTCAATACTGCGGGCGCTAGG
bar_core_191	GAAATACCTGATAATACATTTCTCGTCGGCAATGACCGCGTTGCTGGCG
bar_core_192	TAGAAGTCAACTAATATTAGTCTATCAACAGTTGTTAGGAGCACTAA
bar_core_193	ATTAGAACAGGCCGCTCAGGCCAGGAACCGTGCAAAAGGATGTAA
bar_core_194	TCGTATTAAATCCTTCCTGATTATCAGTTATCTAACGACAACCGCAACG
bar_core_195	ATTATCATTCCCCATCCAGTCTATTAGTTTTAACAGAAAACAGTAC
bar_core_196	AAGACGCCGCCACCACCAAGTCCTTAAATCTGTAGAAACCAAAGAACGG
bar_core_197	AGTCAACAATATTTTTAATGGAAACCCTGAGCCAGAGCCTCAAAAT
bar_core_198	AAATCATATATGTAAATGCTACATAAATTAGTGAAAGAGCCA
bar_core_199	CAGTTAATCATACAAAATATCCTAAAGCATCACCTATGACAAGAGGTGA
bar_core_200	ACCATCCCAACCTAAAACGAATTCTTTTTCACCGCGGGAAAGACTAAAT
bar_core_201	TTTGGTAAGTGCTCAAAACATGCGGTCAGTATTAAAAAGGCC
bar_core_202	GAGAGATTTTGCGGTACCAGGATTAAATGTGCATAAGCATGA
bar_core_203	GACGCATAGCACGCGTGCCTAGGATCCCACAC
bar_core_204	CTGCGACGAAAACGTAACGGCTTCGCACTCAATCCAGAACAAAGCT
bar_core_205	CTTTAAAGTTTGATTCTCCGTGGGAGAGTAACGCAACTATATGCGA
bar_core_206	TTTGGGGTTTTGTTCATTTTTTAACCAATAGGGAGTAAACG
bar_core_207	GGTGGCATTAAATTTAATCAGAAAAGCCCATATGTCAAAAAC
bar_core_208	AGTCATCACCGAATTGTTAGTCTGTGCGGTGTCTCAAG
bar_core_209	GTCATTCGGTCCTCTAGAAGAACTCAAACACGCAACCACCGA
bar_core_210	GCCACCCTCAGAGAGATCATTTCAATTAAGTGATGCAA
bar_core_211	CGCCGCCACATCAAGATTGCTTTGAATATAAAAGTTTTGTCG
bar_core_212	CAAGGATTATCTGGAGCCAGCAGCAAATGCATAACCAGGTTTATCAGCT
bar_core_213	AACAAAACGCAAAAGCGGCGAAAAAAAGCCTTGCTGGTAATA
bar_core_214	TCAATAAGACAGCAGGAGGCCGATTCAGCATCACATGTC
bar_core_215	ACAAGTGTAAAACCTGAGATCAAACTCTCATTGCTCTTTACAAACAATT
bar_core_216	CCCGGCGACATGATCAATATTACCGCCCATTGG
bar_core_217	CTCCAAAGCGTGAAGGCACGGGCACATTGCCCGGAAGACTCCGCCGAGC
bar_core_218	TTTTCAACTAAAGGAATTGCTGAGAATATTGGCCCAGTGCC
bar_core_219	ACCCATGTACCGTAAAAATAATGCTATTTTTGAAGACCGCAC
bar_core_220	GTGGTTTAGAGGCAGAGGAGGATATAACGTTGAGAGAGAACTCTAGGAGTCT
bar_core_221	GACTGTAAGAATCAATTTGGGAATTAGTCCAATCCAAA
bar_core_222	GGAATAAGTTTCAGAGAGATAACCGGTAATTGTTTAAC
bar_core_223	GTCAAAATGAATTACAATCAATAGAAAAGAAACGCATTGAGT
bar_core_224	CACCGACATTTTTTGAGCGCTAAGCCATATTAT
bar_core_225	CCAGTAGCCGCGCCTCCGGTATTCTAAGAACGAGCTAGCCCC
bar_core_226	TTATCCAGATATAGATAATTTGTTTCATCGGCATTTGCACCGTAAAATCA
bar_core_227	TTTTTTAACAACGCCTTCTGTCCAGACGACGACATTT
bar_core_228	TTTATAAACAACATGCAGAGCCAGGCTTACAATAGCAAGCAAAAGCCAGCAATCAGT
bar_core_229	AGCGACGCGCGTCCAGTTACAAAATAAACATAAGCGTCA
bar_core_230	TAAGAAACGTTGAGCCAGTTTGCCTTTTATTTTGTCATCACCGT
bar_passivation_01	GTCCAAGCTTTCAGAGGTGGAGCCGCTTTTTTCACGGGAACGGATAACCTCACCGGAA
bar_passivation_02	CTATTACCCAGGGTTTTCCCAGTCACTTT
bar_passivation_03	TTTGACGTTGTAAAACATTCCAAATGGCTTAGAGCTATCAAACTTTTT
bar_passivation_04	TTTGGTGCGGGCCTCTTCGGTTGGGACCAGCTTATGGGAT
bar_passivation_05	ACCTTTTTAACCTTTTTTTCCGGCTTAGGTGAACGCGAGAAAACTTTT
bar_passivation_06	TTTCGCAAATGGTCTATAACACCTGTAGAGGGCGATCTTT
bar_passivation_07	TCAAATATAGATAGCATCGGTCAGTCTTTCTTCAGCTAATGCAGAAAGTAA
bar_passivation_08	TTTAATCCCGTAACATAAAAATTTTTTAAATTTCTGCTCATTTACAGCGG
bar_passivation_09	CCGACCGTGTGATTTTTTTAAATAAGGCGTAGAATCGCCATATTT
bar_tip1_01	TTTCGCAATAATAACGGAATACCGATTGAGGGTTACCAGAAGGAAACCGAGGAAATTT
bar_tip1_02	TTAAAGGATGAAAAGAACAAAGTCAGAGCACAAGAAAAGACACCAC
bar_tip1_03	TAAGCCCACACCCTTAGCAGCCTTTACAACGGAAAGGTTTAC
bar_tip1_04	AAAAACAGGGAGGGAAAAGGGCGACATTAAACGTAAGCAATA
bar_tip1_05	TAACTGAAATAATAGGCAACATATAAAATTCATATTTATTCA
bar_tip1_06	TGGCATGATTAATTTTTTGACTCCTTATTAGCCCTTTTTTTT
bar_tip1_07	CAGCGCCTAAAGGTAGAGCAAGAAACATAGACGTAACAT
bar_tip1_08	CATACAAAAGACAAGGTAAATATTGGAGAGAAGGAGAAT
bar_tip1_09	GCTATCTTAGCCGAACAAAGAAGCGCATATGAAATGAAAATA
bar_tip1_10	TTTAAGAAAAGTAAGCAGATACCGAACGCAGTATGTTAGCCAACCCAAAAGAAC
bar_tip2_dye_01	Cy3-CTAGCTGGCATTAATTAGCAAAATTAAGCCCTGTAACTAGCA
bar_tip2_dye_02	Cy3-TGCGGGACAAAGAACATCCAATAAATCAGATATTCGGGTAGC
bar_tip2_dye_03	Cy3-ATTATGACAATAAATACTAATAGTAGTAATAGATTGTAT
bar_tip2_dye_04	Cy3-ATCAGGTTTTTTTCATTGCCTGAGAAAATTTTTATTT
bar_tip2_dye_05	Cy3-TATTTTTAAGAGAATTATTTCAACGCATAAATGCAATGCAGGCAAGG
bar_tip2_dye_06	Cy3-TGTCAATCCAAAAACAGGAAAATTAATGTCGTAAAATACTTT
bar_tip2_dye_07	Cy3-TTTGAACCCTCATATATTTAGGATAAGTCTGGAGCAAACGAGAGATCACCA
bar_tip2_dye_08	Cy3-GAAGCCTTCGATGAACGGTAACCGGAGAAACCGTT
bar_tip2_dye_09	Cy3-TTTGAGAAAGGCCGGAGACAAAGATTCAAAAGGGTTTT
bar_tip2_dye_10	Cy3-TCAATATTACCTGAGTAATGTGTAGGTAGTCAAATCTACAAAGGCT
corner_01	TTTTTAGACCACCCTGGATCGTGGCTCATGGGACTTTT
corner_02	ACAACTGTCGGATCTAATCATGATAGTAGGCAACATTAGCACTCAGCTTT
corner_03	TTTCTCCGCACTCCAAGATTGAGTTTT
corner_04	TTTCAGGTTTTGCGAACATGTAATGCCACTACGGCTTAATGC
corner_05	GTGAGTACTTCACGCTTATGGTTGCTTTGAGGAAGTTCGGAAGG
corner_06	GGCCCGTTGTACTTTCCCCCGTGAGGCACCTTTT
corner_07	TTTTCAGAAGTAAGGATGCTTTTCTGTGACTGTTT
corner_08	TTTTACTCTTCCTTTACCACTTTTTTAAGGTCAAAGCGCAGGTGTTTC
corner_09	GTTACCGGTTCGCGACGATTAGGAGGGTATACGAAAAGATACCA
corner_10	TTTGGCGTGCGGTTTTCAATATTATTGTCCGTAATTGGCCG
corner_11	ATCTCAGCGATCTGTCCTCCTTCTGAGAATAATCAGTGTATAAC
corner_12	CGAGCACGACAAGTGTAGCGGCAACCAAAAATGTTGAATACTCA
corner_13	GCGCTGGGGATTAACCGTTGTAGGCCTGAGCGATCGTTG
turbine_core_01	AACTTGGCGTGCAACTCACGAGTTGGGCTACACGGATTAGAAGGATCTCA
turbine_core_02	CTGCCGTACACACGCTTAGCAAATTGTCCAAG
turbine_core_03	GAAGAATAGCAATACATAAAATCAGTGGAGGCCATGGA
turbine_core_04	CGTACCGCTCTTTGCCCTGCCATGAGTATTTTAAACGGTGTA
turbine_core_05	GTGTTGTGAGCGTAAAGCCAGGGCAAGAACTGGCGA
turbine_core_06	TAGAGCTAGAACCCTATGTGAGGCGGCTATGAACGTT
turbine_core_07	GAAGTGAATTCTAGACGAATGGCTATCTAACTATTTCCGA
turbine_core_08	TAAGTACCAAGCAGAGTGGAACTGCCGTTTCT
turbine_core_09	GGGAAGCAAGTGGACGTTTGTAGAGCAGTATTTGA
turbine_core_10	CATGGTGGCAAAAAGTGGGTAGGCCAGATTACGCGCA
turbine_core_11	ACGCTCACCCCCGTTCAGCCGGTCGTACTACGTAGCTC
turbine_core_12	ATAGCTGTATATGCTTACCGACTAACAGAA
turbine_core_13	TTTTAAAAGCTGGGCTGAGGTTCTTGCAAACCA
turbine_core_14	ATTCGCGCGTCTATACTAAATCGGAACGGTTATTTCTCT
turbine_core_15	TTATCCGAGGTATCAACAGTAACCTTCGGAAAAA
turbine_core_16	CGACCGCTCTACGGGGTCTGGAAAAACAGAGC
turbine_core_17	GAGGTATTGGCCTATCGCTCCATTAAAAATGAAG
turbine_core_18	GAAAGGAGGCGCTGCGGCAAAATCCCTGCGTTACACTACGGTCGA
turbine_core_19	TAGAGCGTGCATAATGTCTCAGCACTCG
turbine_core_20	AGAAGATCCGGCCACTGGTAACATAGAAGTCAGTTTCAATCTAGTGGCGCTT
turbine_core_21	ACTATTAGATGGCCATATTTTCACCGTCTCAA
turbine_core_22	TTGATCCTATGGCAGTCTGACTCTCCTGTGGATTGGGTCGGC
turbine_core_23	GGTGCCGGATACATTCCGGTCCGCGACATCGCCGTTAAACGAAATGCAAGT
turbine_core_24	GACGGAACCATTGTAATATAAATGAGCGGGCGCTAGAGGGAAGAGTCC
turbine_top_01	TTTGGATCTTCACCTAGATCCCAATGCT
turbine_top_02	TTTAAAGTGGCTACGTTTTTGCATGATGGGCATTT
turbine_top_03	TTTGATTTTGGTCATGTGTGCACGAACGTGGAACGAAAACCAAGCAG
turbine_top_04	TATCACTTACTGTCTGTTCGCTTTTGTTAAATCGCCTTT
turbine_top_05	TTTGCGCTTAAATGCCAAAGCAT
turbine_top_06	TTTGCAGATTAAGGGGTCCTCGATTCACTCTTTTT
turbine_top_07	GGTGCTACAGGTTTTTTTTTTTTTGTTTGTCACGTTAAGGTTT
turbine_top_08	TTTCACCCAGCTCATTTTTGCGCGTAACCACCATTT
turbine_top_09	AGCTACACCGCTCTCGCCTGTGGGTGCGCATGTCGATTT
turbine_top_10	GTAGCGGGCGAACGGTGGACTCCAACGTCAAATTTAGAGTTT
turbine_top_11	CAGTGTTAATCATGGAAGGTCCTACATGGTTT
turbine_top_12	TTTCTTGACGGGGAAAGCCGTCACGCTTAACCAATAGGC
turbine_top_13	CGTTGTCCTCCCTCATCTTCATTATCAGCCTAAAGGGAGCTTT
turbine_top_14	TTTCATAAACTATAATCGACGGATGGCTTGAATT
turbine_top_15	TTTCCCCGAGGGCGAAAAACTTAAATTAGCTC
turbine_top_16	TTTGCCGGAATCTGGTAGCTGACTACCGTGCGCAGTTAC
turbine_top_17	CCGCTGGTTTTTTTAGCGGTGAATTATCAAAAATTT
turbine_bottom_01	TTTGCGCGCGTCAGCTGTCCTTACCGAAGCCAAATTT
turbine_bottom_02	GCGAAGGCTTGATCCCGCGAGTGGGACGCCCGATCCCCATTT
turbine_bottom_03	ATACAGTACGGGTAAACAACCCATGCTTAGTTT
turbine_bottom_04	TTTTAGATCGGGCCAGAAGTCCGGATACACTGGGCATGTATT
turbine_bottom_05	TCTCATATTTTTTGCTCACGCTGTGTAACTATCGTTTT
turbine_bottom_06	TTTTTGGGTGAACCGGAACAAGAAAGCGAATGTTGTTTTTTTTCCAGTTT
turbine_bottom_07	TTTCTTGAGTCCAACCCTTTGATCTTTTGCGCC
turbine_bottom_08	TTTTCGCCACTGATCTGCGCTTTTTTTCTGCTGAAGAAGGC
turbine_bottom_09	TTTGGTGCAGCAGTAAGACACGACTTATTT
turbine_bottom_10	TTTAAAAGTGCCACCTAAGCGCACATTTCCCCGTTT
turbine_bottom_11	TTTAGATAGGGTTGAGAGCAAAAGAATAGACCGTTT
turbine_bottom_12	ATCACCCTTTTTTTAATCAAGTTAGAAAAATAATTT
turbine_bottom_13	TTTACAAATAGGGGATCCCACCAGTT
turbine_bottom_14	TTTCGAAGTAGCGATTTGAGTTTTTTTTGACTCGAG
turbine_bottom_15	CGCGGCCTGACCTGTCCGCCTTTTTTTTTCTCCCTTC
leash_01	TCTGGCATATCACGAATTTCCAGATAGAGTACATCAAACAATTAAGAAAC
leash_02	AGTCATTTTCGGTCCAATCACGTGCAATATATCTGTTCGTGCTATACAAT
leash_03	GGTTGTAGAAGGCGACGGGTTATACTCATCGCTCGCCGCCGGAGCGTAA
leash_04	GATTCGTCGGGAGCGCGTCGGCCACAATTTGCCCAACCAGCTGCAGACA
leash_05	CCATCCTCAAAGTATCGAAAAGCATTAGATGGCTCTCTGGGCACAGCAA
leash_06	GCTAGTTCACACTGACGTGTATACGATACATGTGCCGAGGGAGTACGCA
leash_07	TTGCGCCATAGTAGGCATTGTTCATCCCACCGGCTACATCTGTGTCCAG
leash_08	ACTACTAGCCTTGGCCGGTTTAACGTAAAAAGTAATGGTCCTTCGGAAA
leash_09	TACGTTGCAGCCTGTATCACCAGAAAGTTGGGTACGGATTTCCTAGAGA
leash_10	ATATTGTCAACTTCGACACGGTGGTGACCAGGGCAAGATCATGAACTCT
leash_11	CTCCGTTCTGTACTTCCTGAAACTACTTGGCATGATTGTAATATCTTCG
leash_12	AATGGAAGCCGCGTTCTCAATTAGAGTGTCTCACCATCGTTCAGTTCGT
leash_13	GTAAATCTCCAGACGAGCGCCTGCGTGCAGAACACAGGACGTTATGTGT
leash_14	CAGAAGCGGAGCCAGATCTACGCCCCGTAGGGCATCCTAGTATCCGGTTC
leash_15	CAATCCTACCTATTTCCGGGATTATCCGCGTCTGCTGGCCGTCCGGAGTG
leash_16	TGAGCGCACTTTGCCACCAGGCTCAGGAGGCCGGACCAACCTTGACTGC
leash_17	CGTTTACTTAGTACACACTTTACAGTATAGGGACCAGTGACGGTAATAG
leash_18	AGATTACTCGGGATGGGATTGCCATTGTGCCATCAGGCGGGAGGATTCA
leash_19	GCCAGGTTAGGCTCGAAAGTCGCGCAAACGGCGTGCTTCTTACGTATGCC
leash_20	CAGTTAGCCCCATGTGGATTTGTGTTTGCATTGCGGTCGCTGTCCGAGG
leash_21	ACGTGTTCCCAGTCAGCAGTAGTAGCTCCCACATTTCCCATAGGATCCG
leash_22	ATACATTAATACACTCGTCCCTGCGGCCATTCTGCTATGGACTATTCAA
leash_23	GGAAGAGGACGGGCGGCAGAGATGAGCAAACTAATAGGAGGTAAGCTTC
leash_24	GTACCAAGCTTTGTACGATCGATAGTGACTCTGTGATAAGACCGAGTGA
leash_25	CGCCTTAGCTTAGACTTACAGGATGTAACAAGGCCAATTATGATACTCTC
leash_26	ATGCTCGTGTCCGTATCGGCGTACCAGTAAGCACACCTACCCCATCTCCT
leash_27	CGAGTTTGTGCGTTATCATGTGAATATAAGAGATTAGGTATAGTACTGTT
leash_28	TGCTACTCAAGAACTCATTTGGCCATGCCGTGGGACATAATAACCTAAA
leash_29	CGATGTATATCCGTGCGCGCCTCTCCTTAAGAGTTTTGGAGACTTTTAT
leash_30	GCCCATGGCGGCCGTGAATTGCCGGCCGAAACAAATTCTCCGGGCGAGT
leash_31	TTTAAATCCTTTTCTACTCGTACCTACAGATCCTCGTGACATTGGTCTC
leash_32	GGCCCTAATTAAACGTCGTCATCTACTGGGTGTTAGCATCTTACTCTGA
leash_33	GAATAGACCTGATCTGCCTCAAGGATAAAGGCTGGCTGACACCTTATGC
leash_34	CATCGATTGATGCGTGGATACGAGCCCTTAGGGAAAATTCCCTGACCTGC
leash_35	GGACAGAGAATGTCGCGGTATAATCGCTGAAGGGGCCTACCAACTGTCCA
leash_36	CGGATGAGATACCCATCGAATTGAAGCAACCGCCTTTTAAGCTGGCGTCC
leash_37	TTGATGATCCAGTACCCGGTAGGGGAACGCTATATCAGTCTTGTGTCTA
leash_38	TCGCAGGAAAGGGTCAGCGGAACGTATTAGAATAAGCATCGGTATCGCC
leash_39	ACAGCACCGTTACGTCGAAATTATTAACACGAAAGCAATTGTCGGGCAG
leash_40	TTAGTGTGGAAGTGCAAAGGTCTGGCGGGGTAATTGCAGTCTCGATGTT
leash_41	AATATTCTCATATAGACTACATAGTTCCCGGTTAAGCAAAGATCGACCA
leash_42	TTCCTTGCCGCAACGAAACTGTTCCTACGCAGATGCAATCTGACCATGTC
leash_43	TAACCCAAGAAGACTTGCTCGGGGATCCAAATATGGTGTGATCCGCAAGC
leash_44	CAAACGCTGATGACCGTATTGAATGTTCACTAACCGAACCCCAGACAGG
leash_45	AAGCAGGAGTGAGTGGGGTGCAGCGAGCTCTCGCAACAGAGGTTGCCTG
leash_46	CTAGACCGGCAGGCTTTTAGAAATACCATAAGTGAGATTCTGGGTAAGA
leash_47	ATTCCCGATGAAGCGTATAAAATCTTAGGCACCGGGGTCTCGTGCACCT
leash_48	AACACGGACCCACCCCTGAGAGCATGGATCGGCTTGGGACCTTGGAAGA
leash_49	AACATCCGGCACGATAATGACGTAGCAGCAAGGTGAAGACCTCCATGGTG
leash_50	CTTACATACTGACCGACTGACAAAAGTTTAAAGTTCGGACCTCGGGTCCC
leash_51	GCTGTAGTAACTTCCGCAGCACAACCACAAAACGAATATCCCTACACGGC
leash_52	AACACTACCTGGGATAAGTTCAGATCGTGTGACTAATCCGGGGCCGGGCC
leash_53	GCTTCGAACGGTATTACGCACTGAGTCGATAAATGTCTCTTGATCCCTC
leash_54	TATAACTAGTAAGTATTGTGTGGGGCCAACTATCCATACCGGCGTCATA
leash_55	CAGTGCTGGTCTGACAGTCCCGTTAGCGCGAAGACACCGGAGGGAACCT
leash_56	ATCTCGAATAACTTGCAGGGCCACGCTAGTGGCATCTATAGCTCGTTGT
leash_57	CTGGAAGGCCGATGGATTCCAGGCAGCGGTAGCACATACAAACGATCAA
leash_58	TAGGACCTAAGTGTCACTCATGACACGTTGACTATGCTTGCCTTATCGGT
leash_59	CTTATCTAGTTGTCACCTCATTGTCTATGGTCTTGGCGTGTCTGTCGCAC
leash_60	ACTCTACGAGGGGTTGGCGGAATAATAGCTTCTCGGTAGTTCTGAGTTAC
leash_61	GACATACCTGTTCTAGTCATAGTGTCCTGACGGAGCACCATTGATCTATC
leash_62	CTCCCCGCTAATAAGATAAACGAGGTTCTCCTAGGTAAAAGACTAGTGTA
leash_63	GGTCCATCTGATGTTTGGTTAGCTGGGGGAGTGTGCGCAAGTAAGGATCG
leash_64	CCGACGTCCCAGCCATTAGGAGCCGTATGTTCTTATGAGTCTAGCAT
leash_65	TTCTGGACTTGACACACAGCCTACAAGCCACTTCGGGAC

## Sheet: straight
bar_core_01	CTTGACGCGGAATGTACTAATAGAGCATAAGCTCCTGTCGAC
bar_core_02	CCCCCGAAGGCGAGTTACATGGTCTATTATAAATCGGTGGCCGCAAACA
bar_core_03	AACCCTAAAGGGAGTCCGCGGCTGAAAAACCATTA
bar_core_04	AAATCCCGATGAAGGGTAAAGTCGCTGGTCACCGCAAACCCGGCCAGCA
bar_core_05	TATGAGCAACAGCGGACCATGTTTACCACGGTTTGGTGCTGGCCTTCGA
bar_core_06	AAGAAAGAATGTTCCATCATTTTTTAACTCCACGCCATTGCTTAGCTCA
bar_core_07	CGAAAGGGCATCGTGGTGTCATTGTTGCTGGTTTGTGACGAGCGTTTTT
bar_core_08	CCCCAGCATACAGGGCTAGCTTAGAACCCTCATATTTTTGAG
bar_core_09	GCTAGGGACCACCAAACGCCATCGCATTAACCTCA
bar_core_10	GGCCAACAACCGCAGTTCATTCATATCAAATTTAAGACG
bar_core_11	CCTCATTCATACATCGCGAGATTGGTCATTGCTGTATTAGCA
bar_core_12	AAGGATTAGGATTATTTCGGAATCAAAAAAAGTACGCTCCAT
bar_core_13	GACTCCAACATGGAAGAGTCATCGCCTGAGCGGAACGATGGCTAT
bar_core_14	AGCGGAAGATTGTTGAATCCTATAACCGAGGTGAATTTCTTA
bar_core_15	GATTGCTGAATAATCTATTAATGAGGCTCGGTTTATCAGCTTTAAAGGA
bar_core_16	TTTTCTTAAATAATGCCTCTGGTCGTCGCTTATTGATGAAGATTGTATA
bar_core_17	ACCCTCATTTGCTCAGTACCAACAGTTAGACTACCCGATTAT
bar_core_18	AGAAGTAGGTCTTTCTATTAAGACGCTCAAAAAAGGATCTCATTGTTGA
bar_core_19	ATCCCTTAATTGTTCGCAGAAGTGGTCCATTTATCGTTCTTGAAATCTT
bar_core_20	TTTAGTGTAAAAAAAGCCGAGTTGGGAGCTTTCAGCAAATGGCTGCG
bar_core_21	ACGCAACCTGTTGCCCTGCGCACGGAAATTTGGAAACAGATATG
bar_core_22	AAAGCGCAGTCTCCACCACCAGAGCCGCTATCCCATAATTTC
bar_core_23	CAGAGCTAAGCAGCACCGTCGATGGGTAAAGGTTTTGGTGGT
bar_core_24	ACAGTAACAGTACCGCACGTACAATATAAACCATACGCTACGGCAAAAA
bar_core_25	ACCCTTACTGAGCACGGGAAAATTCTGTATTATCAGAATTCACGCCTAT
bar_core_26	GAGTCCACTATGAGAAGAATCCCCAGGGGGGCTTATATATAT
bar_core_27	CGCCACCCTCAGATTTTATCGAAGCCTGGAATCAGAACTGA
bar_core_28	CATAAATAAACAGACGCGAATTCCGACCGGGTCTATTTCGTT
bar_core_29	TCGTCGGGAAGGCGGTGACGCAGCTTTCCGAGGGGAGTT
bar_core_30	ATAGCGAATCAATAGGTGCATACCAAAATCTCTACCGAAAGA
bar_core_31	ACGCTGAAAAGTATTCGTGGCTCATGGAACGCCGGGTAG
bar_core_32	TTGGGAATTAGCGTGAGCCGCCACCCTCAAGTATGTTAGC
bar_core_33	TTAGAGAATTGAGTTAAGCCCTTATTACGCGAGAGAATA
bar_core_34	AGTAGCAATCAGAGAGATAACACATAAAAATAGCA
bar_core_35	TTAGTACATATAAGTATAGCCTTTTAACTATATGT
bar_core_36	TTTACCGTATATTTGATGAATATTGGGGCAGAAGGTTAACAT
bar_core_37	TTCATTCCCGGCGAACGTGGCCGATCGCCATCCAAAAAATTAAGGCTAA
bar_core_38	AAATCGCGCAGAGGGATTAGAGAGGAAGTCTAAAGCACGTTG
bar_core_39	ATGCCCCACCAGGATTAAATTCCAGCGATTCATGA
bar_core_40	ACCTATTGACCACCCTGGATGGCATAATGCTTTGA
bar_core_41	ATTCTGATCAAGAGGGGATAGCACCCGAACGTTAAGGCTGA
bar_core_42	TAATCCTTTATCATACATTATCATTTTGGTATTAGTCATATC
bar_core_43	CATCCCAGCAGCGCGCGGTCAAGTGACGCG
bar_core_44	TATCAAAGGTAGCGCAGGTGTCGCAAATTAGGCAAA
bar_core_45	ATTATTTTTTTACATTCATTTCAATTACTTGGAGCACTAACACCCCCTC
bar_core_46	CAAGAATCCAGTTTTCACGTTAAGCAGCAGATTACTCAGTTTCGAACGA
bar_core_47	CAAGAGGAAGCGGTGCCGTAAAGCACTCTGTGGATTTTCATGGTC
bar_core_48	CGGTGATCGTCATAAACATCCAGCGCAG
bar_core_49	CAGCCTCCCTGTCCGCCTTTCGCGCTCTCGTTTCC
bar_core_50	AACGGAATCATTGCAGGCGCAGGCGGCCGAGCACAGGGCAACACGGGAG
bar_core_51	AGAATGCCAACGATTGCATTATTGCCGTTAGCTTT
bar_core_52	AAGAAGAATACCAAAATACATATCAACA
bar_core_53	GATGCAAGTACTGGCAGCAAATAGAGCGTGTGGAGAGCGCTATCCCGTG
bar_core_54	TTCAAATTCCAGCCCGGCATTCGACTGAACACACAGGGA
bar_core_55	CCACAAGCCAGCAAAATCACCCGACAGAGCCACCC
bar_core_56	AGGAGGTACGCTAACCCGACTTAGCAAGGGTAACACATGCGCGGAACC
bar_core_57	GGTAATCTAATAAGCGGAATAGGTGTTTGATATTCCAGGAGTATCCAAT
bar_core_58	GACAGGTCGTATAAGGCGGATCCCTCAGAACCGCCCGATTTT
bar_core_59	ATAGTATCTGCCTAGCGGGGTGAGCCACCACCCTCATGTACC
bar_core_60	AGTCTCTGGGGATACTCCGATCAAGTTTTTTGGGGCCTTGATCTAAAAC
bar_core_61	GGTGTAGACCCCCCTAACAGGATTAGCATTTGGTAGTTTGAT
bar_core_62	GGTATCTCGCAACGCGCTCGTGGAAGGG
bar_core_63	CGCTGTAGCTGCGCCCACTGGCAGCAGCGCCCCCC
bar_core_64	TTTCTCAACCAAACGCGGTCCGTTGCAGACGCTCAGTAAAAAGGCCGCG
bar_core_65	GGGCTGTTCGTTTCTTCCTAAATGGGAGGAACCGAGGCGCCA
bar_core_66	CGATTGGGAGCCTAGCGAGGCAAGGCTTCGACCTTCTCTTCG
bar_core_67	AGGAGGTAAATAAAAATTTAATGGTTTCCAAAGAA
bar_core_68	CGCCACTGCATATCGAAGAATAAGCGTAAAGCCACATTGAC
bar_core_69	TAACGACACTGCTTTGCGTCGGATGATAACAAACAGGTCAGA
bar_core_70	CGGGTTTTTAATCATATGATGGCAATTCTAGCTTAGACAACA
bar_core_71	AGAGGTCATACAGCCGGCTCGTACTTCTTTACCACCAGAAGG
bar_core_72	AACCGCCGAAAATAGCATGATTAAGACTCCAATAAGAGCCAT
bar_core_73	CCGTCGTCGTGTACGTAGACCCGGACAAAGTTGCCCAGTGAG
bar_core_74	GTAGATATGACAGTTACCAATAATTTATTTGATCTTTTCTAC
bar_core_75	AACCAGCCAGCCTGGTATGTAGGCGGTG
bar_core_76	TGAGTCTCCCTCGTTCCCTTCCGTCTCGTTAAACGAAGTGTAGCTAAAA
bar_core_77	CGACCCTGCCGACGAGGCTTCTAAGATACCAGGCCTGTTC
bar_core_78	TGAGTAACTTAGGTACACTCAATAAGGGAAACCTTCGTAGT
bar_core_79	ACACCGTATCCAAAAACAGTAGGGCTTAATTCATATGCG
bar_core_80	GGCTTTTCAATAAACAGGAATATACTTCCTCAGCC
bar_core_81	CCTACCACTTGCTTCCGCAGAAAAGGAGCCTTTAAATTTTTTCATCACC
bar_core_82	CCACTACGAAGGCACCAACATTCCAACGGGGCAAC
bar_core_83	AATAACTAAATGGGTTGGTTTTCTGAATGAGAAT
bar_core_84	GGAAGTTCCCCCAGTTTTTAAAGATTAGTTGCTTCGCCGTTTGGACAGA
bar_core_85	GGACTAAGCGAAACTCATAGGCAAACTAGTAACACCGAGAAA
bar_core_86	CAACGGCATTTGTATCAATAGTTCCACACCCAATAGTAAATTGGGCTT
bar_core_87	CAGCATCCGACAATGATTAAGGTTAGCGCTCGTATTTTAATT
bar_core_88	GTCACCCCCCACGCTGAAAACTTTGTCGACTTTACTGTGAAT
bar_core_89	AAAGGCCCGGTCGCTTAATTTTTGGCAATTGAGGATTAAGAA
bar_core_90	CCAAGTCGTATCATTGTTATCTGCATTTCCAACGTTAGAAAACGGAT
bar_core_91	GATCTTCGTACGCTAGTATTTTGTGAGTAAAATATCTTTATA
bar_core_92	GCACCTATGTCTTAAACAGTACATTTGACAAAATTGTTCAGA
bar_core_93	GTAAGTAGCTCCAAGCGGAAGGGCCGAGGCCGGGAACGATCATTTAGAG
bar_core_94	TGCGGGAATATAACGGGGTCAATTCGGTGAATGCAACGATAT
bar_core_95	AAATCAACGAAAACGGAACAAGATAGCCGATCCAGAAGCAAAGCGGATT
bar_core_96	ATCCTTTTAAATTTTTGGTCGGTTGAGTAGCTAT
bar_core_97	CACCTAGCTCACCGGCTCCAGTGCAACTTTATCCTTATGTTCCCACG
bar_core_98	GACACGAAAAATCGCAAGCGGCAATAGGCACCCGCATGCAAT
bar_core_99	CCCTGGAGGTGGCGCTGGCCCTAATTCGTCACGCTTAGGTAAAGATTCA
bar_core_100	GCGCCCCAGGACTGTTCACCATTAAATGCATTTGCCAAAGCG
bar_core_101	GGCGTGATCCTGCCCTCACAGTTTTAGGAGAACGTAGGTGTCGTTGCGG
bar_core_102	GCGGAGAGTAGGTCGGAGAGGGTCCCGGAAAAGAGGGCGATC
bar_core_103	CCTCCGGCAGTGCCGATTAGACGTATATTGTCGCCAACGGGTAA
bar_core_104	TGAGTAAGAACTGTCCTGTCGTGGTGCTTGTCACTAAAGGGG
bar_core_105	CAACGCCACAAGAAACCAGGCGCATAGGGCGACCT
bar_core_106	TGGTCAGTCCCTTATGGATTAGATCGCTAGCCACCACGCTCGCGGGATC
bar_core_107	CCAACTCCGCAAGATAAGAACATTTGCCCAACATG
bar_core_108	TCATGTAACCCATGCGTTCGGGATCCACATCCGGTCAATCAA
bar_core_109	AGGCAAACCCCGGGTGCTTGGGCTGAAACAAATCATCCTTAT
bar_core_110	AGAATACCGTAATGCCTCTATGTTATTTAGGCGGTGCCTGGGTTG
bar_core_111	GGGAAGCGCCACGTTCGCGACCCACGCCGCGTTAA
bar_core_112	AAGTTTCCTGTAAAAGGAATTGCCGTCACCAGTCAGGTATTC
bar_core_113	ATGAGAGCGGTGGTTTTTTATACGTGAATAACCAAGTTTCGAAGCAA
bar_core_114	GGCTACACGGCAAATCAATTCTAGAGCATGCGGGA
bar_core_115	CTAGAAGGAGTTGGTAGCTCTGGAGTTAAAAGATTTAGTTTGGGTGGCA
bar_core_116	TCTGCCCACTGGGTTCAGCCCGACC
bar_core_117	CACATTCCAAGGTAGAATCCGCCTCAGTCAAGTGCTCTGGTC
bar_core_118	ATCTCAGTCAGTATGAGCGTGTGAAATTTACCAAGAAA
bar_core_119	CTGCTCCCACTAAAACGAAAGAAATGCTCGAACCTCGAGCGTGCATTTT
bar_core_120	ACGAGGCGCAGACGTGAAAGATTATTTTCTCATCGAATTCTG
bar_core_121	GTTACTTTGTACAGCCGGATATTCATAAACCAGTATCTGAGA
bar_core_122	GAAATCCCTGGCTGACCTTGCTAAACAGCTAAATTGTGTC
bar_core_123	TGATACCGATAGTTACTTTCATTTCTGTATTACGAAGATTCA
bar_core_124	GGCTCCACTAAGCCGTAACGAGCGATTGGTGAACGACTGGAG
bar_core_125	CCTTTTCTGTGGCATCGGATACAGTATTATTGCTGATTTTTG
bar_core_126	AACCACCGTGCGGTGATACATGTTGATTCTTCAAAGCGAACC
bar_core_127	GGAAAAAAACAGTAGAGCGAGGGCTGTGTGCACGAGTCGTTCGTTCGCC
bar_core_128	CCATAGGAGGCAATGCAAAGAAAACAAGAGATCTACAAAGGAATTTT
bar_core_129	AAAGGCCTCAGCAATATTTTGCAATCATCTAGCTGATAAATT
bar_core_130	CTTGCTAAGGTGATTTATGATTTAAATAATCCAATAT
bar_core_131	ATCCTAACTCTGGAAGTCGACTCCGTGGGTCACGTTCCGGC
bar_core_132	ACCCTACGGGCATAATCGGCGCGCATCGAAGATCGCACTCCATGGGAAG
bar_core_133	TTCTTGCTCATACAGGATAACGCCAGTTTGAGGTTCCCAGTCGCCGCCA
bar_core_134	GAAGGGATCGCTATTACGCCATTGGACGACGACAG
bar_core_135	ACGCAGACGGGTCACAGCTTACGGCTGGCAGCGTGCGTATTGGCGGATG
bar_core_136	CCAACTTGTCAATCTCTTTGATCCATTAGACTCCGCGAGGGT
bar_core_137	AAGAAACAGAACTGCATACATAAAGGTGAGAGCCACGGCATT
bar_core_138	CAGCGGAAACAGCTACCATCGTCAGCAGTAAAACTGCGACTATCCCCTT
bar_core_139	GTGAGAATCCAGACAACACTAACAACATTATTACATAATCAT
bar_core_140	AAAATCTCCAAACCCAGCAAACAAAAGAACTGCGGAAT
bar_core_141	TAAGACTCAGTGCCGGGTAATAGTAATAGAGCTTAAACACCG
bar_core_142	GGAGTAGGCGCAGAAGTGGAATCTAAAGCCATCTGGCCCCAG
bar_core_143	GTCTCAGTGTTTGCAAGGGATAAAAATGATGATACCGCGTGAGGTGGAC
bar_core_144	GTCAATGAAGTCTGCTGGTATTATCAAAAAGGGTAAAAGAA
bar_core_145	GGCGTATGAAAGTATGATCCGTAACTACCTACAGAAGCAATA
bar_core_146	TCGACGCTCTGAAGCCAGTTACCTTCGCTCACTAGCAATACCTGCCTGA
bar_core_147	CACCAGCTTGCTGGCATCACACTTATCGCTTATCCGGTAACT
bar_core_148	CGCTGTTAAATTTTGTAATCGGAGAGGGTAGCTATATTTTAACGCGCTT
bar_core_149	CTGAAGCAGGAACCAGTCAGAAGCCAACCCGGTAA
bar_core_150	ACCGTACGCAAAAGACAGGACTATAATAGCTGA
bar_core_151	ATCATTCTGCGGCTATCTTAACTAACGTGTGCCAGTGCCTGCAGTCCGT
bar_core_152	GCCTGGGACAGGTTATGCTATCTGAATACTGCGCCCACGCGGCAAGTGG
bar_core_153	AAATAAGGCCTGTTTAGTACCCATCCTTAAATAATCTTC
bar_core_154	AGGCGTTTGTAGCATGAGGATGTCGGCTAGACTCCATA
bar_core_155	TACCGACCTCCGAAAGAGCGACAATCAAGCGC
bar_core_156	TTACCGGTATTAATAAACAACATGTGTAATAACTTACCA
bar_core_157	CAAGAGTGATACATAGGAATACCACATTACGAGTAGGAACCCATTTTCA
bar_core_158	AATCATTTAGAAAGGAACAACGCTTTCGATATATTGCTTTTG
bar_core_159	AATATCATACCAGATTAATAAAACGAACTGCGATTTTTAGAACGGAACA
bar_core_160	AACCTCAATTGCGAATAATATTGTATTGGGCT
bar_core_161	GAGCCAGAGCATTGGCTACGCAAGTAGACTAACTTTCTCAGC
bar_core_162	CCTGCAACGCGATAACCGTGAGCTTTCAAAATAGTGCTTAATTGACTCC
bar_core_163	TCCGCACGACTATCAAACTTTTGACCTACAGCCATAATCGCC
bar_core_164	TTCGCAAATTTGGGTAGCCCGCGCGCCTCCATCCAATCCCCC
bar_core_165	AGGTGGAACGACGTGGGTAACGCCAGGGGCTGGCGGCGCGCCCTTTGCT
bar_core_166	TTCTGCTTGAGCGAACGGCGGGTTCGATCAGTGGGATAACTGGTCCTTA
bar_core_167	AAATCAACGTAAACTAATGCAAATCTTGTGTAGCATGAATTT
bar_core_168	CAAAATAGTTGGGAAGAAAAATTATAATAGATGTTACATCGCCT
bar_core_169	AATGCATAGGGCTATTTGTAGATGAATCTAGACTT
bar_core_170	CAACTAAGGATTAGAGAGTACTAGTCAGTACCCGGCCCTAATCGTTGTC
bar_core_171	CTGCGAACGAGTAGTGTAATACTTTTTAATTCGAGCCCAATT
bar_core_172	GAGTCTGGAGCATTAGCTAAATCAGGCGAAGTTTGCAGTTC
bar_core_173	AGAATCGATGAACGTGTTAAATCAGCAGGTACGGG
bar_core_174	CAAAAACAGTGCGGAAACCATCAAATCACCATAGAAAAGCCC
bar_core_175	AGATGGGAAACGTACAGCGTTCCTGGTTTATATGGTGTGAGGT
bar_core_176	TTATACAAATAACGCTCTAAGAAACAGAACCAATGAAACCATCGA
bar_core_177	AATAATATTGAGATTATTCGCCAGGAATGG
bar_core_178	CAACAATAGATAAGACAACGCAGTTACATGAGGCAAATAAAT
bar_core_179	ATGCAGAACGCGCCGGCAGAGCTTTCCACCATCACCGTACTC
bar_core_180	TCCAGACACCGACAGCTACAAACCGCCAAAGTGCCGTCGAGA
bar_core_181	AGATTTAACGCCAAAAGGAATGGGATCCTCATA
bar_core_182	TCAGTTGGAGATGGTAAATCCTTTGAGGACAGCTTTCAT
bar_core_183	CGTCATAAAACGCGAGAGGCTTTTGTGAAAAAGTTATCTGAATAAC
bar_core_184	CGGATGGAATGACCATAAATCAAAAATCAGAGGTC
bar_core_185	CAGGTCAAGTACGGTGTCTGGTGCATTAAAAATACACAAGGA
bar_core_186	ACTCCAAGCATCAACAAAGGCTCGAGGTTAGCTCCTTCGGTC
bar_core_187	AACCGTTATGTACCCCGGTTGATTGTAACCTTCCTTTGCCCT
bar_core_188	GATATTCAAAGGGTTGTACATCGACAGGCGTCTGGACGTTAATCGTTGA
bar_core_189	ACCGCTTCCATTCACTTAAATGGGCGCGCAGCATCAGCGGGGCGTGCCG
bar_core_190	TATCGGCGGCCTCTTAGCTCTGCTGGTAGTGGTGC
bar_core_191	CTAGAGGAGAAACGTTTGGTATGGCAGTTAATAAATCCTTCTGCGC
bar_core_192	ATATTTATCCTGAAGAGCATGTAGAAACATTGAAA
bar_core_193	TAATTTATGTTTATTAATCGGCTGTCTTGATATAGGTTTTAG
bar_core_194	CGAGCCATCAGCTACATTCCAAGAACGGCGCCCAA
bar_core_195	ATAAAGTGACGACAAACCAAGTACCGCACATCGTATAAATCA
bar_core_196	CACCAGACACAAAGCTGCTCATTCAGTGAATAAGTAGAACAAGCTACCC
bar_core_197	TCAACTTGGTAGAAGGCATAGTAAGAGCGTTAGTACTAAAGT
bar_core_198	TACCTTATAACGGATCATAACCCTCGTTAACCCTC
bar_core_199	CTGGCTCATCTACGCGACGATAAAAACTTGCTGGTTGAA
bar_core_200	ATTGAATACTAATACGAATTATCGGGAGAAACAAT
bar_core_201	AAATGCTGTCCAATAGTTTTGCCAGAGGACGCTGAACAATTT
bar_core_202	AAACGAGCTAATGTTTAGACTGGATAGCTTAAACAAATTACACTGAGCA
bar_core_203	ACTATTACTTTAATATGTTTTAAATATGACCACCAGCGAACT
bar_core_204	AAGCCCGCACATAGAAATCGGATGTTGTGCAAAATAGCCTAGATAG
bar_core_205	GAAGCCTATGACCCCTAAATCGGTTGTAAAGCCTCAGTAGTAGGTGGTT
bar_core_206	TTATTTCCTCAAGAGGGAAAGAGCTCCGGTTCCCAAGCTAGACCGAAAT
bar_core_207	GCCTGAGAATGCCGTAAAACTAGCATGTTTAAAAT
bar_core_208	TAATGTGGCGCGTACGCTGGCATGCTGATTGCCGTTCCGGAGAGCGGGC
bar_core_209	GACAGGGCGCCAGCCACTTTCGCACTCAATCCGCC
bar_core_210	CCATTCGCTGGTGCACCGTAATGGGATAGGAACAA
bar_core_211	GGTGCGCTCAGGTAACCGTGCATCTCTCACCGTGAGAGA
bar_core_212	ACGATCCAAAGATTAAGAGGAGACCGATTCCATATAACA
bar_core_213	TAAAAGTTCGACAATAACGATAATGAATACAGTTT
bar_core_214	AAACAATTTGAGTACATATTCCTGATTATCAGAAGTTAATTT
bar_core_215	GCACCCAAAAGGTAAAGGCTTGCCCTGATGAGTTT
bar_core_216	ACGTCAACACCACCACCGTAATCAGTAG
bar_core_217	GCCTTTACAGAACCATCAAGTTTGCCT
bar_core_218	AAACGTATCCCTCACAGACTGTAGCGCGCCGACTTTAAGAGC
bar_core_219	ATCGCTTTGTTGTTGCTCCTCATCGGACGAAATATTGCTGCAAAGTTTT
bar_core_220	GCGCGAGTGCAACTAAAGACTTCAAATATCGCGTTGTTCCGG
bar_core_221	GCATTAACCACCGTAACGCAAGGATAAACTATCAGGTCATAAAAACATT
bar_core_222	TCAAAAATGAGAGAGTTTTTTGGGAAGCGTGGCGCATCGTCT
bar_core_223	CACTCTGTGCCAGCTCATGCGTCCACGAGTCAAAA
bar_core_224	TCTCCTGCGGGAACAGGGACACCACTTAGCTCTTCTGAGAGAAGATCGT
bar_core_225	CCCGTCGGATCAAAGGCTGCGCAACTGTGCCAGCTTTGGTGT
bar_core_226	GTAACAAGGGTGGTGACTTGTCCTGCACACGGGTGTCACCTAAGGCACG
bar_core_227	ATCAACAGTGAGACTCCTCATTGGTTGATTCTTACCGGATACGGCCA
bar_core_228	AACGGAGTACAGAGGGGGAATAGGCTTGGACTTTA
bar_core_229	GTAGCCCGGTTGGAGAAAGGCCGGA
bar_core_230	GAGTAAAGGGGTCTAGAACGTTTAGTCTACGCTATTACCCTG
bar_core_231	CAACTGCGGGCTGATCCTGATCGTCGGACACTGAA
bar_core_232	GAGATATCGCTAAATACTGAACAAAGTCGAAACGTGTTGAAG
bar_core_233	TGAACGGAGCCGGAACCAAGCAGACTTTAGTCAATAGCGGAC
bar_core_234	TAATGAGCGCGTGCACAACTTGTGTTACCTGCAGCGGTTTCT
bar_core_235	TACTGCAAAACCCCACTCACATTAATTGTACCGGGCAGCGGT
bar_core_236	GCCCGCTGCGGGCCGCATCAGACGATCCCTTACACTGCAGTT
bar_core_237	GCCAGCATGAGCTACAAGTTCCATATGCACCTAACCGGTCAA
bar_core_238	AGCGAACGGACTTATAACGGCATCAGATGCCGGACAAAAAGA
bar_core_239	AGGTGTACCCGCGCCCCTAGGCCGTTCCTGAACCTGGGTGCC
bar_core_240	GCCGGTAATCGTAATGCCCACAACACGCGTTAGCTCACT
bar_core_241	TCAAGTGAAGGTACGAGACAGTGTAATGTAAAATGCTCCTCA
bar_core_242	GACGCAAAGGTTACCTGTTCTTCGCGTCAAGCCTGACTCTTT
bar_core_243	TTCAGCAGCCCCCTGTTTTCACGGTCACGTTGCCCGCAT
bar_passivation_01	GCGGCCACTTTCAGAAGTCGGGGTTAATCGGTGTTT
bar_passivation_02	GATGTGCTGCAATTTTTTGGCGATTAAGTTTGTAAAACGACGGCTTT
bar_passivation_03	AAAGCCTCTTACCAGTTTTTTATAATTACTAGAAAAAAATAAACTAACTGA
bar_passivation_04	TGCCAAGGAATGCGTTCCAGTCAGTCAGAGGGGCATGTCTAGTGGTGTG
bar_passivation_05	TTTCAATAGATTGAGTCAGGTTTTGCGTTAGGAAGCGTCACGT
bar_passivation_06	TTTTATGGGTCTGTATAGTTACAACTGTTT
bar_passivation_07	TCAGAGCAAATGAAAACAGGGAAGCGCACGCTAATCCATTACATATCATTTTTT
bar_passivation_08	TTTGTTTCCTCTGCAAATTGAGTTAGACGTTGTTTA
bar_passivation_09	TTTGTTATGCCGCTTTGCCCGCATTGAAACCGCGTTT
bar_passivation_10	TTTCTCCCCAACAAAGAAACCGCCCACATTAGCTAGCAGC
bar_passivation_11	CTCAGAGCCGCCACCGATTTTGGAGAATACCGGAATCTTT
bar_passivation_12	TTTGAGCTCAGCACCATAATCTACAGTCACCCCTTT
bar_passivation_13	AAGGCCGAGAGGGTAATCTAAATGCGAGCCAACGACCGGGTTT
bar_passivation_14	TTTCCGGGAGTCATCGACAAGTAATAAAAGATTACATATAGCC
bar_tip1_01	TCTCAGCATCTGGGAGGG
bar_tip1_02	CTCACGGACCTATAAAGCATAAAGTGTACGTGAGCTTTCTAG
bar_tip1_03	GCGAGGAACCAAGTACTCGAACATGCATCTAGGCGCCACACA
bar_tip1_04	GATGCGAGTATCAACCGGGTACCGAGCTCACAATTGCTAGGT
bar_tip1_05	CATGAAAATTATATAATTGTTATCCGCTCGAATTCGCGCTGA
bar_tip1_06	CAGTTGAGAGCCGGTAACACT
bar_tip1_07	TTTTTTCCTGTGTGACGCACGTTTTTTTTTGAAGGAAAA
bar_tip1_08	GGTCGTGCCATCCATTTCATAGGTTTGGCAACGTTT
bar_tip1_09	ACATACGGATCCTTGGAGCGACTGCTGTGAGAGGAGTTT
bar_tip1_10	TTTGTCTCCCAACGCGTAATCATGGTCATAGCTGTTT
bar_tip2_dye_01	Cy3-GGTAAAGCCCAAAGACAAAAGGGCGACATTCTTT
bar_tip2_dye_02	Cy3-TTTAAGGAAGGACACGGAATAAGTTGTTTACCAGCGCATCTTTTC
bar_tip2_dye_03	Cy3-TTTAACCGATTGAGGAGCAGATAGTTT
bar_tip2_dye_04	Cy3-TTTCCGAACAAAGTTACCAAAAAGTAGAGGGAA
bar_tip2_dye_05	Cy3-AAACGCAATAATCACCTTATTAGCGTTTTATTGACAGCCCTT
bar_tip2_dye_06	Cy3-TTTATAGAAAATTCATATGTATTTTGTCACAATCATTT
bar_tip2_dye_07	Cy3-ATTCATTATAGCCCAAATCACCGGAACCGCAACATACGGAAT
bar_tip2_dye_08	Cy3-TTCGGTCAAAGGTGTAGCAATAGCTATCAATAATAATAAAAG
bar_tip2_dye_09	Cy3-AAGACACAACCGAGGAAACGCTTACCGAGGAAATT
bar_tip2_dye_10	Cy3-ACCCAAAAATGAAAAATTATCACCGTCATTTTCATCCACCGG
corner_01	CATCCATGCTGATAAATAAAGTGAATATAAAGAAGATGATGAAACAATTT
corner_02	TTTACATCAAGAAAAATTACCTTTTTT
corner_03	TTTCAGGTTTAACGTCAGAAAATTGCGTAGATTTTTTT
corner_04	TTTTTTAATGGACAAATGTCCCTTCTTTCCGTT
corner_05	TATTTTTGAAGGCGGTGAACTTCTTCAAGAAGAAGAT
corner_06	CTTGGTCACTACGATACGGGAGGTATGAGTCACAGAGTTGGCCG
corner_07	AATATAATGCTGTAAGAGGTGATGGCTAGGACTCCAACGTCAAA
corner_08	CAGTGGGTCGCCGTCTATCAGGGCGAAGCGTAATTAGCCC
corner_09	CGAAAACGGATCTATTATCACGGGCGATGGCCC
corner_10	ACTACGTGAACCATCATAGGGGATTAATGCGCAGAAGTGGAGCT
corner_11	GGGCGAAAAACCCCTATTTTTTTGTTAAGACTGAAATCTGTCTTG
corner_12	ATAAAACGCTCAACTGCTCCTTTTGATAAGGTCTTATCAGTCTT
corner_13	GTGTCTACACAGGAATACGTGGCACAGACAA
turbine_core_01	AGCGTCAAATAAGTACCTCGAGAAGATCACACACGGGCTAG
turbine_core_02	AGCCTCTCCCGTTGGTCATGCAACGTGGTTGGAACCCCGGCG
turbine_core_03	TCAACCACTTGATGACGGCCAGTAATAAAAGTCGAG
turbine_core_04	GAACACTGCTTACGACGGTGTCAGTACCATGGAA
turbine_core_05	TACTGCGTCAAGTTTCTGTCCGACAGGAGAATCAGGAAGAAC
turbine_core_06	GTTTGCAAGCGGATAGGCAAACGTTTCTGCACATTTCCCCGA
turbine_core_07	CGCTGTCTCTGGCCCATTGGCGGGAAGAGCGTAACAGCCAT
turbine_core_08	CCTGTGGCGGGTAAACAACCCCTCTTCAAAGTGAT
turbine_core_09	GAGGCCAGGGAGGCCCGCGATGTCCAAGCGTTGTTCTTACT
turbine_core_10	CAAACGCATTAAAGCATCCGTATTGGATTTTGAGT
turbine_core_11	CTTCAGGTTGGTGTTGATTCTTTACCGATTAGCTACGATTCA
turbine_core_12	TCACCAGATGCCGCGGGATAAAGTGTTGTTCCAGTACTCCA
turbine_core_13	AGGGTTGTACCGCGCCACAAAACAGGAACATATT
turbine_core_14	AACAATAATCGGCCGCTTTCCTCGTTAACGGTACAAAGGAA
turbine_core_15	CTTCGGGCCGAGTTACGGAAAATTATTGAAGCATT
turbine_core_16	CATTGGAAAATTCGCGTTAAAAAAGTGCTTACTT
turbine_core_17	TCAAACTTTACCGCCCACCACACCCGCCTGGCGAGGCCAGAA
turbine_core_18	GGAATAAGCATCTTCACCTAAATTGTAAGCGTTTTCCAACTG
turbine_core_19	TTTTTGTTAAAAGTGCTCATTCAATACAAAAAAGGTTATTG
turbine_core_20	TCTCATGTTGCGGTACGTCAAATAATTCCGTCCTAGAATGAC
turbine_core_21	ATCTTCAGGGCGACGCTCTTGAAGAGTCCAAGTCATTCT
turbine_core_22	AAGCGAAGATTTTAATCACGCAAATTAAACCATCATAGAAC
turbine_core_23	ACCGAGTAAAAGAGTTTTGGGGGGACATCGAGGCCTATCAGG
turbine_core_24	AGATTCACCAGTCACACGAGAGCGAACGGCGCTTAATCCAG
turbine_core_25	TTATTTAAACAGAGACCCAAAGTTACCA
turbine_top_01	TTTGCTCAAGCAGAGTGGAGAATGATGGGCAGCTTT
turbine_top_02	TTTAAAAGAATAGACCGAGATAAAACCG
turbine_top_03	TTTAAGGGGTATTGGGTCGGCACTGCCGTCATGGACTTT
turbine_top_04	TTTGCCGAAATCGGCAAATAGCAGAACTTTAAATCAGCTCATTTTCCGC
turbine_top_05	TTTGACGCTCAAACCTGAATGGCCCA
turbine_top_06	ATTTGTCCTTCTGTCGTCTGGGGCGCTAGGGCTTTTTTT
turbine_top_07	GGGTGAGCAAATAAACTTTTTTAAATAGGGGTTTTAACCAATAGTTT
turbine_top_08	TTTTACAGCTGGCAAGTGTCGCTCATGGAAATACCTTT
turbine_top_09	TTTCGGAATCTGGTAGCATGGCGTTTCTGTAAACTA
turbine_top_10	TAATGCCAGAATTAGTGCGCCTACGTTTTTGAACCTCACCTTT
turbine_top_11	TGCAACACTGAGTAAGCGGGAGCTAAACAGGAGTTTGATTTTT
turbine_top_12	AGTGGATATGGCATCAAATACTACGTGACCGTTGTAGCATTT
turbine_top_13	TTTAGTAATAACATCACTTGCGGAAAAAAGCGGTCACGCTGC
turbine_top_14	CATGTGGTCTATCATCATGGTTGTCGAGCAGATTTTT
turbine_top_15	TTTATACTTCGCCGATTAAAGGAGGAGCAAATGGA
turbine_top_16	TTTGTACCGTAGAACGACGCCCCTAAGGGCACTGCAGGGCGA
turbine_top_17	TGAATGTATTTTTTTTTAGAAAAATCCCTTATAAATCTTT
turbine_bottom_01	TTTAGTAGCGAGGGGCCAGAAGTTTTTTTCGAAGGCTT
turbine_bottom_02	TTTAGGAACTGCCTTGAAAGCCAAAGCGCTGCTTTTT
turbine_bottom_03	ATACAGAGCATTAGATCTGGCCTATGGCACTCCCCCACGATTT
turbine_bottom_04	ATACATAGCTGTCGGCTATGAACGTTCTCGAGGTTT
turbine_bottom_05	TTTCCGACTAGCTATCTAACTAAGATGCTACCATGTGCCGT
turbine_bottom_06	TTTAAGGATCTTACCGCTGAATATTTTGTTAAAACGTT
turbine_bottom_07	GAGAATAGTTTTTTTGTATGCGGCGAGCGAAAACTCTCTTT
turbine_bottom_08	CGCGGCCTGTGACTTTTCTGTGACTTTTTTTGGTGAGTAC
turbine_bottom_09	TTTTAACCCACTATACTCATATTTTTTCTCTTCCTTAATGT
turbine_bottom_10	TGTTGACGTGCACGAGATCCAGTTCGATGTTT
turbine_bottom_11	TTTTTGACGGGGAAAGCCGGCCCCCGATTTAGAGCTTT
turbine_bottom_12	TTTCGCGTACTATGGTTATATGCGCCGCTACAGGGTTT
turbine_bottom_13	GAAGTGTTTTTTTTTTTATAATCAGAAAGCACTAAATTTT
turbine_bottom_14	TGAGGCCTCCTGAATAACGTTTGCTGGTAGCTTTGATTTTTTCGAGCACGT
turbine_bottom_15	TTTCGGAACCCTAAACGTATTGTTTCAAT
leash_01	AGGACCTAAGTGTCACTCATGACACGTTGACTATGCTTG
leash_02	GTACGGATTTCCTAGAGATCACTACTAGCCTTGGCCGGTT
leash_03	ACGTAAAAAGTAATGGTCCTTCGGAAAAATTGCGCCATAG
leash_04	CAAAACGAATATCCCTACACGGCTAAACACTACCTGGGAT
leash_05	TCAATTAGAGTGTCTCACCATCGTTCAGTTCGTTCGTAAATC
leash_06	TACTTGGCATGATTGTAATATCTTCGTTAATGGAAGCCGCGTT
leash_07	GCTCGCCGCCGGAGCGTAAACCTCCGTTCTGTACTTCCTGAA
leash_08	CCAGCTGCAGACATAGGTTGTAGAAGGCGACGGGTTATACTCA
leash_09	CAGCAACTGATTCGTCGGGAGCGCGTCGGCCACAATTTGCCC
leash_10	TTCCATCCTCAAAGTATCGAAAAGCATTAGATGGCTCTCTGGG
leash_11	TTCACACTGACGTGTATACGATACATGTGCCGAGGGAGTACG
leash_12	GGCATTGTTCATCCCACCGGCTACATCTGTGTCCAGGTGCT
leash_13	ACTGCGCATATTGTCAACTTCGACACGGTGGTGACCAGGGCAA
leash_14	CAGACGAGCGCCTGCGTGCAGAACACAGGACGTTATGTGTCGG
leash_15	CCAAGCTTTGTACGATCGATAGTGACTCTGTGATAAGACCGA
leash_16	GATAGGAAGAGGACGGGCGGCAGAGATGAGCAAACTAATAGG
leash_17	AGATCTACGCCCCGTAGGGCATCCTAGTATCCGGTTCGTCAAT
leash_18	TACCTATTTCCGGGATTATCCGCGTCTGCTGGCCGTCCGGAGT
leash_19	GAGCGCACTTTGCCACCAGGCTCAGGAGGCCGGACCAACCT
leash_20	GTACACACTTTACAGTATAGGGACCAGTGACGGTAATAGA
leash_21	TGCCATTGTGCCATCAGGCGGGAGGATTCAACCGTTTACT
leash_22	GTGGGCTTACATACTGACCGACTGACAAAAGTTTAAAGTT
leash_23	CCCTGCCAGGTTAGGCTCGAAAGTCGCGCAAACGGCGTGC
leash_24	CCACATTTCCCATAGGATCCGGAAGATTACTCGGGATGGG
leash_25	TCTACTGGGTGTTAGCATCTTACTCTGAGCGAATAGACCTGA
leash_26	AGATCCTCGTGACATTGGTCTCTCGGCCCTAATTAAACGTCGT
leash_27	CTATGGACTATTCAAATTTTAAATCCTTTTCTACTCGTACCT
leash_28	GTAAGCTTCGCATACATTAATACACTCGTCCCTGCGGCCATTC
leash_29	GGATGTAACAAGGCCAATTATGATACTCTCGTCAGAAGCGGAG
leash_30	TAAGCACACCTACCCCATCTCCTGGCGCCTTAGCTTAGACTTA
leash_31	TAGGTATAGTACTGTTGGATGCTCGTGTCCGTATCGGCGTACC
leash_32	CTATACAATAACGAGTTTGTGCGTTATCATGTGAATATAAGAG
leash_33	AGGAGTGAGTGGGGTGCAGCGAGCTCTCGCAACAGAGGTTG
leash_34	TCATGAACTCTAGTACGTTGCAGCCTGTATCACCAGAAAGTT
leash_35	AGCATCGGTATCGCCGTACGTGTTCCCAGTCAGCAGTAGTAGC
leash_36	TGCCTCAAGGATAAAGGCTGGCTGACACCTTATGCTCAATAT
leash_37	TCATATAGACTACATAGTTCCCGGTTAAGCAAAGATCGACCAA
leash_38	TAGTGTGGAAGTGCAAAGGTCTGGCGGGGTAATTGCAGTCTC
leash_39	ATACGAGCCCTTAGGGAAAATTCCCTGACCTGCTAGGACAGAG
leash_40	TGTCGCGGTATAATCGCTGAAGGGGCCTACCAACTGTCCATTC
leash_41	ATGAGATACCCATCGAATTGAAGCAACCGCCTTTTAAGCTGGC
leash_42	CCAAAGTCATTTTCGGTCCAATCACGTGCAATATATCTGTTCG
leash_43	GGCGTCATAACTCGCAGGAAAGGGTCAGCGGAACGTATTAGAA
leash_44	CATGCCGTGGGACATAATAACCTAAACGCGATGTATATCCGTG
leash_45	ACCGGGGTCTCGTGCACCTTTTGCTACTCAAGAACTCATTTG
leash_46	ATTGTCGGGCAGTGATTCCCGATGAAGCGTATAAAATCTTAG
leash_47	TGTTAGACAGCACCGTTACGTCGAAATTATTAACACGAAAG
leash_48	CTACGCAGATGCAATCTGACCATGTCCGCATCGATTGATGCGT
leash_49	TATGGTGTGATCCGCAAGCGGTTCCTTGCCGCAACGAAACTGT
leash_50	CTTACGTATGCCTCTAACCCAAGAAGACTTGCTCGGGGATCCA
leash_51	GGCAGCGGTAGCACATACAAACGATCAACGCAGTGCTGGTCTG
leash_52	ACTAACCGAACCCCAGACAGGGGCTGGAAGGCCGATGGATTC
leash_53	AGTATTATAACTAGTAAGTATTGTGTGGGGCCAACTATCCATA
leash_54	CGCCTCTCCTTAAGAGTTTTGGAGACTTTTATGCAACACGGAC
leash_55	ACCCCTGAGAGCATGGATCGGCTTGGGACCTTGGAAGACGAA
leash_56	TCACCTCATTGTCTATGGTCTTGGCGTGTCTGTCGCACT
leash_57	CCGGCACGATAATGACGTAGCAGCAAGGTGAAGACCTCCA
leash_58	TTATCGGTTTGACATACCTGTTCTAGTCATAGTGTCCTGA
leash_59	GACCTCGGGTCCCCTGCTGTAGTAACTTCCGCAGCACAAC
leash_60	GTTCAGATCGTGTGACTAATCCGGGGCCGGGCCGCTCTGG
leash_61	TATCACGAATTTCCAGATAGAGTACATCAAACAATTAAGA
leash_62	CCATGGCGGCCGTGAATTGCCGGCCGAAACAAATTCTCCGGG
leash_63	GCAGGCTTTTAGAAATACCATAAGTGAGATTCTGGGTAAGAGG
leash_64	TAGCTCGTTGTTGCTCCCCGCTAATAAGATAAACGAGGTTCT
leash_65	TGACATCTCGAATAACTTGCAGGGCCACGCTAGTGGCATC
leash_66	TAGGTAAAAGACTAGTGTACAGGTCCATCTGATGTTTGGTTA
leash_67	AGTCCCGTTAGCGCGAAGACACCGGAGGGAACCTGCCTAGAC
leash_68	GGCGGAATAATAGCTTCTCGGTAGTTCTGAGTTACGGAAC
leash_69	TGGGGGAGTGTGCGCAAGTAAGGATCGAGCTTATCTAGT
leash_70	GTCGATAAATGTCTCTTGATCCCTCAGACTCTACGAGGGG
leash_71	GAGCACCATTGATCTATCGCTTCGAACGGTATTACGCACT
leash_72	TTCTGGACTTGACACACAGCCTACAAGCCACTTCGGGAC
leash_73	CCGACGTCCCAGCCATTAGGAGCCGTATGTTCTTATGAGTCTAGCAT

## Sheet: cryo-rh
bar_core_01	ACAAAGTCCTCAGATACTCAGTCGGTCACTCCCTCAGAGCCGAACAGTG
bar_core_02	TATAGGGTAATCTAATGTAAAACTAGCATGTCAATCATTTCA
bar_core_03	CAACTCGGGAGTGAGTCAATAAGCTGAAAACTAAAGTACGGT
bar_core_04	TAGATTAAGTCCTGCGCGCCTTCCTCGAATTCGTAGTTATCC
bar_core_05	TATCATCTAGCAGCACCGTTACCGCCACACAACGGAAATCCGACGAGTA
bar_core_06	GATGGCCCACTAGACTTGAGATTAAAGAGATATCAGAA
bar_core_07	TTAGCCGGTTGAGGGAGCCGCAGAGCCGCGGGCCTCTTCGCT
bar_core_08	TTCTCCGCTGATTGTGCAGAAAACAAGATTGCGTTGCGCTCA
bar_core_09	CAAGAGTCCACTCCATTTGATTATCACTAAAGGCAATAGA
bar_core_10	GCACCAACAAAAGAAGTTTATTCTGCGACGGCCACTACGAAGGCGCGAA
bar_core_11	GCACTAAACGGGGAAAGCCGGGGTAAATTATACTTAACCCCGCCTTATGTAGTAGC
bar_core_12	CATAATCGCCTTGAATCGGCTCAAAATCGAAATTAGAGCTTGCAACTAA
bar_core_13	AGTTTTCTCATACGAAAGAACCCCCAGCGATTAACCGCCCCCGGAA
bar_core_14	AAACCATCGAGCCGGCCCTGCCATCTGTAAGCGTCACCAATG
bar_core_15	GAACCGCTAGCCCCCTTATTATAGGTGTCAAACAATACGGGTAAAA
bar_core_16	ACGGAGGACCTCCTGTGTTGTTCCAGCGCATATGTAACAAGA
bar_core_17	ACGTTATATTTGAGCTAAATCGGAACC
bar_core_18	AGAGCCAATCTTTGGGCAAAAAAAATAGAGGAATTACGAGGC
bar_core_19	TACGTAATACGGCCTTGTGCCTTGAGTAACCTCTTGAC
bar_core_20	TAATACTAATTTTAAAACACTTTCCAGTCGGG
bar_core_21	GGTTGGTTGGCAATAAGTTTGAGTAACGGGCAAAGAGTTTCAAAA
bar_core_22	GCGTTTGCAGAGCCACCACCGTAATGCCTTTAACGGAGGCTTCAACGGC
bar_core_23	AAGCCAGGGTGACCTTCATCACAGCTTTGCTGCGCAACTG
bar_core_24	TCATAGCGACTTAAAAATACTTTTGCG
bar_core_25	ATCATGGCAGCTAATTTGGATATTGACGACCAGTAGCACCAT
bar_core_26	TTGCCCTGTTTATCTCATCAAAAGGTGAGGAATTAGAGCCAGGATTTGGAA
bar_core_27	CCCGTATCGCCGACAAGGGCGATCGGTGCCACCAGCCACCCT
bar_core_28	AGAGGACGCGCAGAATACCGACAGTGCTATTAGATGTCTGGA
bar_core_29	GGAACCTGGAGTGTGGCCGCTCAGCATCGGACGTATCAAA
bar_core_30	TTTCATCGGCATTTGAGGTTTGACGATTCTGCTCCTTTTTCAATAATAT
bar_core_31	AATAAGTCCCTGCCACAGCTTGATACCGCCACGCATAACCTCACGTTG
bar_core_32	AAAGGCTAGCTTGCTGAAACAGAAGGATTAGGACAAAATCAC
bar_core_33	TTGGGAATGATCAACGTAACAGCAGAGTAAACCACCACAGGTCAAGAATCAG
bar_core_34	CATTCAGCCGGCACGGAAGATTTTTAATTCGAGCTCAGGTCAGATGTTC
bar_core_35	ACTCACATTGGGTAACGCCAGTCCTGTGTGCATCTACGCAAGGATAAAA
bar_core_36	TGAGCTAGCTCACATAGATGGGAACCCTCATATATAAAGGCCCGCCTGG
bar_core_37	GGGTGCCTAATGAGCTGCCCGATAGATAGAGCCGTGAGCCCC
bar_core_38	AGCCTGACGAGCTGGGATGCAATGCCTGAGTAATGTAACGGATTG
bar_core_39	ACCATCATAAAGCAGATTTAGAAGTATTAATCCTT
bar_core_40	CTGAATAATAAACATCCTAATGCTGCAAGGCGATTAAGTTAAAAAATAA
bar_core_41	TCTTAATATTTCCGGAACCCATCTTTTCATAGATATAA
bar_core_42	TGGCGAAAGGCGCAGGCAAAGCGCCATTCGCATTACGCCAGC
bar_core_43	TAATAGTAAAAAACGAGAGGCTTTTGCCTAAAAGTTAGCGATAAATC
bar_core_44	TAACAGTTGATTCCCTGCGGATGAGGAAGCTTTGAAAGAACC
bar_core_45	AGTTTCATAGCTCACGGTGTACAGACACATGTTACTGTGTCGAGATTTG
bar_core_46	GAATCGATAGCTATGGCTGAATTGTCAACTATCAT
bar_core_47	TTGCCTGAGAGTCCAAAGGCGATAAAGCCCTGAGCAGCTGAACAACAT
bar_core_48	CCGTCAAGATGAGTAATGTACCTCTATCAGTTTAACCAATA
bar_core_49	GCAGCAATGCTTGTAGTAAACATAGCCCGAACGTGGACTCCA
bar_core_50	ACATTTCGCAAATGCTCTATGCGGTCAATCATAAGGGAACCGTCGCCCT
bar_core_51	AAACGAATACTAATGATAGTAACGACGATAAAAACCGAATACATTCCACA
bar_core_52	CGATTTATTCATTATATAATCAACTCTGATCCCCGTTTTGAGAATTAAT
bar_core_53	TTAATTGCTGCGTCATAAATCTAAGAGGTCATTT
bar_core_54	TAGCAAAAATCGGTACTCCAATCAAAGCCAGTATCGGCCTCACGCTTCT
bar_core_55	GCAAGGCAATTCTAGGGCGCGACCTGTTTAGCTATTTTACGCCCAAAAT
bar_core_56	AAATCATACAGTATGACCCTGTATATGATATTAGCATCCAAT
bar_core_57	GCCGGAGCAACCGTGTCAAATATTTTTAGCGCATCGTAACCGTGAAATT
bar_core_58	GGAACGCTAAGATCTATGGAGCAACCCCGGTTGATAAGGGTTGA
bar_core_59	GGATACTGGGTCAGATATTCAATCACCGACCGCCACCCTCAGATACCAA
bar_core_60	CGAATAAAACGAGATTTTAAGAACTGGCTCAATACGAGAA
bar_core_61	CAGATACTTCCAGACGAAAGATTTGCGGGGAATTGCCAAAAA
bar_core_62	AATGCTGTTCCATAGATTTAGTTTGACCGATAAAT
bar_core_63	TGCAAGGCTTTGAATTCTAAGTCAGGAGGGTGCCGGAAACACACGACGA
bar_core_64	ATTAAGGTGAACGGTAATCTTTCATTTGCTAATAG
bar_core_65	TGGGAAGTTATGCGTAGTAAATTGGGCTAACTAAAGATCGTCCTTTTGA
bar_core_66	GCGGATTCCTGACTATTATAGTATTCATTCCAATACATGCCAGAGGGGG
bar_core_67	GGAGAACGGAATTCACCCGAACTGACCAATGGCATCAAAGAAT
bar_core_68	CACCATCGTGTCCTTAGTGTACCGAGACGGAGACATCTAGCTGACATCA
bar_core_69	AAAGCCAGACAGCCGTCGTCTATAACGCTAAACAGTTCAGA
bar_core_70	GAATGGATGATACAATTATTCTTTCGAGGTGAATTAAAATCT
bar_core_71	AATCAGGAATGCTTCATGTTTAGACTGGATCTAAAGGGTAG
bar_core_72	TTGCGGATGGCTCAGAGTACTATCGCGCGCACTCCAAAGCTGCTCATT
bar_core_73	AGAGCATAAAGCTAATTAAGCTTAAATA
bar_core_74	AAAATAAGGGTGAGTTTAAATAGGTCACGTTGGTGATTCCAC
bar_core_75	TTCGCGTCTGGCCCTCATTTGTTTAATATTTTGTTACGTGGGCGGTCC
bar_core_76	ACACCAGTAATTTGTTAAAACTGGTCTCATTGTATAGACCCTC
bar_core_77	TAAGGCTCGTTCATTACCCAAACAACAACCATCGCATAGTTGAAACAGT
bar_core_78	ACCGTAACGGAAGCGTGAGACATTATCAGATTATCCCCGTGA
bar_core_79	GGACTAATGCTCCTTTTGAAGGGAAGCCCAGTGAA
bar_core_80	GCAGGGATTGATATATTCGGTTGCCCTGCAAAAAG
bar_core_81	ATTAAGAAAGCAAATACAGAGGTTTCCATTAAAACGATAGCG
bar_core_82	CGAAAGACTTCAAACTTTAATAGCAGGCGCATAGGCTGGCTGGGATTAG
bar_core_83	GAACCAGACGCCTTTATTTCAGCCAGTTTGAGGGGGTTGTAA
bar_core_84	TGAATCCCCCTCATCTTTACGCTTATACCAGTCAGGAACG
bar_tip1_01	TTCACCAATGGGAGAGGCGGTCAAACGGCAACCCGTCGGATTCTTTT
bar_tip1_02	TTTCGCCAGGGTGGTGAAACCACCAGATTT
bar_tip1_03	TTTGGCGAAAATCCTGTTTGGCTAAAATTCGCATTTT
bar_tip1_04	ATCATCAAAATGGTGGTTCCGAAATCTTT
bar_tip1_05	AGGGCTTTATTCCTTTTTGCGTGCCCGATCGTGCCAGCTGCATTAATTTT
bar_tip1_06	TTTTGGGGTCGAGGTGCCGCCCAAAT
bar_tip1_07	TTTGGCAAAATCCCTAGGGCGAAATTT
bar_tip1_08	TTTAGGAGCGGAATTCAAGTTTTTTTT
bar_tip1_09	TTTCCGTGGGAATTGCGTATTGGGTTT
bar_tip1_10	TTTAAGCAAATATTTAAATTGTAAACGCAAAGCCCCAAAAACACAAAAGA
bar_tip1_11	TTTGAATCGGCCAACGCGCGAAAGTGTAAAAACCTG
bar_tip1_12	TTTAACCGTCTATCAGGGCACGTCAATATAAATGGAAGATTGTATTTT
bar_tip1_13	TTTTAAATTTTTGTTAAATCAGTTCCTGTGTGTAGGTAAAGAT
bar_tip1_14	TTTCATTAAATGTTTGCCCCAGCATTT
bar_tip1_15	TTTTCGACAACTCGTATTAAGACTTTACAAACAATTTT
bar_tip1_16	GAACAAATTTTCTTACGCTGGTGAGCGAAGCCAGCTTTCATCAATTT
bar_tip2_01	TTTGGCGGATAAGTGGTCTCTGCAACGCC
bar_tip2_02	AAGCGCACCGTCGACATTTTCAGGGATAGCAAGTTT
bar_tip2_03	AAATGAAACATTCATCATCAGTTGAGATTTTTT
bar_tip2_04	GAGGGTTATTTAGCGGGGTTTTGCTCAGTACCATTT
bar_tip2_05	TTTACCCTCGTTGAGTTTCGTCACTTT
bar_tip2_06	CGTTAGTTGTAGCACTTACCGTAACACTTACCAGAGAGCAACACTATCATATTT
bar_tip2_07	TTTGAACAACATTATTACAATAAAACGAACTAACGTTT
bar_tip2_08	TTTGATTTTGCTAAACAACTCCTACGTTAGGTAGAAAGGAATGACCATAA
bar_tip2_09	TTTCTGAGACTCCTCAAGATGAAAGTTACATGGACTTCAACAGTTTCAGCGGTTT
bar_tip2_10	TTTCAGTACAAACTAAATTTACCGTTCTTT
bar_tip2_11	TTTCAGTAAGCGTCAATTAAGAGGTTT
bar_tip2_12	TTTAGGAATACCTTTTCTGTATGGTTT
bar_tip2_13	TTTAGTGAGAATAGAGAGCCTTTATTT
bar_tip2_14	TTTATTGTATCGGTTTATCCCAAAAGAAGGAACTGAGATGGTTTAATTTTT
bar_tip2_15	TTTCCCAATAGGAACCCATGAAAACACTCCCACCCT
bar_tip2_16	ACTTTAATCATTGTGAATTACCAAAAATCTCAGCAG
corner_01	TTTTTTAGCGTCAGACTGTCAGAATCAAGTTTGCCTTT
corner_02	TAGCGAAGCGCGTCAGAACCGCCACCCTCAGATTT
corner_03	TTTGCCACCACCCTCCGCCAGCATTTT
corner_04	TTTTGACAGGAGGAACGAGAGATGAAACATGTTAATAAAGCCTTAGAGC
corner_05	TTTTGTAGAAACCAAACAAAAGGTAAAGTAATTCTTT
corner_06	TTTCTACCATATCAATCAACTTTTTTGATTGAGGAGCAAGGCCGGAAA
corner_07	TTTCGAGAGCGACATAATTATTTGCACGTAGTACCGTCAATAA
corner_08	TGTCCAGACAGCTTTCTGGTTGTGAAGCAATGTACCAAAAACAT
corner_09	ACAATGTTGCGCACTGCGGCCAGTGCCAGACGACAATGGAAGGGTTAGAAC
corner_10	TAAAATATCTTTAGGATATCCCAACATGTT
corner_11	AACGATTGGTTTTCCCAGTCAGGGATGTTTACGAGCA
corner_12	TCGGTGGGCACGAATACCATTGAGGGAACGAACGTGG
corner_13	GCCAAAGACAAAAGGAAGGAAGAGGAAGGTTATCTTT
turbine_core_01	TGAGCAAATTAGATTAATATAACTATATGTAAAATTGCGTCGAGCCAG
turbine_core_02	ATACCGACTCTTCTGATCTGTAAATCGTCGCTAGAAGAGTATTCATTT
turbine_core_03	TAATTTCACGTGTGATAATTACATTTAACAATGGCGAATTCAATAGTG
turbine_core_04	TTAACCTCCGGCTTAGCGTCAGATATGTAATTCCAAGTACTTCACCAG
turbine_core_05	AACGCTCAGGCATTTTAGATTTTCAGAAAATT
turbine_core_06	GTATTAAATAGGCAGAACAGTAGGCAATTACCACAAAATTAAATAAGG
turbine_core_07	CGCACTCAATCAAACCTCACGCTGAGAGGGTACAGGGAAG
turbine_core_08	GCTTAATTGAGAATCGCCATATGGCGCGCAGATTCATTTGGGTTTGAA
turbine_core_09	GCCGCTACATTCGAGAACACTTAACAACGCCAACGAATATAC
turbine_core_10	TCCAAATAAGCCCTTTTTAAGAAAACCGAGGAAAGATTAG
turbine_core_11	CCAGTAATAAGAACGGTCAGTTGGCTAGGGCGAGAGAGATTTACAGA
turbine_core_12	CAACAGGATCACTTGCGCTATTAGTCTTTAATGCGCGATGTTGATTAG
turbine_core_13	CAATCAATAGGTTTAAGTTGGGTTAGACGCTGATTAATTAATTTTAGT
turbine_core_14	ATCATTCCAAAAGGGAGAACAATAAAACTATCTGGCACAGACAATATT
turbine_core_15	AGAATCCTAACATCGCCATTAAAATTTGAATGCTGAGTAG
turbine_core_16	TAAGTTTAATAAAAGAGAGGCGTTTTGCACCCAAGTTACCAGAAGGAA
turbine_core_17	ATACATACCTTGCGGGAGGTTTACAGCAGCCTAACCCACA
turbine_core_18	TTTTTATAGTATAACGCATGGAAATATTTACATTGGCAGA
turbine_core_19	AAGAACTCTTACCGCCGGGAGCTAGAAAAATCTAAAGCATATATCTGG
turbine_core_20	TAATAACAAAAACGCTTGCTTTCCTGAACCTCAAAGGGCGCGTAC
turbine_core_21	CAGCAAATAACAGGAGGCCGATTAAATATCCACATTCTGG
turbine_core_22	TTGCTATTTTAGCGAACATAAAAAATTGAGCGCTAATATCCTGGCAAG
turbine_core_23	AGTAAGCAATATTATTTATCCCAAGAGAATAACCTCCCGAATAAAGGT
turbine_core_24	ATACCGAAACAGGAACGGTACGCCATCAGAGCAGCCATTGTCACACGA
turbine_core_25	GGCAACATTTTTGTCATGTAGCGGCTCAATCACACCTTGCTCGTTAGA
turbine_top_01	TTTCAATGAAATAGCAATAGCTATAATACCCAAAAGATTT
turbine_top_02	GGCCTTGCTGTTCTGACCTTTTTTTGAAAGCGTAGATAAAACAGAGGTTT
turbine_top_03	TTTACTGGCATGATTAAGTGAAGCCTTAAATCAACGCAAT
turbine_top_04	TTTTCCAATCAACATAGCGATAGCAGAAGATGATAAAGCC
turbine_top_05	AATAACGGCTTACCGAAGAAACGATTTTTTGTTTAACGCAAGAAATTT
turbine_top_06	TTTAAAGAACGCGAGAAAACTTTTAAGAATAAAACAAACATCAAGAAA
turbine_top_07	TCGGCTGTAGGAATTGGGAAGAAAGTTAAGCCCAATATTT
turbine_top_08	CGTTAAATTCAAATATATTTTCCCTTAGAATCCTTGAAGCAAGACTTT
turbine_top_09	TTTTGAGGCGGTCAGTATTAAAGGGATTTTAGCGAACCACCAGCAGAAAGAATACG
turbine_top_10	TTTGTATGTTAGCAAACGTAGAAACATATGGTAGCGGGCGCAAATCAA
turbine_top_11	TTTCTAGAAAAAGCCTGTTGAACACCGGAATCATAATTATTT
turbine_top_12	TTTATAAGAGTCAAAAATGAAAATTCCTTATTACGCATTT
turbine_top_13	CTTTCCTTTAATAAGATTACCAGTATTAGTATCATATGCGTTTTT
turbine_top_14	TTTATACAAATTCGAATATAAAAAACAGA
turbine_top_15	TTTCAGTGCCACGCTGAGAGCCAGCAGTTGAA
turbine_top_16	CCAACAGAGATTTTTTTAGAACCCGTACACCGCCTGCAATTT
turbine_top_17	AGAATTGAGCGAAAGGTTACCAGCAATAAAGAATGCTGATGCAAATTT
turbine_bottom_01	CTACCTTTAATTTATCACCTTGCTCCTAAATTTAAATATATGTTTTTTTGAGTGAATA
turbine_bottom_02	TTTAATCTTACCAACGCTACAAGCTACAATTTTATCCTGTTT
turbine_bottom_03	TTTCCGGTATTCTACGGGAGAATTAATTTTTTCTAATTTGC
turbine_bottom_04	AAAATCATAGTTTTTTGTCTGAGAGATACCTTTTACATCTTT
turbine_bottom_05	AAACAGCCGATAGCCGAAACGAGCGTCTTTCCAGAGCTTT
turbine_bottom_06	TTTAAACAGTACATAAATCATAATTACCTTTTTTAATGGTTT
turbine_bottom_07	TACCTACAATACTTCTTCCATCACGCAAATTAACTTT
turbine_bottom_08	TTTCTGAACACCCTGAACAAAGTCCGCGTAACCCACGGAAAGTAACAG
turbine_bottom_09	TATGGTTGTTTTTTCTTTGACGAGCACATCAGTGAGGCCATTT
turbine_bottom_10	TTTCCGAGTAAAAGAGTCACTGATAGCCCTAAGAGAAGTG
turbine_bottom_11	TTTAATACCAAGTTACAAAATATTCGCCTGATTGCTTTGTTT
turbine_bottom_12	CAGATATAGACACACCACACCCGCCTTTTTTGCGCTTAATGC
turbine_bottom_13	TTTCGTTGTAGCATTTTGACGCTTTTTTTCAATCGTCTGCGTTT
turbine_bottom_14	TTTGGGAGAAACAATAAAGCAAGCAAATGGAT
turbine_bottom_15	CAGTTACAAAATCGCATTAGAAGAACGCAACGCAAAGAAGGCTTATTTT
leash_01	ATTTTCATCGTAGGAATCATTACCGCGCCCAATAGCAAGCAA

## Sheet: cryo-lh
bar_core_01	ATTATTATATAAACGGTAATAAGTTTTAATGATACACGGGAG
bar_core_02	CCGGTATCATATCCCAATCCACTTTTTTAAGAAGATCAGATGTAAGGGA
bar_core_03	ACTGGCTAATTTCATCAGTGATGATCAAGAGTAATGCGCGAAACAGACA
bar_core_04	TATTTCGAGGAAGTGTGAAAAAACAAAATGGCTCCATAGAAAGGAACAA
bar_core_05	AACGATTAATACAACCAGTAGATTCATCAAACAAT
bar_core_06	ATGGAAGGGTTAGATTATCAGGAATTACAATAAGATGAACACATACATGAGAATGG
bar_core_07	CGACGATAATTGTTGTAAACAGTGCTGATTCGAGCTTCAAA
bar_core_08	AGATATAGAAGGTGTCGTAGGAACAAGCACGGTCAATGAAAC
bar_core_09	GTAATTGAGCGCACAGCCCAACACCACCAGAGCCGCACAAACTACGGAT
bar_core_10	TGCGATGTCACTATCATAACCCACACAACCTCCTGACAATGACTTCAA
bar_core_11	TAATAGTCAAAATAATGGTCAATCAATTCTACTAAAAAATTA
bar_core_12	CACGACTCCTTAGGGCTTCTATCCCCCTCAAA
bar_core_13	TTTGCCACAGGGAGACAGTTTCAGCGGATTTGCTACAGAGGCGTTTCCA
bar_core_14	ATAACTAGAATTATACAGTACCCAGCTATCTAAGATATACCGTTCCAGT
bar_core_15	AGCCTTGCCTGTTGCGTTAAATAAGAATAACATT
bar_core_16	CATCATATTTGCCCGAACGTTAACGAGCTTTATCCTGGGAATCCATTAG
bar_core_17	AGAATTCTTAGCCGGAACGATGACCAATTTCAGGCAAAATT
bar_core_18	TGAATCTTTGCACATAAATCTCATTTCGTACCTTCCTAATTTACGA
bar_core_19	CCAAGCTCCTGTAATACTTTTGCATAAATCATGGTGCTTTTG
bar_core_20	TCAAATGAAACGAATTAAACGGGTAAAAGGTAGCATAAAGTATGGAAGT
bar_core_21	ATTACGAAACTAATGTTGGCAAGAACCCAGTTGGGTAACGCCACCTTAT
bar_core_22	CAATCAACCGCACTAGATAGCCCTCCCTCAGAGCCTCAAAAT
bar_core_23	CCTGCTCAGATGAACGGTGTACAGACCAGTCGAAAGCTGTAT
bar_core_24	TGCTTTAGTAATGAATCCGCTAGTTGAATTAGGAGCACTAACGGTTGGG
bar_core_25	AAGCAAAGTTTTAAATTGTCAAGGGTTTGGATAAAAATTTTT
bar_core_26	AGAAACCTGTGAGTGATTAGTTAGCGAAAACCATCATCAAGTTTGCCTT
bar_core_27	GTCTTTACCCTGAGCGAACCTTAAGTGGTTGTAAAAGCCTT
bar_core_28	CCTTTTTAGTAACAAATTACCACCGCGCCCAATTACCAAGTATAATCGG
bar_core_29	AATAATATTCCTTATCATTACGACAATATCCTGAAACGGATT
bar_core_30	GCATGTACAAATATACAACCTCCGGCTTCTACCATAT
bar_core_31	ACCGAACGGCGCAGAAGCCGTCCCTTTTTCAGAACCGTACCG
bar_core_32	CTTTGAAAGAGGACCATGTTAGAGTTAAGCAATAGGAGTTTC
bar_core_33	CCGAAAGTCCCGCCGCGATTATCATATATTTTAAATCAATAT
bar_core_34	TTCATCAGAAGCTTGCTTTCGAGGTGAATGTTTAG
bar_core_35	ATTAAAGGCAGAAATTATAATATAACCAGATTAAAAGTTTGAG
bar_core_36	GTGAATTGCAAGACAAAGAACATTTCATCTGTAAAAGTTTTGA
bar_core_37	CAAGGCCAGCACCGACGCGAGTTAGCAAGCAAATCCACCGGATTTGCCA
bar_core_38	TAATTCTCAATAATGACTCCTTATTACGTAAAGGTGCCATATACTTGCG
bar_core_39	ACGGGTCAGAAGGTTAGCAAACCACCGGAACCGCGAACAAAGTTAC
bar_core_40	GTCAATACGCCTGATTGCTATCAACAATAGATAAGAACAACA
bar_core_41	GCCCAATAACACCAGATAATATCAGAGAGATAATTACAAACATTCATTT
bar_core_42	GCGCGAGCTGAAAAAATATCTAGGAATTAACGCAATCCCAGT
bar_core_43	ATTACTCGTCACCGTCACCAATCAAAAGGGCGACAGGTGAA
bar_core_44	CTATTATAAATCTAATACCAGAGCATAAAAATCATCCCCGCTAGGCTGGCTGAAGC
bar_core_45	GTATTAATAGTAAGAGCAATGAAAAGGA
bar_core_46	CTATTAAAAACGACACTATTTTCATGAGGAATTTGAGGACATGT
bar_core_47	AAAGCGCATACCACCCTCAGAGCCGCCATAAAGCC
bar_core_48	TCCTCATCCAGAACTAGGAACCCATGCCTCAGAGGAATTAAC
bar_core_49	TGATATTCCGCCAGTTTCAGGGTACAAAGAAACAATGAAATA
bar_core_50	ACCGTCAGGTCAGACGAGGGTTGATTAGCGGTCGGAAC
bar_core_51	AATAATAACCGCCACCCTCCGTTAGTAACTAAAGG
bar_core_52	GTGAGAAAACGCTGAGGCTTGGAGGGGGTTTAAATTATAATGCCATAAA
bar_core_53	TTTAACGTGATGAAATTTTCAAACAAAGACCCTCAGAGCCAAGCCACCC
bar_core_54	GGTTGGTCCCAAATGCGGAATGAAGAACCGCCACCTAGTTAGAGCGATT
bar_core_55	CAGCGCCAAAGAGACCTCCCGTTAACAATCGAGCCCGCCAAGA
bar_core_56	GCTTTTGACGGGGTCAGTGACCAGTAGCAAGCGTCCCCTTAT
bar_core_57	AAGTGCCAAAAACAAAATTGGGACGAGAAATAAGATCCGCGA
bar_core_58	TCTCCAATATCGGTTTATCGGCTGAGACTTTCACGTAACCTTA
bar_core_59	AAAAAAGTTTAGACAATATTCATTGACAACTAAATTCTGTATGGGAT
bar_core_60	ACCAGAGCCACGTATGTAAGCGTTTTGCTATTTATCATA
bar_core_61	CCGCCACTCAGGAGGTTTAGTATAGGTGTATC
bar_core_62	ATATCGCGCGGATTGATATTCGACCCCCCGTAACGATCTAAA
bar_core_63	TTACAAACTTGCTTCTTTTGCGGAACAATCCAATCTATCAAA
bar_core_64	TTTTCGGACATACACAGTATGAAACCGAGGAAACGGTCCAGAAGTAATA
bar_core_65	CCCCTTGACAGAGATAGCGGAAACGACTTGAGCCATT
bar_core_66	TCTTTTCAGTCTCTGAATTATCAGTAGCATTAGCG
bar_core_67	GTTGAGGACCCTCAGAGCATTCCACAAAGTACAACGGAGATTAACTACAAC
bar_core_68	ATGAATTGAGTCGTCTTTCCACGTCATATGGATAGTACCAGACTATATT
bar_core_69	ACCAAGAGAGAATGAGAATCGGCAACACGTTTTCATCGGCATAGCGTC
bar_core_70	TAAGAAAAGTAAGCCATCGAGAATCATTTGAGCAAAATGGAA
bar_core_71	ATACCAACTTGACAACAAAGCAACTCTGACATACGCTGGTCAAGATTAG
bar_core_72	AGAGGCAAAAGAATAGAATGACTGTAGAAGCTACGTTTCCTGGTAAAG
bar_core_73	CATAGCTGTGGTGCGCACGACAGACCGGAAGCAAAATAATCAG
bar_core_74	TAACACTCTATCTTACCGAAGTTCCCACA
bar_core_75	GTCACCAGATAGCAGAGTAGTGGGAAGCAAAAATGGAACAACATTTAGG
bar_core_76	GCCTGTAGCCACCAATGGTTTCAAGAGAATAACATGTCGAGATTGGCCT
bar_core_77	GCCCTCACTCAGAATCATTGTGAATTCTCAACGTAAGAACCGGCATCAA
bar_core_78	GTTTTCTAAACACTCATCTTTATTAAACAGTTCAGTAGTCAG
bar_core_79	ACCATTATAGAGCCAGCAAAAAGCCATATTATTATGTCTTTC
bar_core_80	CATTCAAAAAACGAGCCTATTGGTTTTGCTCAGTACCAGGCTAGTTAAT
bar_core_81	AGCCGGATCAGGACTTTAAGAATAGCCCGGAATTTTCCTCAACATGAAA
bar_core_82	AATACCATTTAGAAGTATTAGACTTTACAGTTGAG
bar_core_83	CAGAGCCTAAATCCTTCCTGAACAGGTTGGGTTAT
bar_core_84	TAAACACCGGAACCAACGCTATTAATTAGGAGCGTATGTAAGAGACTA
bar_core_85	ATGATGGTCGACAACTCGTATTAATTTGAATAAACTCCCTTGAGT
bar_core_86	ATTCGGTAGAAACAGCTTGATACTTCGCAAGCGAGAG
bar_core_87	AGCAATTATCTAAGGTGGCATAACCTTTCTTGAGCCTTTAATTG
bar_core_88	AGCCGTCTAACGCCGGAAGAATCTGAAAGAGAAGGATTAGGATATAAGT
bar_core_89	TTATCACAGAAAAAAAATCAAGAATAACATCGCGCAACAATACAAGAAA
bar_core_90	ATCATTCTGACCTAAAATAAGTAGTATCTCATTAAATTCAAC
bar_core_91	AATTTAATTAGTTAGCGAGAAGAGAAGA
bar_core_92	GCTAAATGGCAAAGAATTAGCTAGTAGTGATACATCGATAGTCATAACCGATAT
bar_core_93	GCCCCCTACTAACGAAAATAGCAGCCTTTACAGTTCGTTAAT
bar_core_94	CCTCAGAGCGGGAGAACGACGGCCAGTGTTCATGCTTGTTACTGCTGAA
bar_core_95	AATCAACCACAATTCCTCGTTCGTCCAATTGAAAAAATTGCG
bar_core_96	ATCATAGCGGGAGAAGAGGCGGGCATTTCGCCAACAGAAAATTCATAGC
bar_core_97	CTGTCTTCCCATTTACATGTCTGAATGCTGATGCAAA
bar_core_98	AACAGTGCCCGCAGGTAGTTTTGTTTAACAATTCAAGAACGTAGAT
bar_tip1_01	TTTTGGATGTTCTTCAGGATCCCCTTT
bar_tip1_02	TTTGGGTACCGATCTGCGAACTTT
bar_tip1_03	TTTCTACGAAGGCACCAACCTACTCCTTTGCTTAATCTCGATATTCGTAA
bar_tip1_04	AGGTCAGGATTTTTTTTAGAGAGTACCTTTACTCCAACTTGTGAA
bar_tip1_05	TGCGCCGACAATGACATTTTTTACAACCATCCCGCTTTTGTTT
bar_tip1_06	TTTTTGCGGATGTGGAAGTTTTTTTTTCATTCCATA
bar_tip1_07	ATGCAACACGGCTAAACAACTTTTCAGCAGCGAAAGACAGTTT
bar_tip1_08	TTTCATCGGAACGAGTACGTAATGCCATTT
bar_tip1_09	TAACAGTCGGTGTCGCTTAGATGATAAGAGGTCATTTTTT
bar_tip1_10	TTTCGGGATCGTCACCCCATTAAAGGGCCCACG
bar_tip1_11	CAAAAATACCATTAAGCATTAACATCCAATAAATTT
bar_tip1_12	TTTAAACATTATGACTTCTCAGGAGAAGCCAGGGTTT
bar_tip1_13	TTTTCATACAGGCAACGGTTGTACCAATTT
bar_tip1_14	TTTGAGTAGATTTAGTTTGTCCCAATGCTCGAAAAGACGGTAAGTGG
bar_tip2_01	CGATTGATTCATATAACGCTCAACAGTTT
bar_tip2_02	TTTAAATATTGACGGAAATTATATATGCGTTATACATTT
bar_tip2_03	TTTAAATATATTTGGTTTGAATTTTTTATACCGACCGTGTGAT
bar_tip2_04	TCTTACCAGTATAATCGTCGCACTTGAAT
bar_tip2_05	TTTCTTAGAATCCTTGAAATATTAATTAATTTTCCTTT
bar_tip2_06	AACGGAATACCCAAAATTTTTTGAACTGGCAGAAACGCAATTT
bar_tip2_07	TTTAGACACCACGGAATCGTATAAAATGATTAA
bar_tip2_08	TTTGCGCCTGTTTATAGCGATAGCTTATTT
bar_tip2_09	TTTATCAATAGAAAAGGGAGGGAAGGTTTT
bar_tip2_10	TTTCAAAAGGTAAAGTGTTCAGCTAATGCAGAACTTT
bar_tip2_11	TTTGATTAAGACGCTAACTTTTTCTTT
bar_tip2_12	GGAGGCCGGTTTACAGACTGTAGAAGTTTATTTTGTCACATTT
bar_tip2_13	TTTTAGGGCTTAATTATAAAGTACCGATTT
corner_01	CAATTCACTGAATAATTTGCACGTAAAACAGAATTT
corner_02	TTTAATTACATTTAACGTCGCATTAGAGGAGTGAAATAAA
corner_03	TTTTGTTTGGATTATACTTTCAATATAATCCTGATTTT
corner_04	TTTATAAAGAAATTGAACAAAATTTTT
corner_05	TTTTGAGTGCTGAAGAGCTAACTCACACACGAATCCTGGAG
corner_06	AAAGCATCACCTTAATGTGTGCTGGCGAAAGTTT
corner_07	TTTTTTACGCTCGCATAGGGGCCTTGAATCGGTTT
corner_08	CTAATGCAGATACAAATAGATCCCTCAATGCAATGCC
corner_09	CTGACGCATTTGCCCTGCTTGAGCCCTCATCATTGACAGGAG
corner_10	AAAGATTAAGAGGACCTTCATAAATTGTGGCGCATTCTAATCTA
corner_11	GGGGATGTGCTGCAAGAAAATAATTCTCCGTGCTCATACTTTAA
corner_12	TTTTGCCTAATGAGTCCTCATTTTTTATATCAAAAATACATTTGAGGA
corner_13	CATCGCCATAAGGCTTCACATAGTGTAAAGCCTGGGG
turbine_core_01	CGATCGCCGCTACAGGGCGATCAACATTTTTAATTTAAATGGTGTAGATG
turbine_core_02	CCGAGTACGCCAGATACCGCCCTCAATCGTCTGAGGCCGG
turbine_core_03	CGTTAATTAAATCAGTCATTGAAAGCGCCATTCG
turbine_core_04	TCTGACCATAACATCACTTGCAATATATCCTGAACAGA
turbine_core_05	CCGACAAGTAACTTTTGTATTTTGTAATGGGATAGGT
turbine_core_06	TAAATCAAGTCCACCTTTTCACGCTGCGCGTA
turbine_core_07	AAGATAAAGAAGTGTTTTCCGTAATATATTTA
turbine_core_08	CCTGAGTGAGATAGAACCCTGCTATTAGGCCA
turbine_core_09	TCTATCAGTCGGGACTTAATGCGCCTGCGGTCACCAGTGGCAGCACCGGCG
turbine_core_10	GGTGAGGCCACGCTAGACAGTGGAAGGGCCATTCACAAAGGC
turbine_core_11	AGCTGATAAATGGTTGACCACCCGCCGCGAACCTG
turbine_core_12	GAGAGCTTTCCAGGGCGAAACAAGAAAGAATAAATC
turbine_core_13	CCAGGCCCTGAGAGTCTAGATTAAATAACCCGT
turbine_core_14	GTGAGCGGTGCGGCGTGCGGGTGAGAAAAATGGATTCCAGAA
turbine_core_15	ACTAGCATTTGAGAGGAACGCGTAGCCAGCTTTC
turbine_core_16	CGGTAATTCTGCCAGTTTGACACGTTTGTAAA
turbine_core_17	ACCACCAGCCAGGGTGGGTTTGCTTAGAGCTTGACGTAAAGGCCCTTA
turbine_core_18	ACAGTGCGGTCAACGGTAAAAGAGATATTTTTGAATG
turbine_core_19	GGGGACGGAGAATCGATGAATATCAGGCTCATTTAAAT
turbine_core_20	GGCGCATCATGTATAAGCAAATACCAATAGATCTAGGCTGCGCAAATTAATG
turbine_core_21	AGTGTAGCCATCTGTGCCCGCCAGCAGC
turbine_core_22	CGTACTCTGTTGCAAATCTTGACGAGCCAT
turbine_core_23	GGAACCCGGGAAAGAGCGGTCCACGCTGTTTTTTATTAAAAACCG
turbine_core_24	AGACGGGAGTTTGGTGGCCCACTACGTGCTCACTAAGCA
turbine_top_01	CATTGGCAGATTCAAAAATCTGCGTTGCGAACCATCACCCTTT
turbine_top_02	CGGATTCTTTTTTTCCGTGGGCCTTTCCGGCACTTT
turbine_top_03	TTTCGCTTCTGGTGCCGGAAACGCTATT
turbine_top_04	TTTTCGCACTCCAGCCGGAGCAAACAAACGACAGTATCGGTTGACCG
turbine_top_05	TTTTCACACGCGGCCTTGCTGATTAAAAATACTTT
turbine_top_06	TGACTCACGCCAAGGTAAAGATTCACCAGTTT
turbine_top_07	TTTCGAACGAACCACCAGCAGAAATGAAAAGGGCCTCTT
turbine_top_08	TTTCGAATCACCGCCTGGAGGAAGGGAAGAAAGTTT
turbine_top_09	TATGATAACTCGTCTAGGGCGCTGATTGCCCTAGGATTT
turbine_top_10	AACGTGGAAAGCACTAGCCCGAGATAGGGTTGAGTTTTTTTT
turbine_top_11	TTTGCGGGCGCGGTGGGTTAATT
turbine_top_12	TTTTGGGGTCGAGGTGCCGTCGAGAACCCTGAGAGAGTT
turbine_top_13	TTTCCCTAAAACATCGTATAATCAGTGAGTCTTT
turbine_top_14	AATGCGCCAACAAGAAGAACTCAAACTATACCAGTATTT
turbine_top_15	TTTAAATCAAGTGTTGTTCCCAACAGCTGGCA
turbine_top_16	TTTATAAAAGGGACATTCTGGCGAACTGATAGTTT
turbine_top_17	TTAAAATTCGAACAATTTTTTACGGCGGACCTCAGGAAGATTT
turbine_bottom_01	TTTAATTGTGGCACAGACATCTGTCCATCACGCATTT
turbine_bottom_02	CATCAAAAGATTAATCAGAAAAGCCCCTTT
turbine_bottom_03	TTAGTATGAAAGCGTAAGAATACAACCGTTTTT
turbine_bottom_04	TTTCATGGAAATACCTACATTACCATCAGCCTGCATCGTGCC
turbine_bottom_05	CCGGAGATTTTTTGGGTAGCTATTTGTCAATCATATTT
turbine_bottom_06	TTTTGTACCCCGGTTGGTAACCGTGCACGTAAA
turbine_bottom_07	GGAGGCCGACCATATGATATTCTTTTTTAACCGTTCT
turbine_bottom_08	TTTAAAAACAGGAAATAATTCTTTTTTGCGTCTGGCCGAGC
turbine_bottom_09	TTTGGATTTTAGGAAAAACGCTTTTTTTGTAGCAAT
turbine_bottom_10	TTTTTGCGTATTGGGCGCGCGGGGAGAGGCGGTTTT
turbine_bottom_11	TTTTCCTGTTTGATGGATCCCAGCAGGCGAAAATTT
turbine_bottom_12	GGACTCCATTTTTTACGTCAAAAGCTGCATTAATTT
turbine_bottom_13	GGGCGAAAGAACGTGCAAAATGAGCCCCCGTGGTTCTTTTTTCGAAATCG
turbine_bottom_14	TTTTGAATCGGCCACTTTGACTTCCT
turbine_bottom_15	ACTTCTTTGATGCAACAGACAGGAGTATTAACATTAAAGTTT
leash_01	GTATAACGTGCTTTCCTCGTTAGAATCAGAGCGGGAGCTAAA
