# Supplementary material for: A DNA turbine powered by a transmembrane potential across a nanopore
Source: Nat Nanotechnol. 2023 Oct 26;19(3):338–44. doi: 10.1038/s41565-023-01527-8 (PMC10950783; doi:10.1038/s41565-023-01527-8)
Supplement: Supplementary file 5 — Source Data Fig. 2. [file 41565_2023_1527_MOESM5_ESM.xlsx]

## Sheet: 2e
0.09	-0.312549	0.205	-0.577466	0.095	-0.118052	0.12	-0.484309	0.11	0.995408	0.095	-0.191266	0.18	-1.21435	0.1	-0.625083	0.145	-1.41159	0.12	0.416886	0.14	-1.40736	0.185	0.0666866	0.21	-1.65775	0.205	-0.279877	2.035	-0.161251	0.335	0.442076	0.965	-1.21147	0.095	-1.31451	0.94	-0.384054	0.145	-1.55884	0.29	-1.92044	4.42	-0.219637	1.715	0.546894	0.095	-0.265887	31.565	0.0833514
0.185	-0.24764	0.43	-2.03679	0.21	-0.614442	0.25	-1.02788	0.22	1.04797	0.195	0.176857	0.415	-1.66253	0.2	-1.17853	0.31	-0.935568	0.265	0.119316	0.285	0.23403	0.305	-0.392726	0.415	0.353378	0.455	-1.92981	2.135	-0.248746	0.8	1.0494	2.28	-0.167112	0.195	-1.94194	2.42	0.562733	0.39	-1.03865	0.635	-2.17189	4.52	0.122188	1.825	0.0299957	0.195	-0.733061	31.675	0.0650065
0.285	-0.0194851	0.68	-0.0354684	0.335	-1.12683	0.38	-0.421384	0.35	0.913896	0.3	0.227502	0.62	-1.73976	0.305	-2.13637	0.51	0.588794	0.41	-0.62135	0.435	0.310206	0.48	-1.08036	0.635	-0.307657	0.68	-1.41517	2.235	0.209095	1.42	-0.964099	3.365	-0.378122	0.295	-1.55056	4.105	1.00485	0.54	-0.511218	0.96	-1.46134	4.625	-0.0114434	1.925	0.723052	0.295	-0.535155	31.825	-0.455158
0.385	-0.186249	0.91	-1.14738	0.445	-1.44038	0.49	-0.423167	0.455	1.37487	0.4	0.285964	0.86	-2.51448	0.415	-2.71226	0.805	1.92163	0.53	0.0287363	0.595	-0.217258	0.675	-2.0377	0.815	0.406124	0.85	-0.909574	2.335	-0.0203633	1.995	-1.49894	5.165	-0.182137	0.395	-1.54404	5.295	0.130205	0.745	-2.38212	1.315	-1.81759	4.725	-0.9501	2.025	0.815805	0.395	-1.02099	31.925	-0.357495
0.485	-1.21042	1.145	-2.07517	0.545	-1.86373	0.61	-1.44756	0.555	1.47605	0.505	0.0856258	1.17	-2.69862	0.52	-3.73896	1.03	2.68685	0.68	0.121918	0.795	-0.995264	0.845	-1.98936	1.005	0.514135	1.08	0.262284	2.435	0.0160929	2.575	-2.88755	6.94	-0.754267	0.495	-0.882687	6.205	0.521615	1.005	-1.01667	1.56	-1.4608	4.825	-0.428342	2.125	1.16458	0.495	-0.814376	32.035	-0.418141
0.58	-1.24837	1.315	-2.07722	0.645	-1.87643	0.725	-2.9663	0.655	1.43257	0.605	0.215853	1.31	-2.50915	0.635	-4.6811	1.32	2.53701	0.845	1.04742	0.945	-1.89594	0.98	-2.03946	1.2	0.536765	1.345	-0.463692	2.535	0.0587008	3.105	-4.89706	8.76	-1.61135	0.595	-1.52385	7.445	-0.0109028	1.22	-2.7263	1.84	0.282535	4.925	0.222184	2.225	1.4682	0.595	-0.181733	32.15	-0.448975
0.685	-1.25571	1.505	-1.83652	0.745	-2.11046	0.855	-3.38455	0.765	2.02953	0.705	0.643877	1.665	-3.29723	0.74	-6.27471	1.575	3.18167	1.01	2.58273	1.07	-2.533	1.145	-2.00711	1.465	1.67509	1.705	0.537833	2.635	0.033718	3.415	-5.01459	10.625	-1.21763	0.695	-1.1118	9.085	1.02266	1.43	-1.02577	2.075	0.161291	5.025	-0.940292	2.325	0.881049	0.695	-0.28071	32.27	-0.377664
0.79	-0.99476	1.72	-2.5851	0.845	-2.10801	0.97	-3.49636	0.865	2.58908	0.805	1.11479	2.01	-3.15266	0.86	-7.68158	1.85	4.24227	1.19	3.47205	1.185	-1.59702	1.265	-1.798	1.64	1.25408	1.945	0.557859	2.735	0.0475315	3.75	-5.95519	11.865	-2.06072	0.795	-1.37096	10.72	3.11224	1.58	0.444902	2.325	1.13776	5.125	-1.3928	2.43	1.33323	0.795	0.356693	32.435	-0.067406
0.89	-1.22741	1.86	-3.00748	0.945	-1.8793	1.075	-4.01529	0.965	2.52251	0.9	1.20221	2.29	-2.63819	0.965	-8.38601	2.115	4.71617	1.37	1.37366	1.35	-0.474368	1.435	-2.98275	1.785	1.57359	2.22	1.90917	2.835	0.220892	4.11	-6.02859	13.515	-2.21953	0.895	-1.25062	12.96	3.53165	1.785	-0.522294	2.6	2.1833	5.22	-0.906686	2.53	1.68615	0.895	0.256	32.55	-0.0308147
0.99	-1.19831	2.165	-4.98693	1.045	-1.53239	1.175	-3.39152	1.07	2.80902	1	1.58088	2.555	-3.79399	1.095	-8.60274	2.335	4.57747	1.495	0.0415978	1.495	0.496874	1.585	-4.01447	1.95	1.64578	2.485	2.74624	2.935	0.212447	4.575	-4.95273	14.89	-1.19591	0.995	-1.3421	14.52	2.14939	1.955	-1.18375	2.915	2.75019	5.32	-1.89081	2.635	2.08273	0.995	0.0366661	32.66	-0.0308977
1.09	-2.23181	2.54	-5.89919	1.145	-2.00981	1.285	-2.47671	1.175	4.05887	1.1	1.36852	2.755	-5.64912	1.2	-9.78387	2.615	5.11344	1.725	0.366588	1.645	0.38752	1.79	-4.76359	2.095	1.57945	2.75	3.56579	3.035	0.39429	5.29	-5.44026	15.96	-2.09551	1.095	-1.30771	15.415	2.0534	2.1	-2.5278	3.23	3.01373	5.42	-1.58014	2.735	2.03027	1.095	-0.192473	32.785	0.2199
1.195	-1.29089	2.87	-6.13946	1.245	-2.45635	1.4	-2.27438	1.295	5.16234	1.2	0.927254	2.985	-5.65286	1.3	-9.27844	2.845	4.45944	1.94	0.326376	1.795	1.55416	1.92	-4.87504	2.265	0.820282	2.985	3.93421	3.135	0.346785	6.015	-5.57758	17.66	-3.22232	1.195	-1.26899	16.77	2.99176	2.3	-2.10583	3.53	3.34814	5.52	-2.52481	2.835	2.06626	1.195	0.118079	32.89	0.133018
1.3	-0.893097	3.205	-4.40227	1.345	-2.59744	1.52	-2.32467	1.425	4.82677	1.3	0.312938	3.19	-5.61088	1.405	-10.5655	2.965	4.70229	2.065	0.541177	1.945	-0.0259194	2.07	-4.00443	2.44	0.420646	3.325	4.63542	3.235	0.754611	6.82	-6.91413	18.76	-3.18241	1.295	-2.25338	17.955	3.12762	2.47	-3.57189	3.885	4.16528	5.62	-2.83063	2.935	2.59269	1.295	-0.879611	33.02	-0.0351672
1.4	-0.235476	3.56	-5.58902	1.445	-2.64643	1.635	-3.12992	1.535	5.41054	1.405	0.243194	3.395	-5.56912	1.51	-11.1702	3.175	6.61884	2.175	0.513431	2.11	-1.08788	2.22	-4.03055	2.63	2.28631	3.535	6.37414	3.335	-0.122259	7.785	-5.00482	19.57	-2.02394	1.395	-1.95297	18.815	3.46834	2.625	-4.02392	4.16	4.05916	5.725	-1.40421	3.04	3.33561	1.395	-1.2008	33.135	0.0218383
1.505	-0.0186506	3.985	-6.06847	1.545	-2.852	1.75	-3.88873	1.635	6.36172	1.505	-0.274191	3.665	-6.1947	1.625	-12.4274	3.41	7.3602	2.345	0.421941	2.21	-2.02546	2.385	-3.83515	2.93	2.86492	3.94	5.53795	3.435	0.263354	8.45	-5.99456	21.21	-2.03085	1.49	-1.23287	20.155	4.06196	2.81	-3.42641	4.48	4.44571	5.825	-1.32418	3.14	3.55626	1.495	-0.848704	33.285	0.0466728
1.61	0.192837	4.265	-5.09407	1.64	-2.87951	1.86	-3.4977	1.725	6.55124	1.605	-0.286062	3.915	-6.67338	1.745	-13.2305	3.6	8.55187	2.47	0.443413	2.37	-1.43149	2.515	-1.9335	3.11	3.21919	4.37	3.83692	3.535	-0.0460375	9.125	-5.8899	22.2	-2.17967	1.59	-0.478022	21.04	5.01201	2.985	-3.47669	4.825	3.24155	5.925	-1.76045	3.24	4.30145	1.595	-1.21142	33.415	0.0528998
1.725	-0.164152	4.57	-5.08658	1.735	-3.08514	1.975	-3.35028	1.835	7.72946	1.705	-0.330975	4.21	-6.00725	1.86	-13.6971	3.83	8.59326	2.655	-0.404007	2.575	-1.03767	2.64	-0.0526971	3.27	3.67839	4.63	2.66168	3.635	-0.379912	10.23	-7.60295	23.415	-3.19578	1.685	0.683394	22.46	5.14903	3.135	-2.99855	5.215	4.65806	6.025	-2.6285	3.34	4.46189	1.695	-1.60143	33.52	0.127498
1.84	-0.4291	4.985	-6.00782	1.835	-3.62879	2.095	-2.81284	1.935	8.42851	1.805	-0.361783	4.565	-6.74788	1.955	-13.735	3.98	8.52713	2.805	0.199478	2.725	-0.127278	2.76	-0.183785	3.52	2.57122	5.025	4.61369	3.735	-0.0638139	11.195	-8.0202	23.975	-3.02898	1.785	0.626563	24.01	6.98802	3.3	-1.99534	5.415	4.39184	6.125	-2.9338	3.44	4.64619	1.795	-1.84237	33.655	0.0739118
1.945	-0.235296	5.34	-5.04138	1.935	-4.04991	2.2	-3.359	2.04	8.41627	1.905	-0.459387	4.785	-5.57386	2.075	-13.6744	4.285	9.11479	2.925	1.38117	2.865	0.0996079	2.89	-0.903769	3.79	4.59335	5.49	5.08128	3.835	-0.342222	12.325	-7.10962	25.06	-3.13389	1.89	0.646548	25.165	7.01658	3.465	-1.53278	5.71	4.09716	6.225	-3.06427	3.545	4.38938	1.895	-2.22151	33.76	0.574051
2.04	0.252361	5.815	-5.0454	2.035	-4.00063	2.325	-3.02105	2.145	8.40849	2.005	-0.954251	5.125	-5.64923	2.195	-14.179	4.595	9.65187	3.045	1.27942	2.995	1.28422	3.045	-1.89397	3.985	2.40088	5.915	5.50827	3.935	-0.074136	13.03	-7.51621	26.06	-2.84328	1.99	0.686231	26.41	6.98998	3.645	-4.47716	5.98	4.49545	6.325	-2.90583	3.645	5.51673	1.995	-2.62344	33.885	1.14616
2.145	-0.186549	6.15	-5.29656	2.135	-4.0401	2.45	-3.98135	2.26	9.37203	2.1	-0.416949	5.505	-5.04324	2.3	-14.7353	4.81	11.0468	3.15	1.42002	3.135	2.62053	3.235	-1.45467	4.23	3.07036	6.345	5.58256	4.035	-0.251572	14.05	-8.97451	26.63	-3.03277	2.09	0.711702	27.615	6.57885	3.85	-3.75845	6.285	2.54928	6.42	-3.41346	3.745	6.07685	2.095	-2.55714	34.075	1.14993
2.25	0.169537	6.645	-6.04163	2.235	-4.11598	2.565	-3.977	2.36	9.44868	2.2	-0.410485	5.9	-3.21726	2.405	-14.7291	5.015	10.4622	3.3	0.434024	3.265	3.71939	3.365	-0.602809	4.47	1.69647	6.67	6.19309	4.135	0.0107909	15.44	-11.4971	27.935	-2.0849	2.19	1.09486	29.325	6.1402	4.02	-3.28322	6.56	1.22377	6.52	-3.9163	3.845	6.32077	2.195	-2.10285	34.23	1.14177
2.35	-0.0364079	6.955	-4.97667	2.335	-3.88231	2.69	-5.37323	2.47	10.4126	2.3	0.181178	6.275	-4.65238	2.51	-14.8055	5.215	11.1338	3.435	0.346521	3.39	4.10241	3.515	0.283884	4.655	1.58067	7	6.6688	4.235	0.368908	16.205	-12.4998	29.29	-2.13723	2.29	0.588209	30.995	6.99021	4.22	-2.54762	6.82	0.209567	6.62	-3.57911	3.95	6.94803	2.295	-1.19608	34.355	0.524644
2.455	0.788418	7.285	-3.87389	2.435	-3.95845	2.81	-5.51307	2.575	10.9504	2.4	0.649169	6.57	-4.56067	2.61	-15.1578	5.46	10.3656	3.575	0.367621	3.575	4.5125	3.655	0.025596	4.93	2.519	7.425	7.58304	4.335	0.809967	16.925	-12.4258	30.215	-2.03541	2.39	0.997342	32.61	8.19999	4.395	-3.93505	7.125	0.898076	6.72	-3.33214	4.05	7.31626	2.395	-1.2395	34.465	0.589288
2.56	1.32924	7.575	-5.20741	2.535	-4.05114	2.955	-5.28295	2.685	10.2691	2.5	0.168702	6.87	-6.05248	2.72	-15.7409	5.785	12.7262	3.715	-0.632521	3.74	5.0226	3.83	-0.374585	5.115	1.382	7.75	7.78569	4.435	0.794933	17.47	-11.5154	31.63	-3.17238	2.49	0.582377	34.165	9.01821	4.59	-2.05401	7.485	0.287677	6.82	-5.33974	4.15	6.43854	2.495	-1.26183	34.57	0.575995
2.66	1.25537	7.985	-4.95795	2.635	-3.99834	3.085	-5.3712	2.785	10.5487	2.6	-0.201711	7.18	-7.53645	2.83	-16.0563	6.025	12.6284	3.835	-0.737276	3.86	3.98141	4.005	-1.0586	5.32	1.81848	8.075	7.53327	4.535	1.36542	18.1	-11.4104	33.235	-3.17845	2.59	0.951401	35.97	7.92241	4.775	-1.96664	7.79	-0.999521	6.92	-5.53142	4.25	7.37012	2.595	-1.53894	34.67	0.691123
2.76	1.32402	8.5	-5.58123	2.735	-3.86893	3.19	-5.42624	2.89	11.1342	2.7	-1.39298	7.58	-7.71861	2.95	-16.2878	6.34	13.4624	3.95	-0.608849	4.005	4.51705	4.15	-0.8348	5.505	1.16048	8.935	6.09391	4.635	0.99488	18.84	-11.9811	34.32	-4.18113	2.69	1.64388	37.985	10.211	4.945	-1.0786	8.03	0.216221	7.02	-5.16332	4.35	7.71647	2.695	-1.37161	34.81	0.649293
2.865	1.3083	8.87	-5.07402	2.835	-4.04088	3.32	-5.95496	2.995	11.8538	2.8	-1.40421	7.825	-7.78656	3.06	-16.7274	6.565	13.492	4.11	-0.745785	4.135	5.47626	4.28	-0.941446	5.72	1.36055	9.99	2.51861	4.735	1.74272	19.305	-11.4584	35.015	-5.05658	2.79	1.52668			5.125	-1.0482	8.255	0.289445	7.12	-5.07716	4.45	7.97284	2.795	-1.26558	34.925	0.554075
2.98	1.29804	9.45	-3.92331	2.93	-4.41274	3.44	-6.31269	3.1	13.7502	2.9	-2.21321	8.035	-8.60353	3.19	-18.0965	6.84	15.4399	4.305	1.22027	4.31	5.4238	4.445	-0.92453	5.995	0.815162	11.015	2.48188	4.835	1.12388	20.17	-11.9983	37.1	-4.94118	2.89	0.263268			5.285	0.0121737	8.48	1.18955	7.22	-4.90644	4.555	8.21901	2.895	-1.1831	35.06	1.3477
3.09	1.34574	10.12	-3.95048	3.03	-3.78821	3.545	-6.77051	3.21	14.1504	3.005	-2.78064	8.285	-7.68365	3.295	-18.5946	7.1	15.2724	4.45	2.47183	4.48	7.17772	4.615	-0.0783769	6.205	2.27915	12.03	3.04593	4.935	1.00808	20.705	-12.0624	38.49	-5.06547	2.99	-0.102331			5.505	-0.563348	8.855	2.1358	7.32	-5.30787	4.655	8.09943	2.995	-1.26455	35.165	1.08276
3.195	1.10287	10.515	-3.4067	3.125	-3.93059	3.66	-6.94109	3.325	14.3062	3.105	-2.35278	8.46	-7.63426	3.395	-18.8067	7.25	15.2804	4.585	1.35164	4.675	6.47083	4.78	0.492561	6.44	2.11788	12.625	2.10333	5.035	1.18787	21.295	-12.9665			3.09	-0.424921			5.7	-2.0118	9.15	3.17059	7.42	-4.91305	4.755	8.46418	3.095	-1.24341	35.29	0.58974
3.3	2.30703	10.96	-2.59415	3.225	-3.97277	3.76	-5.96112	3.44	14.4073	3.205	-2.8078	8.73	-7.10837	3.505	-18.806	7.605	15.4367	4.735	-0.137224	4.805	6.92338	4.895	0.0281351	6.64	3.02272	13.45	2.56932	5.135	0.888119	22.07	-11.927			3.19	-0.379712			5.94	-2.5453	9.55	3.44827	7.52	-4.26912	4.855	9.524	3.195	-1.18192	35.4	0.466628
3.43	2.85792	11.425	-2.08002	3.325	-4.0063	3.885	-5.97392	3.55	15.7506	3.305	-2.34508	9.145	-7.76191	3.625	-19.7424	7.86	15.6021	4.87	-1.44888	4.99	8.47606	5.035	0.144731	6.84	2.33567	14.89	2.99526	5.235	0.721726	22.755	-11.9719			3.29	-0.480966			6.11	-1.38111	9.845	2.48166	7.62	-3.51825	4.955	10.4242	3.295	-1.22146	35.535	1.07158
3.525	2.7658	11.755	-3.48887	3.425	-4.11242	4.01	-5.47194	3.655	15.0658	3.41	-2.36527	9.475	-7.49738	3.73	-19.5744	8.175	15.4781	5.025	-1.53764	5.15	8.46895	5.21	-0.535668	7.04	1.6168	16.545	1.52143	5.335	0.919197	23.555	-11.6004			3.39	-0.391127			6.29	-1.39604	10.19	2.63672	7.72	-3.29736	5.055	10.2643	3.395	-1.28504	35.685	1.14462
3.63	3.26598	12.335	-2.19392	3.525	-3.99619	4.12	-6.43806	3.765	14.9414	3.51	-2.39828	9.785	-7.907	3.835	-20.1671	8.495	15.286	5.17	0.31976	5.33	9.63534	5.395	-0.0269409	7.245	0.772704	17.535	0.923787	5.435	0.946705	24.23	-10.473			3.485	-1.03149			6.475	0.0178809	10.62	3.24343	7.82	-3.31243	5.155	10.4349	3.495	-0.58511	35.805	1.00293
3.73	3.28138	12.78	-2.03701	3.625	-3.97331	4.23	-6.44015	3.875	15.9775	3.61	-2.36202	9.985	-6.13694	3.945	-21.6754	8.76	15.3402	5.29	0.0179459	5.515	10.5489	5.57	-1.04966	7.45	-3.31641	18.455	1.49145	5.535	1.00152	25.495	-11.529			3.585	-1.11058			6.655	0.591796	11.085	4.18149			5.255	10.8829	3.595	-0.759546	35.935	1.06829
3.835	2.79354	13.09	-0.977415	3.725	-3.86806	4.395	-7.44502	3.985	15.7948	3.71	-2.82362	10.335	-5.50733	4.065	-21.6475	9.035	14.4289	5.42	-0.507632	5.695	11.6088	5.765	-1.1447	7.66	-1.99934	18.955	1.43697	5.635	1.2311	26.18	-11.5225			3.685	-1.37114			6.87	-1.46181	11.575	4.39636			5.355	11.4704	3.695	-0.832382	36.09	0.645698
3.935	3.41637	13.485	2.01713	3.82	-3.69649	4.51	-6.9262	4.11	16.084	3.81	-2.93731	10.54	-5.60497	4.165	-22.0869	9.27	16.4565	5.63	-0.476884	5.88	11.9335	5.96	-1.94878	7.84	0.314401	19.69	-0.497584	5.735	1.07057	27.25	-10.9878			3.785	-2.04421			7.01	-2.13072	12.045	2.50749			5.455	11.4176	3.795	-0.540902	36.215	0.452746
4.03	3.14678	14.03	2.05928	3.915	-4.09386	4.63	-7.44192	4.235	16.455	3.905	-2.84044	10.855	-5.72415	4.275	-22.3838	9.54	16.551	5.77	-1.63693	6.065	13.2858	6.085	-1.96082	8.04	0.524598	20.83	-0.529889	5.835	1.06099	28.375	-10.4994			3.88	-2.36764			7.22	-2.39419	12.355	2.45904			5.565	11.5343	3.895	-0.854143	36.34	0.534473
4.125	1.78885	14.38	1.97434	4.015	-3.44208	4.755	-8.36799	4.355	17.0995	4	-2.74964	11.145	-6.54407	4.39	-22.6036	9.825	16.5883	5.9	-1.54141	6.205	13.8846	6.25	-1.12614	8.29	0.538743	21.265	0.0655835	5.935	1.3002	29.015	-11.8969			3.98	-2.48149			7.385	-3.04523	12.75	2.198			5.675	11.7452	3.995	-0.924106	36.475	0.510695
4.215	1.72473	14.795	2.01274	4.11	-3.64151	4.885	-8.46536	4.475	16.3954	4.1	-3.06341	11.45	-6.19727	4.495	-22.7488	10.115	17.4382	6.05	-1.36367	6.37	14.9559	6.43	-2.30108	8.5	2.55875	21.955	0.531719	6.035	1.15255	30.085	-13.0257			4.08	-2.52049			7.62	-3.48325	13.135	1.10361			5.775	12.4327	4.095	-1.37612	36.63	0.581531
4.31	2.38539	15.235	2.90379	4.21	-3.40801	5.01	-10.3628	4.595	16.5602	4.2	-3.30364	11.675	-8.0493	4.595	-22.6998	10.395	17.507	6.2	-0.883662	6.51	16.7327	6.595	-1.95438	8.735	2.583	22.895	0.959219	6.135	1.08701	30.82	-13.4357			4.175	-1.36515			7.825	-3.97938	13.58	1.2866			5.875	11.9013	4.195	-1.52812	36.785	0.488766
4.41	2.74648	15.545	1.77236	4.31	-2.90234	5.14	-10.383	4.7	16.9344	4.3	-2.73729	12.115	-8.63108	4.715	-23.6776	10.675	17.6356	6.33	-1.07371	6.685	15.5564	6.765	-2.2983	8.975	5.19304	23.815	1.98057	6.235	0.844518	31.93	-13.5532			4.275	-0.445804			8.035	-4.11661	14.065	1.27418			5.975	11.8827	4.295	-1.5863	36.92	0.733597
4.51	2.25761	15.975	2.70021	4.41	-3.00346	5.265	-10.4466	4.825	18.1593	4.4	-2.9989	12.5	-8.92871	4.82	-23.7896	10.96	18.9583	6.475	-1.51821	6.815	15.6892	6.91	-2.00788	9.195	5.41697	24.935	2.57752	6.335	0.488449	33.23	-14.0077			4.37	-0.0243094			8.225	-4.10745	14.505	2.6457			6.075	11.8981	4.395	-1.2871	37.04	1.01101
4.61	2.38905	16.37	2.09761	4.51	-3.09222	5.385	-10.4751	4.925	18.4592	4.5	-2.87655	12.84	-7.09079	4.925	-25.1906	11.2	19.6489	6.62	-1.54189	6.965	16.3656	7.065	-3.6125	9.39	4.95309	26.075	4.11267	6.435	1.07099	34.92	-14.9451			4.465	-1.02698			8.42	-2.95184	14.895	3.14116			6.175	11.812	4.495	-1.27476	37.16	1.10743
4.71	2.70699	16.905	1.66704	4.61	-3.13031	5.52	-10.9101	5.04	19.0303	4.6	-2.4417	13.16	-7.7175	5.04	-25.1595	11.52	20.0259	6.795	-0.875085	7.105	16.9664	7.245	-4.05622	9.62	4.03252	26.86	3.59079	6.535	1.16073	36.375	-14.573			4.565	-0.313139			8.595	-2.03133	15.345	2.41963			6.28	11.8959	4.595	-1.29242	37.275	0.496008
4.81	3.28685	17.395	0.898592	4.71	-2.9856	5.67	-12.2037	5.14	19.4811	4.7	-1.94166	13.465	-7.676	5.145	-25.1665	11.775	20.4963	6.95	-0.618076	7.305	16.5724	7.435	-4.34245	9.895	2.87376	27.705	4.01233	6.635	1.03402	37.715	-13.505			4.665	0.432018			8.79	-3.58909	15.76	2.27528			6.385	12.2128	4.695	-1.61337	37.375	0.740049
4.91	2.69901	17.83	0.948322	4.805	-3.05853	5.785	-12.4214	5.25	19.8542	4.8	-1.85358	13.99	-8.66086	5.245	-25.6891	12.02	21.2227	7.115	-0.770273	7.5	18.532	7.615	-5.5437	10.245	4.63522	28.45	4.0819	6.735	0.978066	38.55	-13.5967			4.765	0.667966			9.015	-5.12462	16.26	3.26224			6.485	11.7893	4.795	-1.34963	37.49	0.0385745
5.015	2.19628	18.155	3.17506	4.9	-3.08208	5.94	-13.7941	5.35	20.3225	4.9	-1.50137	14.48	-8.49389	5.35	-25.8474	12.28	21.3733	7.275	-1.59941	7.645	18.5629	7.76	-5.8869	10.48	4.71605	29.03	4.43626	6.835	0.933915					4.865	0.512635			9.175	-5.99778	16.595	3.31508			6.585	12.2874	4.895	-1.28874	37.64	0.103083
5.115	2.10739	18.345	2.69602	5	-2.88724	6.045	-12.4985	5.455	20.9866	5	-1.37958	14.905	-8.28415	5.46	-26.1892	12.48	20.4988	7.425	-2.61771	7.795	19.2424	7.92	-7.09851	10.72	4.49128	29.82	4.60308	6.935	0.705942					4.965	1.56678			9.375	-6.04682	16.795	2.22181			6.69	12.238	4.995	-1.47462	37.77	0.0638776
5.215	2.14492	18.575	0.843743	5.095	-2.83356	6.155	-13.0086	5.57	21.4631	5.1	-1.38204	15.225	-10.1397	5.57	-27.1316	12.735	19.4722	7.56	-2.11468	7.95	18.8755	8.085	-7.11838	11.025	4.60167	30.52	3.63848	7.035	1.04687					5.055	0.98208			9.635	-6.13651	17.05	2.4483			6.79	11.912	5.095	-1.86659	37.9	-0.437494
5.31	2.53023	18.95	0.716501	5.195	-2.92877	6.28	-12.4231	5.69	21.2625	5.2	-1.34525	15.415	-10.6709	5.675	-28.6777	12.94	19.2096	7.74	-1.50969	8.105	19.0079	8.265	-6.85898	11.24	4.32115	31.27	1.46993	7.135	1.20458					5.15	0.172171			9.815	-5.49779	17.36	2.40684			6.885	11.2966	5.195	-1.32336	38.05	0.506036
5.405	1.78429	19.285	1.42497	5.295	-2.85475	6.425	-11.8739	5.84	22.0566	5.3	-1.26764	15.755	-10.2657	5.775	-29.8149	13.25	20.4432	7.88	-2.66316	8.385	17.3953	8.42	-6.53556	11.49	3.69952	31.83	1.53293	7.235	0.622942					5.25	-0.536781			10.05	-5.27204	17.715	4.25155			6.985	11.7997	5.295	-1.30047	38.16	0.630643
5.5	1.79421	19.54	2.52102	5.395	-2.63303	6.59	-11.8397	5.97	22.0298	5.4	-1.28685	15.935	-10.8619	5.88	-30.1065	13.465	21.4669	7.995	-1.64645	8.56	17.7882	8.58	-6.89158	11.705	3.64049	32.315	1.88701	7.335	1.20562					5.35	-0.403586			10.185	-6.29962	17.96	4.75637			7.085	11.4486	5.395	-1.07778	38.28	0.538631
5.595	2.21099	19.84	2.55682	5.49	-2.60866	6.73	-12.7958	6.09	23.3514	5.5	-0.744418	16.035	-10.912	5.985	-30.6821	13.945	21.5435	8.15	-2.70501	8.705	17.8408	8.725	-7.0147	11.925	3.41498	32.895	1.94631	7.435	1.32079					5.445	-1.50817			10.4	-4.54746	18.23	1.72006			7.185	10.6063	5.495	-1.24797	38.43	0.132531
5.695	2.29896	20.145	1.63155	5.585	-2.86554	6.855	-13.4054	6.195	23.9856	5.6	-0.781885	16.135	-11.5439	6.095	-32.0912	14.33	21.3596	8.285	-1.75489	8.86	17.6864	8.86	-7.45762	12.065	3.28534	34.13	2.60393	7.535	1.49483					5.545	-2.41214			10.63	-5.05881	18.65	0.424473			7.285	10.967	5.595	-1.21983	38.575	0.121216
5.795	2.1758	20.415	4.00689	5.685	-3.01999	6.975	-12.9712	6.34	24.4154	5.7	-0.968972	16.235	-11.7182	6.21	-33.8146	14.715	22.3701	8.47	-1.59267	9.05	18.5874	9	-6.78796	12.275	3.33508	35.03	4.04505	7.635	0.840433					5.645	-2.40161			10.84	-5.55025	19.04	-0.369758			7.385	11.4442	5.695	-1.08961	38.7	0.0668246
5.89	1.79083	20.765	4.55228	5.785	-3.18765	7.08	-12.9772	6.455	25.0951	5.8	-0.934507	16.335	-11.1585	6.325	-34.126	15.045	22.4928	8.65	-1.50932	9.295	18.9786	9.12	-7.14264	12.585	4.3689	35.98	4.50033	7.735	1.43192					5.745	-2.49842			11.03	-5.07514	19.365	0.0150477			7.485	11.4717	5.795	-1.46994	38.895	-0.919305
5.985	2.03974	21.065	2.93336	5.885	-2.68731	7.185	-12.9691	6.595	25.5186	5.9	-0.252615	16.435	-11.6804	6.435	-35.133	15.19	23.4807	8.76	-1.0707	9.48	20.9271	9.295	-9.01111	12.925	5.42353	36.59	5.57605	7.835	1.17654					5.85	-3.47639			11.285	-5.56166	19.685	-0.445252			7.585	12.4261	5.895	-1.54511	39.075	-0.887979
6.09	1.70694	21.445	3.76439	5.985	-2.79536	7.285	-13.8593	6.705	25.6289	6	0.609323	16.535	-11.6232	6.545	-35.684	15.565	24.4442	8.875	-0.59314	9.615	22.6078	9.48	-9.05962	13.135	5.44805	37.325	6.57413	7.935	0.227139					5.95	-3.90491			11.55	-6.98825	20.05	-0.798365			7.685	13.0747	5.995	-1.32426
6.19	2.24252	21.705	4.44877	6.085	-2.79975	7.385	-14.0164	6.82	25.9479	6.1	1.64757	16.635	-11.6941	6.65	-36.1416	15.815	24.4822	9.035	0.505165	9.83	24.1496	9.675	-9.99045	13.45	5.09716	38.55	6.66131	8.035	0.432997					6.04	-4.30332			11.84	-7.59221	20.285	-1.94057			7.785	14.0942	6.095	-1.24643
6.29	2.24649	22.055	4.32678	6.185	-3.16109	7.505	-14.5996	6.945	25.7681	6.2	1.65245	16.735	-11.8234	6.75	-36.7119	16.1	25.654	9.18	-0.778491	9.975	23.3535	9.82	-9.57941	13.74	5.62036	39.38	8.29542	8.135	1.39414					6.14	-5.47749			12.24	-11.7779	20.62	-0.572327			7.89	13.964	6.195	-0.882822
6.39	2.20033	22.435	3.45545	6.285	-2.81185	7.625	-14.7513	7.055	25.0823	6.3	1.63113	16.835	-11.7307	6.865	-37.1425	16.425	24.4288	9.325	-0.624034	10.1	21.6956	9.965	-7.88626	13.995	5.62801			8.235	0.97289					6.24	-5.33833			12.71	-13.8867	20.905	-0.9235			7.99	13.798	6.295	-1.25612
6.49	2.01108	22.73	2.07017	6.385	-3.66993	7.745	-16.4765	7.17	25.5279	6.4	1.59582	16.935	-11.3479	6.975	-37.0983	16.705	25.1801	9.44	-1.08421	10.29	21.2501	10.115	-7.91209	14.315	6.05701			8.335	1.21266					6.335	-4.69112			13.055	-11.9893	21.23	-1.11256			8.09	14.1145	6.395	-1.29866
6.59	2.3696	23.095	1.94904	6.485	-3.51938	7.87	-17.3707	7.295	25.1359	6.5	1.22357	17.035	-10.9603	7.09	-38.3879	16.995	25.5044	9.59	-1.62058	10.48	20.3897	10.265	-7.87762	14.655	6.61663			8.435	1.69871					6.44	-3.87741			13.51	-12.0871	21.545	-0.604979			8.19	13.9697	6.495	-1.03915
6.695	2.83471	23.36	2.59077	6.585	-3.49111	7.975	-18.0528	7.41	25.6138	6.605	0.813932	17.135	-10.7973	7.2	-38.7379	17.195	25.4042	9.755	-0.541305	10.645	22.9204	10.405	-7.90677	14.89	5.48207			8.535	1.22361					6.535	-5.04938			13.895	-14.2221	21.875	-0.833126			8.29	13.9423	6.595	-1.29366
6.8	3.31324	23.775	2.42385	6.68	-3.61993	8.095	-17.4775	7.525	25.4834	6.705	0.735214	17.235	-11.7047	7.315	-39.7288	17.415	26.0395	9.88	-0.66341	10.82	24.4074	10.565	-8.89609	15.285	5.21659			8.635	0.807786					6.635	-5.24428			14.22	-15.0834	22.265	-1.7805			8.395	14.3006	6.695	-1.36671
6.905	2.26307	24.015	3.83454	6.78	-3.40313	8.22	-16.9479	7.63	25.4863	6.805	0.55916	17.335	-11.3395	7.44	-40.2059	17.64	25.4091	10.035	-0.866184	11.035	24.5885	10.715	-8.02066	15.735	5.59685			8.735	0.71501					6.735	-5.46861			14.555	-15.0846	22.49	-2.67351			8.495	13.8301	6.795	-1.19506
7.005	2.05732	24.36	5.37666	6.88	-3.58017	8.335	-17.0137	7.74	26.3404	6.91	0.622856	17.435	-11.404	7.555	-41.7551	17.925	26.1384	10.22	0.945038	11.2	22.9023	10.89	-8.69925	16.035	4.75182			8.835	-0.100467					6.835	-5.24813			14.88	-14.7339	22.84	-1.73311			8.595	13.4629	6.895	-1.2298
7.105	2.56332	24.89	4.91488	6.98	-3.49528	8.45	-17.4492	7.85	26.6141	7.01	0.637251	17.535	-11.0326	7.66	-42.6821	18.12	26.3007	10.36	0.0721908	11.345	23.8088	11.085	-9.90634	16.22	4.44689			8.935	-0.0858376					6.935	-4.81256			15.135	-15.2222	23.1	-1.53965			8.7	12.9992	6.995	-1.53131
7.205	1.73595	25.22	5.05406	7.08	-3.48294	8.55	-18.2505	7.97	27.4841	7.11	0.00439018	17.635	-11.2393	7.775	-43.6539	18.275	24.5861	10.495	-1.5256	11.485	22.52	11.255	-9.18924	16.49	6.26478			9.035	0.912299					7.035	-4.28939			15.305	-16.9009	23.39	-2.40855			8.8	13.1692	7.095	-1.75408
7.32	2.32876	25.645	6.87484	7.18	-3.31673	8.655	-18.1359	8.095	27.1219	7.21	0.135431	17.735	-11.1432	7.92	-44.6579	18.485	24.2494	10.635	-2.31282	11.66	22.6346	11.475	-10.5888	16.635	7.47563			9.135	0.967739					7.135	-4.29964			15.52	-18.0244	23.865	-4.82175			8.915	12.423	7.195	-1.90683
7.43	1.82842	26.015	6.19588	7.28	-3.36143	8.78	-20.4487	8.195	27.3216	7.31	-0.25427	17.835	-10.8097	8.025	-45.154	18.7	24.7305	10.8	-0.421645	11.785	22.9386	11.655	-8.71488	16.87	6.72414			9.235	1.73503					7.235	-4.0094			15.805	-18.009	24.155	-5.87477			9.015	13.0695	7.295	-1.50702
7.55	1.79348	26.25	6.40336	7.38	-3.077	8.895	-21.4467	8.305	27.8795	7.41	0.162077	17.935	-10.3643	8.15	-45.7197	18.89	26.415	10.975	0.70839	11.94	21.4812	11.83	-8.20724	17.13	6.34552			9.335	1.703					7.33	-3.98837			16.04	-18.009	24.545	-6.53689			9.12	13.9207	7.395	-1.82953
7.655	1.33404	26.565	4.85155	7.48	-2.99478	8.99	-20.8289	8.435	28.4458	7.51	0.573482	18.035	-10.2683	8.28	-46.6376	19.12	27.1008	11.11	1.53308	12.15	21.6833	12.04	-8.69601	17.315	6.63242			9.435	0.863172					7.43	-3.99193			16.195	-19.0702	24.83	-6.97866			9.22	14.4392	7.495	-1.79156
7.775	0.822656	26.9	5.5977	7.58	-3.85032	9.11	-20.4023	8.545	28.0743	7.605	1.55384	18.135	-10.3049	8.41	-47.1296	19.35	27.8509	11.255	-0.229715	12.3	22.7251	12.215	-10.0622	17.605	4.76947			9.535	0.728654					7.53	-4.40553			16.39	-20.051	25.225	-8.61677			9.31	14.437	7.595	-1.68301
7.885	1.93517	27.225	5.12417	7.67	-3.92555	9.23	-19.9854	8.635	28.4841	7.71	1.59046	18.235	-10.2699	8.545	-47.2619	19.515	27.3795	11.39	-0.154142	12.475	20.6985	12.35	-9.88092	17.925	4.81481			9.635	-0.116626					7.63	-4.26169			16.615	-19.5523	25.52	-7.73419			9.405	15.1316	7.695	-1.91643
7.995	2.2573	27.55	6.01352	7.775	-4.09734	9.355	-20.4959	8.76	29.4833	7.81	1.38779	18.335	-10.2156	8.685	-48.3646	19.68	29.5698	11.515	-0.579017	12.665	19.0497	12.545	-10.4127	18.09	6.83631			9.735	-0.273044					7.73	-4.29722			16.79	-19.5457	25.79	-8.50318			9.505	15.2711	7.795	-1.56604
8.1	3.27748	27.985	5.67407	7.875	-4.29193	9.49	-20.409	8.86	29.8708	7.905	1.54711	18.435	-10.1774	8.785	-49.1051	19.895	30.8171	11.695	-1.44077	12.875	19.4189	12.7	-11.0406	18.305	8.41341			9.835	-0.94898					7.83	-4.28344			17.015	-18.0901	26.135	-7.76634			9.605	15.8599	7.895	-1.44933
8.21	3.0482	28.28	5.96254	7.97	-5.12626	9.63	-20.4616	8.99	29.9076	8.005	1.53284	18.535	-10.2215	8.925	-49.6927	20.065	31.1473	11.98	-1.55957	13.075	18.917	12.895	-10.8953	18.5	9.58555			9.935	-0.87364					7.93	-3.94148			17.225	-19.8018	26.605	-9.54563			9.705	16.0605	7.995	-1.31597
8.31	3.26622	28.855	6.93934	8.07	-5.46858	9.73	-20.9369	9.115	30.9487	8.1	1.55853	18.635	-10.1245	9.045	-51.5898	20.315	31.5849	12.13	-1.57886	13.29	20.0533	13.025	-10.9683	18.715	10.595			10.035	-1.24523					8.03	-3.29881			17.37	-18.0195	26.885	-11.9104			9.8	16.3429	8.095	-1.82902
8.43	3.34963	29.415	8.01963	8.17	-5.51801	9.865	-20.3891	9.265	31.3327	8.2	1.66672	18.735	-10.1989	9.155	-52.2767	20.465	32.5923	12.425	-2.48323	13.425	19.7723	13.2	-11.0552	18.945	10.7528			10.135	-1.39491					8.13	-2.7595			17.52	-19.0341	27.195	-11.7717			9.905	16.6173	8.195	-1.60536
8.525	3.31688	29.985	8.91144	8.27	-5.7576	9.98	-19.9316	9.395	32.1258	8.3	1.2559	18.835	-10.3865	9.3	-53.03	20.65	32.4868	12.585	-2.28938	13.625	19.0452	13.335	-9.89403	19.135	11.1834			10.235	-0.88062					8.23	-3.0818			17.785	-18.5552	27.515	-11.7556			10.005	16.9762	8.295	-1.81461
8.64	3.34876	30.62	7.92786	8.37	-5.26426	10.095	-19.0145	9.505	33.421	8.4	0.621145	18.935	-10.2157	9.43	-54.64	20.8	33.3004	12.745	-2.59077	13.815	17.8827	13.535	-10.9619	19.325	11.3392			10.335	-1.27229					8.33	-3.47139			18.035	-17.9423	27.795	-12.3478			10.1	16.9134	8.395	-1.31092
8.745	2.72578	31.04	8.56659	8.47	-6.43267	10.205	-18.9753	9.61	33.9871	8.5	0.923685	19.035	-10.1373	9.545	-56.1354	20.945	32.4548	12.92	-2.35644	13.965	18.8715	13.735	-10.994	19.515	10.2742			10.435	-1.06906					8.43	-3.48358			18.23	-18.0154	28.08	-12.7763			10.2	17.867	8.495	-1.24152
8.86	3.04795	31.735	10.2008	8.57	-6.63392	10.325	-17.8581	9.74	34.5923	8.6	1.07031	19.135	-9.8675	9.69	-57.1852	21.17	32.9854	13.045	-1.65773	14.1	19.9156	13.885	-10.5945	19.69	11.9321			10.54	-0.821805					8.525	-3.52095			18.545	-19.9591	28.28	-12.8159			10.3	18.3413	8.595	-1.26997
8.975	3.84013	33.08	7.88786	8.67	-6.37626	10.435	-17.9707	9.845	35.1169	8.7	0.752084	19.235	-10.3633	9.805	-57.082	21.415	32.441	13.16	-1.89462	14.24	19.6251	14.07	-11.9636	19.935	11.2653			10.64	0.119802					8.625	-3.30846			18.755	-19.5838	28.61	-12.8692			10.4	18.2109	8.695	-1.26271
9.08	4.08852	34.555	9.92087	8.77	-6.39998	10.58	-19.5836	9.975	34.5806	8.8	0.62073	19.335	-10.2106	9.935	-58.728	21.64	32.6399	13.325	-2.166	14.385	19.3347	14.205	-11.7724	20.17	11.3336			10.74	0.108379					8.725	-3.45673			19.025	-20.2236	28.97	-12.3686			10.505	17.8602	8.795	-1.13227
9.175	4.54461	35.235	10.0051	8.865	-5.91774	10.7	-19.9945	10.075	34.9428	8.9	0.779596	19.44	-10.2008	10.075	-60.6101	21.895	33.0058	13.435	-3.06802	14.55	19.2843	14.415	-10.9121	20.365	12.464			10.84	-0.318513					8.825	-3.42735			19.255	-18.6712	29.25	-11.4097			10.61	19.1718	8.895	-0.596784
9.28	5.39005	35.9	8.02503	8.965	-6.15426	10.82	-19.9423	10.185	35.3717	9	1.53815	19.54	-10.4449	10.19	-60.7097	22.145	34.5017	13.57	-1.55484	14.74	19.9447	14.625	-11.9599	20.57	11.867			10.94	0.000610288					8.925	-3.53868			19.42	-18.9383	29.48	-13.3703			10.71	19.4357	8.995	-0.56299
9.38	4.81603	36.83	9.13418	9.065	-5.96244	10.95	-22.0611	10.31	36.9776	9.1	2.22194	19.64	-11.2367	10.305	-61.0811	22.315	35.7519	13.705	-0.532701	15.005	19.3378	14.81	-12.3772	20.73	10.5359			11.04	0.37468					9.03	-2.41242			19.66	-21.4757	29.695	-12.6842			10.81	19.7251	9.095	-0.565246
9.48	5.06951	37.58	6.94124	9.165	-5.92684	11.07	-21.8622	10.43	37.3297	9.2	2.10192	19.74	-11.3301	10.425	-60.9745	22.63	36.4472	13.89	0.334305	15.18	17.9223	14.98	-12.013	20.925	9.68842			11.14	0.136263					9.13	-3.56441			19.825	-21.5728	30.11	-11.3595			10.915	20.1647	9.195	-0.429108
9.58	5.7145	38.125	7.0359	9.265	-5.87653	11.195	-21.327	10.54	38.3656	9.305	2.79221	19.84	-11.6623	10.525	-61.2697	22.825	37.9334	14.05	-0.362913	15.335	18.5475	15.105	-10.6593	21.175	9.59489			11.24	-0.120045					9.23	-3.01298			20.04	-20.7305	30.44	-11.9802			11.015	19.8974	9.295	-0.342506
9.68	6.32572	38.695	6.64037	9.36	-6.60822	11.305	-21.9956	10.655	38.9258	9.405	2.71626	19.94	-11.1536	10.635	-62.756	23.025	41.2054	14.19	-0.979087	15.54	18.6612	15.265	-11.0794	21.365	10.4624			11.34	-0.247625					9.33	-2.02923			20.205	-20.5306	30.715	-13.641			11.115	20.1843	9.395	-0.593801
9.78	5.2047	39.315	7.12301	9.46	-6.88081	11.425	-22.8038	10.765	39.7089	9.505	2.45786	20.04	-10.6251	10.745	-64.0843	23.23	41.8697	14.37	0.352468	15.73	17.935	15.39	-10.9608	21.635	11.8919			11.44	-0.776287					9.43	-2.42993			20.375	-20.6063	31.06	-14.8734			11.215	20.4456	9.495	-0.205396
9.89	6.32049	39.71	7.86605	9.56	-7.07295	11.535	-23.2879	10.885	39.3289	9.605	2.5763	20.14	-10.1011	10.88	-64.1159	23.48	43.1404	14.53	0.0354575	15.925	17.8844	15.505	-11.035	21.81	10.8858			11.54	-1.27166					9.53	-2.34842			20.61	-20.8964	31.37	-14.2144			11.315	20.2319	9.595	-0.62079
9.99	6.03171			9.66	-6.88848	11.68	-23.4316	10.99	39.0025	9.705	2.47472	20.24	-10.1251	11	-64.5904	23.715	43.4746	14.655	-0.343882	16.045	18.3389	15.65	-10.939	22.045	10.7716			11.64	-0.994402					9.635	-2.37112			20.755	-19.9108	31.63	-14.427			11.415	21.3012	9.695	-1.17817
10.09	6.11575			9.76	-7.07356	11.815	-22.4983	11.095	39.3121	9.805	2.0668	20.34	-10.0282	11.11	-65.1896	23.955	43.8125	14.815	-1.90448	16.21	19.0739	15.82	-10.9243	22.23	11.1339			11.74	-1.15662					9.735	-2.82898			20.96	-18.5056	31.95	-14.5651			11.515	20.4682	9.795	-1.18922
10.19	6.02142			9.86	-6.84982	11.92	-21.8928	11.195	39.1807	9.905	2.19479	20.44	-10.1176	11.23	-64.7615	24.16	45.2968	14.98	-2.40001	16.33	20.7195	15.98	-12.0307	22.36	11.1991			11.84	-1.10217					9.835	-2.84777			21.14	-20.5625	32.2	-13.5096			11.615	20.3104	9.895	-1.37741
10.29	5.96969			9.96	-7.12502	12.035	-21.8467	11.325	40.6565	10.005	2.90618	20.54	-10.0648	11.34	-64.8164	24.375	46.7224	15.13	-2.07598	16.51	22.2547	16.105	-12.9844	22.575	11.5138			11.94	-1.20912					9.935	-2.9787			21.325	-19.8768	32.405	-12.9301			11.715	20.4827	9.995	-1.56891
10.385	5.71076			10.06	-6.84676	12.155	-22.5632	11.46	39.8564	10.11	3.16086	20.64	-10.1276	11.445	-65.672	24.685	46.632	15.28	-2.90283	16.645	22.0922	16.275	-13.8956	22.755	10.523			12.04	-0.977948					10.03	-2.31021			21.525	-18.918	32.59	-12.8805			11.825	20.8175	10.095	-1.30667
10.49	5.29269			10.16	-6.9158	12.275	-21.9401	11.595	41.0205	10.225	3.25573	20.74	-11.007	11.585	-67.1353	25.01	46.3556	15.425	-3.48099	16.81	19.2978	16.405	-13.9871	22.995	11.9453			12.14	-0.927547					10.13	-3.55263			21.69	-18.5459	32.74	-12.5316			11.925	20.8778	10.195	-1.25102
10.595	5.76174			10.26	-7.10291	12.39	-20.912	11.71	41.0367	10.32	2.94384	20.84	-11.1023	11.715	-67.7044	25.285	48.4178	15.55	-3.99829	16.96	19.441	16.59	-14.9189	23.2	12.554			12.24	-1.09137					10.23	-3.74293			21.945	-19.1244	32.925	-14.0413			12.02	21.0108	10.295	-1.32755
10.695	5.80112			10.355	-7.15406	12.515	-20.982	11.835	42.0227	10.415	2.75503	20.94	-11.2081	11.83	-68.2433	25.555	51.3709	15.715	-2.86104	17.09	19.5743	16.775	-15.9305	23.39	14.8275			12.34	-0.439433					10.33	-3.81518			22.15	-20.0196	33.185	-13.3785			12.12	20.9953	10.395	-1.89197
10.795	6.73218			10.455	-6.86348	12.635	-20.7513	11.965	42.1946	10.515	2.73288	21.04	-11.4328	11.935	-68.0745	25.805	53.2494	15.87	-2.01667	17.225	18.6735	16.91	-15.8899	23.57	13.8731			12.44	-0.820627					10.43	-3.74806			22.38	-17.6051	33.445	-12.0272			12.22	21.0535	10.495	-1.91996
10.895	6.80588			10.55	-6.60869	12.75	-20.9412	12.08	43.0869	10.615	2.97591	21.14	-11.0535	12.08	-69.1727	26.065	53.5727	15.985	-2.60522	17.4	18.4792	17.055	-16.0496	23.805	12.5582			12.54	-0.939375					10.53	-5.33662			22.57	-19.7359	33.7	-11.7362			12.32	21.5616	10.595	-1.70004
10.995	7.15044			10.65	-6.61399	12.865	-21.4194	12.19	43.0615	10.715	3.04589	21.24	-10.9954	12.18	-69.0947	26.38	53.1855	16.1	-3.54819	17.56	16.9983	17.225	-15.9838	24.02	14.3055			12.64	-1.08413					10.63	-5.61669			22.79	-21.3224	34.025	-12.3984			12.42	21.8588	10.695	-2.10761
11.095	7.20921			10.755	-6.39708	13	-21.4716	12.3	42.9478	10.815	3.21816	21.34	-11.0579	12.285	-70.1643	26.575	54.4064	16.22	-4.79504	17.72	17.3913	17.38	-16.9363	24.255	14.9304			12.74	-1.13818					10.725	-6.53733			22.965	-21.0549	34.26	-11.436			12.52	21.4368	10.795	-1.54754
11.2	6.92133			10.855	-6.47748	13.125	-22.0386	12.43	43.0567	10.925	3.09097	21.44	-11.0812	12.4	-69.7968	26.84	56.1505	16.385	-3.40429	17.845	18.0332	17.57	-16.606	24.415	14.8292			12.84	-0.745374					10.825	-7.63445			23.185	-22.0282	34.535	-9.72521			12.62	20.7868	10.895	-2.14828
11.29	7.17909			10.945	-6.3009	13.26	-21.4685	12.535	43.2433	11.025	3.37871	21.54	-10.9899	12.505	-70.7868	27.09	57.0326	16.505	-4.2233	17.97	19.6735	17.74	-17.0906	24.645	14.4653			12.94	-0.909476					10.925	-9.08217			23.35	-21.5304	34.785	-10.1164			12.725	20.496	10.995	-1.92191
11.385	7.29565			11.045	-5.96044	13.395	-21.7678	12.635	42.8636	11.125	3.66033	21.64	-11.0938	12.61	-71.1786	27.34	56.0799	16.635	-7.03707	18.1	20.3154	17.945	-18.0118	24.86	14.2962			13.04	-0.914315					11.015	-9.0315			23.52	-21.917	35.105	-11.0058			12.825	20.0213	11.095	-1.89689
11.485	7.24425			11.145	-5.9569	13.525	-22.0747	12.735	42.5832	11.225	3.74158	21.74	-11.0645	12.715	-71.7303	27.61	58.2965	16.76	-6.69308	18.28	22.0102	18.09	-17.0211	25.125	12.5191			13.14	-0.63411					11.115	-10.027			23.685	-23.8629	35.385	-11.6971			12.925	19.8605	11.195	-1.84456
11.585	7.51326			11.245	-6.13079	13.635	-21.9425	12.855	42.7236	11.325	3.3489	21.84	-10.6411	12.835	-71.8125	27.81	61.1832	16.91	-6.1498	18.41	23.1026	18.255	-15.9353	25.355	12.1241			13.24	-0.024504					11.215	-10.5446			23.835	-25.1756	35.655	-11.6811			13.025	19.9254	11.295	-1.88058
11.68	7.12379			11.345	-5.80129	13.74	-21.9388	12.98	43.3074	11.425	3.58468	21.94	-11.0619	12.94	-72.1619	28.06	60.0046	17.08	-5.68903	18.545	21.3521	18.445	-14.552	25.57	12.9456			13.34	0.0827312					11.315	-10.3213			24.03	-25.9793	35.945	-10.8388			13.135	19.3125	11.395	-1.75876
11.78	7.21964			11.445	-5.74577	13.855	-21.4055	13.085	44.1655	11.525	3.10797	22.04	-11.0276	13.06	-73.0716	28.26	58.9376	17.225	-5.44225	18.725	21.0714	18.6	-14.9097	25.755	13.2661			13.44	-0.734956					11.415	-10.8844			24.25	-26.0824	36.245	-9.70537			13.23	19.4311	11.495	-1.80463
11.875	7.69968			11.545	-6.16916	13.975	-21.4382	13.18	43.6741	11.625	3.10563	22.14	-11.0493	13.2	-73.1289	28.62	59.686	17.355	-3.91235	18.84	21.5832	18.735	-14.6318	25.96	13.6359			13.54	-0.260003					11.51	-11.4947			24.445	-26.5643	36.555	-9.86182			13.335	19.1116	11.595	-1.55318
11.975	8.40844			11.645	-6.11719	14.125	-21.4546	13.295	44.3775	11.72	4.03782	22.24	-11.007	13.31	-74.7864	28.85	60.189	17.515	-3.62866	19.01	23.5548	18.855	-14.9603	26.21	11.8734			13.64	-0.358907					11.61	-11.335			24.71	-26.6377	36.88	-8.87842			13.435	19.1962	11.695	-1.35335
12.075	8.06553			11.745	-5.84755	14.24	-21.2369	13.41	45.3311	11.82	3.57752	22.34	-11.0258	13.415	-75.7557	29.075	60.4854	17.62	-3.14811	19.175	24.7192	19.04	-13.6078	26.49	10.319			13.74	-0.966328					11.705	-11.866			24.89	-26.6685	37.24	-9.82286			13.555	19.7702	11.795	-1.28312
12.18	8.38068			11.845	-5.77291	14.375	-22.3844	13.545	46.4038	11.92	4.12042	22.44	-10.9979	13.53	-76.1175	29.275	60.9174	17.76	-3.47721	19.34	25.4769	19.16	-13.8148	26.775	8.5702			13.84	-1.06396					11.8	-12.3195			25.075	-29.0418	37.65	-8.80729			13.66	19.0963	11.895	-1.26161
12.28	8.35527			11.945	-5.74713	14.485	-22.0386	13.675	46.844	12.02	4.28368	22.54	-11.1932	13.65	-77.0565	29.53	61.2435	17.905	-3.50978	19.485	24.2478	19.3	-14.5744	27.065	7.43615			13.94	-1.20466					11.9	-11.4431			25.24	-28.7187	38.075	-8.90199			13.76	19.4167	11.995	-1.29344
12.38	8.24313			12.045	-6.04295	14.615	-21.4382	13.77	47.6742	12.12	3.74163	22.64	-10.9799	13.76	-77.1278	29.75	61.1121	18.055	-2.01422	19.625	26.4526	19.435	-14.7759	27.345	5.74304			14.04	-1.06547					12	-11.0103			25.435	-28.0227	38.5	-10.722			13.855	20.4292	12.095	-1.3287
12.485	8.2587			12.145	-5.85649	14.725	-22.4548	13.885	48.3742	12.22	4.18989	22.74	-11.1663	13.88	-77.6421	29.965	60.7394	18.2	-1.83169	19.755	27.6156	19.58	-14.7279	27.555	5.13229			14.14	-1.39352					12.1	-10.733			25.765	-26.7666	38.86	-11.6319			13.955	20.3877	12.195	-1.33047
12.585	8.18725			12.24	-5.93834	14.86	-22.4622	14.035	48.4665	12.32	4.06699	22.84	-11.0907	14.015	-79.1271	30.17	58.4779	18.36	-2.10464	19.915	28.0828	19.725	-15.0622	27.795	4.3647			14.24	-0.977309					12.195	-11.0212			26.15	-25.6768	39.255	-11.2543			14.05	20.6847	12.295	-1.66197
12.685	8.28567			12.34	-6.32176	14.985	-22.9483	14.165	47.9511	12.42	4.26389	22.94	-11.5815	14.13	-79.8367	30.475	59.351	18.495	-2.62318	20.075	26.7033	19.875	-16.8101	28.06	1.55428			14.34	-1.04666					12.295	-11.4878			26.59	-24.9963					14.15	21.7384	12.395	-1.23238
12.78	8.24769			12.44	-6.14293	15.1	-22.3187	14.28	48.4426	12.52	3.75918	23.04	-11.9956	14.245	-80.6679	30.775	60.0389	18.605	-3.01694	20.21	25.4484	20.005	-17.9684	28.5	1.45645			14.44	-0.928589					12.395	-12.0426			27.105	-24.5283					14.25	22.3175	12.495	-1.34009
12.875	8.22519			12.54	-5.96154	15.22	-22.4577	14.38	48.575	12.62	3.8041	23.14	-12.0269	14.345	-81.0191	30.955	60.5242	18.765	-2.58901	20.375	25.4815	20.18	-17.9487	28.815	2.62517			14.54	-0.934175					12.495	-12.5434			27.365	-25.1182					14.35	22.1015	12.595	-1.90224
12.975	8.44698			12.64	-5.93745	15.375	-21.9205	14.49	49.3164	12.72	3.51816	23.24	-12.0295	14.47	-80.5481	31.21	60.2937	18.9	-3.95559	20.525	25.6672	20.315	-17.6287	29.135	2.51566			14.64	-1.24758					12.595	-12.5087			27.77	-24.4721					14.45	21.8521	12.695	-1.54486
13.075	8.27916			12.74	-5.67205	15.485	-21.9352	14.6	49.0217	12.815	3.09594	23.34	-11.4708	14.59	-79.6867	31.485	62.6234	19.02	-2.7966	20.635	26.8474	20.455	-17.8907	29.485	2.23975			14.74	-0.870073					12.695	-12.424			27.975	-23.5843					14.55	21.2964	12.795	-1.61719
13.165	8.38585			12.84	-5.84674	15.605	-23.3037	14.705	49.1268	12.91	2.62468	23.44	-12.7123	14.695	-80.1412	31.735	63.1083	19.16	-3.61798	20.76	27.0135	20.605	-16.9836	29.84	0.613191			14.84	-1.14067					12.795	-12.3014			28.255	-23.6267					14.65	21.3372	12.895	-1.8559
13.27	8.28436			12.94	-5.85828	15.715	-22.9719	14.825	48.9317	13.01	2.51995	23.54	-13.0489	14.81	-80.2081	31.945	63.2054	19.27	-3.59906	20.865	27.5252	20.725	-16.8902	30.25	0.642196			14.94	-0.723759					12.89	-12.0444			28.535	-22.6102					14.75	21.9515	12.995	-1.58203
13.37	7.72591			13.04	-5.7243	15.82	-23.5613	14.945	50.1546	13.11	3.80058	23.64	-13.3278	14.94	-80.2518	32.23	63.0784	19.385	-4.07409	21	28.0022	20.845	-15.9946	30.455	0.948369			15.04	-1.04503					12.99	-12.3239			28.87	-22.0415					14.85	22.2401	13.095	-1.79201
13.47	7.2886			13.14	-6.63203	15.945	-22.9925	15.05	50.116	13.21	3.73675	23.74	-14.0186	15.06	-81.7853	32.485	63.1582	19.54	-5.52951	21.11	27.4524	20.98	-15.0313	30.64	1.4636			15.14	-0.798269					13.09	-12.804			29.1	-22.0195					14.95	21.9147	13.195	-1.31267
13.57	7.39934			13.24	-6.9771	16.085	-22.0177	15.175	50.368	13.31	3.58142	23.84	-14.441	15.18	-83.5853	32.675	62.1598	19.655	-5.68514	21.24	28.335	21.125	-14.1156	30.87	2.6972			15.24	-1.3311					13.19	-12.9065			29.365	-24.18					15.05	22.2853	13.295	-1.3359
13.68	7.41745			13.34	-7.32418	16.185	-23.0123	15.295	50.9885	13.41	2.71469	23.94	-15.0223	15.315	-84.6336	32.925	63.0408	19.785	-4.49387	21.395	28.1008	21.245	-14.5472	31.29	1.64673			15.34	-1.22989					13.29	-13.3895			29.62	-24.3909					15.16	22.6941	13.395	-1.66082
13.785	7.37314			13.44	-6.83087	16.305	-23.4468	15.43	50.9348	13.505	2.79745	24.04	-15.047	15.42	-85.2264	33.145	63.297	19.9	-4.57477	21.545	27.2951	21.405	-14.2397	31.785	3.49501			15.44	-0.904579					13.38	-12.9717			30.02	-23.5552					15.265	23.2995	13.495	-1.36874
13.89	7.41973			13.54	-7.14889	16.41	-24.4741	15.565	51.8411	13.605	1.99203	24.14	-15.1464	15.555	-86.0622	33.365	63.6429	20.04	-3.94557	21.685	25.9414	21.57	-14.0096	32.075	5.32329			15.54	-0.803201					13.48	-13.9504			30.46	-22.9726					15.365	23.0367	13.595	-1.18924
13.99	6.29678			13.64	-7.02702	16.52	-25.5324	15.675	52.8526	13.705	1.79155	24.24	-15.4488	15.68	-86.7908	33.665	63.0624	20.145	-4.11508	21.795	26.9213	21.725	-14.7512	32.505	4.68614			15.64	-0.716947					13.58	-14.4825			30.865	-24.9738					15.465	23.5359	13.695	-1.36826
14.09	5.72414			13.745	-6.81579	16.62	-25.3718	15.815	53.0086	13.805	1.72044	24.34	-15.6281	15.795	-88.1653	34.05	66.4667	20.265	-4.42274	21.94	27.2801	21.88	-14.9514	32.885	2.76072			15.74	-1.19685					13.68	-15.0607			31.25	-25.7206					15.565	23.1632	13.795	-1.29506
14.19	6.31937			13.845	-6.99468	16.755	-25.2353	15.94	54.5328	13.905	1.6446	24.44	-15.6758	15.895	-88.1074	34.345	65.6626	20.405	-4.7451	22.06	28.6547	22.01	-13.8734	33.235	2.19071			15.84	-1.1391					13.775	-14.2422			31.68	-26.038					15.665	23.0635	13.895	-1.56589
14.29	6.77127			13.95	-7.28265	16.915	-26.4292	16.045	55.4852	14.005	1.80409	24.54	-16.4547	16.035	-89.6654	34.565	65.6349	20.57	-4.42456	22.175	30.9225	22.19	-14.8433	33.675	1.53201			15.94	-0.934347					13.87	-14.9633			32.04	-26.5725					15.765	23.3253	13.995	-2.04944
14.39	7.25993			14.05	-7.40211	17.04	-26.9539	16.17	55.851	14.105	1.44261	24.64	-15.9979	16.155	-89.6719	34.93	66.4539	20.735	-2.53208	22.31	31.8666	22.32	-14.584	34	2.49605			16.04	-0.949516					13.965	-14.4745			32.39	-28.5047					15.865	23.7938	14.095	-1.94351
14.49	7.27512			14.145	-7.33027	17.17	-26.3974	16.27	57.0143	14.2	1.33375	24.74	-16.5722	16.28	-89.6086	35.21	67.5954	20.855	-2.47551	22.45	33.6167	22.44	-13.9649	34.355	3.03426			16.14	-0.947217					14.065	-14.3007			32.6	-29.4947					15.965	24.0482	14.195	-1.83052
14.59	7.28005			14.24	-7.60049	17.305	-25.5217	16.395	58.039	14.3	1.61932	24.84	-17.0965	16.4	-89.7161	35.445	67.2982	20.98	-4.11769	22.59	33.8998	22.575	-14.9838	34.67	0.313772			16.24	-0.801192					14.17	-13.107			32.82	-29.0504					16.065	24.4258	14.295	-1.64298
14.69	7.27867			14.34	-8.30935	17.44	-25.5882	16.515	58.4413	14.4	2.02179	24.94	-17.1429	16.515	-90.2396	35.865	67.6747	21.105	-4.05632	22.71	31.8642	22.75	-15.9974	34.93	-0.0510604			16.34	-1.18397					14.265	-14.1315			33.275	-26.5787					16.165	25.3741	14.395	-1.81314
14.79	6.74963			14.435	-8.71609	17.545	-25.9795	16.64	58.9717	14.505	2.6614	25.04	-17.1429	16.62	-90.7795	36.335	68.2505	21.22	-4.47094	22.845	32.3662	22.89	-15.9185	35.15	2.01722			16.44	-1.31085					14.365	-15.5032			33.71	-25.0065					16.265	25.3201	14.495	-1.6371
14.89	7.29108			14.53	-8.91505	17.645	-26.8984	16.775	59.5028	14.605	2.56337	25.14	-17.666	16.73	-90.6541	36.785	68.2556	21.37	-4.66783	23	32.8498	23.055	-15.9243	35.535	1.38137			16.54	-1.41547					14.465	-16.38			34.025	-25.0562					16.37	24.7511	14.595	-1.57659
14.99	7.28806			14.63	-8.96791	17.77	-26.4714	16.88	59.5852	14.705	2.68742	25.24	-18.0059	16.84	-90.8041	37.155	68.5495	21.49	-4.50569	23.15	32.9236	23.175	-16.2804	36.005	0.548623			16.64	-0.926429					14.565	-16.2705			34.44	-26.0413					16.475	24.911	14.695	-1.78266
15.09	7.36517			14.73	-8.74426	17.885	-25.9922	16.99	59.9167	14.805	2.72416	25.34	-18.0388	16.97	-90.1987	37.44	67.3863	21.625	-4.43541	23.275	33.8461	23.3	-15.811	36.59	-2.4861			16.74	-0.638686					14.665	-16.3637			34.73	-27.0551					16.58	25.8206	14.795	-2.18493
15.185	6.87408			14.825	-9.58456	17.99	-27.409	17.12	60.1202	14.905	3.10804	25.44	-17.9946	17.08	-90.2245	37.705	67.1889	21.77	-4.96871	23.405	34.548	23.41	-15.8607	37.095	-1.46092			16.84	-0.944809					14.765	-16.3208			35.03	-26.5791					16.685	26.7512	14.895	-2.17724
15.28	6.72374			14.925	-9.67438	18.095	-26.8887	17.245	60.486	15.005	3.19877	25.54	-18.0049	17.18	-90.6758	38.015	68.3615	21.945	-5.60832	23.53	36.5683	23.555	-17.3318	37.66	-1.32147			16.935	-0.223579					14.86	-16.3302			35.43	-28.3495					16.785	26.3146	14.995	-2.56008
15.39	8.32344			15.02	-10.1034	18.22	-28.4363	17.36	59.5248	15.105	4.09703	25.64	-18.032	17.29	-91.3066	38.25	68.3636	22.075	-4.61024	23.645	36.557	23.705	-17.7563	38.18	-1.28442			17.035	0.225587					14.96	-16.3885			35.845	-28.8131					16.885	26.4406	15.095	-3.04599
15.49	8.28848			15.12	-10.0836	18.335	-27.3853	17.48	59.0887	15.205	4.07639	25.74	-18.1979	17.4	-92.247	38.535	69.4711	22.235	-5.56917	23.81	35.9125	23.84	-18.065	38.615	-0.260792			17.135	-0.493116					15.06	-17.2982			36.235	-29.0928					16.985	26.3037	15.195	-3.31192
15.59	8.24671			15.22	-9.62915	18.45	-26.9815	17.58	58.4868	15.31	4.74457	25.84	-18.1336	17.515	-93.7037	38.955	69.189	22.395	-5.69094	23.945	38.5582	24.015	-17.9223	39.11	-1.17608			17.235	0.270225					15.16	-17.311			36.56	-31.0231					17.085	26.0893	15.295	-3.554
15.695	8.33943			15.33	-10.0706	18.56	-27.035	17.705	58.1366	15.41	5.66433	25.94	-18.0465	17.625	-93.7362	39.32	69.4508	22.575	-6.54072	24.09	38.4516	24.195	-20.0503	39.775	-3.41799			17.335	0.0186414					15.26	-16.2698			36.8	-31.7406					17.185	26.9256	15.395	-3.82105
15.795	8.09655			15.425	-10.0503	18.7	-26.6205	17.825	57.5411	15.505	5.19733	26.04	-18.6173	17.75	-94.0928	39.625	69.4047	22.685	-7.35537	24.25	38.5948	24.305	-19.9598					17.435	-0.769362					15.36	-15.0736			37.275	-32.5714					17.285	27.089	15.495	-3.57815
15.895	8.27994			15.53	-9.94347	18.82	-27.4311	17.93	57.4554	15.605	4.98169	26.14	-18.2436	17.875	-95.1472	39.915	70.5682	22.825	-7.63069	24.375	38.5374	24.46	-21.1299					17.535	-1.06501					15.46	-15.2993			37.545	-31.9599					17.385	26.9305	15.595	-3.47267
16	7.7126			15.63	-10.065	18.92	-28.2968	18.055	56.9716	15.705	4.685	26.24	-18.2007	17.98	-96.1443			22.94	-7.53438	24.49	38.8763	24.595	-20.8424					17.635	-1.02123					15.555	-14.9894			37.87	-31.5387					17.485	27.0387	15.695	-3.27158
16.1	8.27412			15.73	-9.84014	19.045	-28.0135	18.195	56.8197	15.805	5.31312	26.34	-18.7994	18.085	-96.731			23.05	-7.44708	24.59	37.4747	24.76	-18.8952					17.735	-1.21655					15.66	-15.4476			38.385	-28.5196					17.585	27.192	15.795	-3.17258
16.2	8.39377			15.83	-10.1268	19.145	-27.9488	18.295	57.0597	15.905	5.76595	26.44	-19.0282	18.195	-97.1547			23.165	-7.95361	24.71	36.5315	24.915	-18.8821					17.835	-0.973632					15.76	-15.5228			38.925	-28.5964					17.685	27.8823	15.895	-3.24584
16.3	8.31744			15.95	-10.1496	19.255	-27.9373	18.4	56.9476	16.005	5.80424	26.54	-18.9735	18.295	-97.144			23.29	-7.37886	24.82	37.2443	25.045	-18.9847					17.935	-0.928007					15.855	-16.9511			39.435	-28.0974					17.785	27.2146	15.995	-3.73453
16.4	8.33071			16.05	-9.94967	19.37	-28.4121	18.515	57.5536	16.105	5.06957	26.64	-19.0548	18.395	-98.1804			23.41	-7.07111	24.975	39.2349	25.21	-19.0014					18.035	-1.13863					15.955	-15.8336									17.885	27.3363	16.095	-3.25646
16.505	8.2381			16.145	-10.4889	19.49	-27.9306	18.63	57.928	16.205	4.96543	26.74	-19.6688	18.505	-98.6275			23.535	-6.80808	25.105	39.8719	25.385	-20.9257					18.135	-1.05802					16.045	-15.9559									17.985	28.1718	16.195	-3.61799
16.605	8.24436			16.245	-10.6566	19.62	-27.9194	18.76	58.0863	16.305	5.76226	26.84	-20.1685	18.61	-99.6151			23.64	-6.66649	25.28	38.0948	25.495	-20.8107					18.235	-0.877945					16.145	-15.4556									18.09	28.7672	16.295	-4.04451
16.705	8.26971			16.345	-11.0495	19.75	-28.8628	18.855	59.4971	16.405	6.40908	26.94	-20.2567	18.72	-100.677			23.77	-6.69603	25.43	36.9553	25.62	-20.8173					18.335	-1.65538					16.24	-14.8869									18.19	28.5353	16.395	-4.34523
16.805	8.2905			16.445	-11.0268	19.88	-29.5442	18.98	60.1533	16.505	6.83011	27.04	-20.5819	18.82	-101.195			23.885	-6.95438	25.605	38.2735	25.755	-19.9679					18.435	-2.05138					16.34	-15.9873									18.29	28.0628	16.495	-5.17209
16.905	8.32715			16.545	-10.3151	20.01	-29.9513	19.085	61.0869	16.6	6.78757	27.14	-20.2289	18.94	-102.221			24.04	-6.65194	25.755	38.6717	25.91	-19.9087					18.535	-2.39274					16.44	-15.5492									18.39	28.7868	16.595	-4.856
16.995	8.2163			16.645	-10.3796	20.14	-30.441	19.2	60.9836	16.695	7.07931	27.24	-19.6382	19.04	-103.131			24.16	-7.59611	25.87	37.8963	26.04	-20.0733					18.635	-2.156					16.54	-15.3607									18.49	29.0727	16.695	-4.83293
17.095	8.33844			16.755	-10.0613	20.34	-30.7429	19.305	61.5568	16.795	7.27452	27.34	-20.0684	19.14	-104.1			24.285	-6.84198	26.025	37.7261	26.245	-21.0466					18.735	-2.29578					16.64	-15.4635									18.59	29.1379	16.795	-5.29046
17.19	8.34996			16.855	-10.6379	20.445	-30.488	19.415	61.3269	16.9	6.92965	27.44	-20.0011	19.255	-104.147			24.415	-5.97917	26.19	37.9987	26.38	-19.4998					18.835	-1.93188					16.74	-15.3457									18.69	28.958	16.895	-5.34742
17.285	8.24849			16.955	-10.6537	20.61	-30.4021	19.515	62.6009	17.005	7.02261	27.54	-20.1496	19.37	-105.128			24.54	-5.65008	26.33	38.4667	26.5	-19.8612					18.935	-2.10175					16.84	-15.7997									18.785	28.8676	16.995	-5.22165
17.385	8.27489			17.055	-10.6823	20.735	-30.9426	19.62	62.3985	17.105	7.24342	27.64	-20.0379	19.49	-105.695			24.655	-6.75938	26.465	40.5358	26.635	-19.7692					19.035	-2.82085					16.94	-15.7502									18.885	28.2763	17.095	-5.89534
17.49	8.29392			17.155	-10.4361	20.86	-30.9651	19.73	62.0277	17.205	8.17982	27.74	-20.0253	19.59	-106.056			24.755	-8.49347	26.61	42.575	26.76	-20.0021					19.135	-2.70552					17.04	-14.9154									18.99	27.9241	17.195	-6.1116
17.59	8.33744			17.255	-10.5443	21	-30.476	19.83	62.6433	17.3	7.97451	27.84	-20.4215	19.695	-106.677			24.92	-9.46659	26.73	42.6906	26.93	-20.8993					19.235	-3.19262					17.135	-15.2732									19.09	28.9103	17.295	-6.30784
17.69	8.34861			17.355	-11.201	21.115	-31.4567	19.93	62.5393	17.4	8.67319	27.94	-20.9192	19.82	-108.711			25.035	-10.8538	26.875	42.5891	27.11	-23.1024					19.34	-2.94808					17.235	-14.9131									19.19	29.1314	17.395	-6.60529
17.785	8.3068			17.455	-11.3749	21.235	-30.9194	20.03	62.9581	17.5	7.55408	28.04	-21.0588	19.925	-109.642			25.165	-10.898	26.99	42.4302	27.26	-23.8081					19.44	-2.93106					17.33	-15.2925									19.29	29.8561	17.495	-6.31466
17.88	8.2369			17.555	-11.4724	21.355	-31.3908	20.145	62.9075	17.6	7.68965	28.14	-21.118	20.03	-110.146			25.3	-11.9459	27.135	43.0228	27.44	-23.3556					19.54	-2.93956					17.43	-15.5048									19.39	29.457	17.595	-5.89434
17.98	8.22668			17.655	-11.224	21.465	-31.9376	20.255	63.7225	17.7	6.96504	28.24	-21.1481	20.15	-110.662			25.43	-11.9642	27.265	42.5587	27.59	-23.8855					19.64	-2.99911					17.53	-16.3406									19.49	30.2223	17.695	-5.4889
18.08	8.10625			17.76	-10.9537	21.595	-31.9341	20.37	63.6054	17.8	7.66284	28.34	-21.266	20.255	-110.912			25.555	-11.3925	27.375	42.503	27.73	-23.1751					19.74	-2.73877					17.625	-16.3004									19.59	31.1142	17.795	-5.35248
18.195	7.73304			17.86	-11.154	21.71	-32.2884	20.47	64.1	17.9	7.49113	28.44	-21.736	20.36	-112.371			25.71	-11.9348	27.525	42.3002	27.87	-23.3481					19.84	-3.22919					17.725	-16.5196									19.69	31.5618	17.895	-5.01536
18.295	7.71475			17.955	-10.4309	21.84	-31.9874	20.565	64.0249	17.995	8.28263	28.54	-22.2201	20.465	-113.131			25.855	-12.7499	27.7	42.7428	28.01	-23.9814					19.94	-3.15178					17.825	-17.2778									19.79	31.1006	17.995	-4.67505
18.395	8.3151			18.055	-10.0482	21.955	-32.2843	20.67	65.0457	18.095	8.66922	28.64	-22.0333	20.6	-112.401			25.97	-11.88	27.82	43.5406	28.16	-23.9395					20.04	-4.31195					17.925	-17.4083									19.89	31.2651	18.095	-4.75046
18.5	7.84975			18.155	-9.92199	22.055	-32.3556	20.78	65.0624	18.2	8.87415	28.74	-22.0444	20.71	-113.7			26.115	-10.4002	28.01	43.5631	28.315	-23.9968					20.14	-4.18605					18.02	-17.3918									19.99	30.9995	18.195	-5.03389
18.6	7.26686			18.26	-9.01386	22.17	-33.3625	20.885	65.7762	18.3	9.32834	28.84	-22.1447	20.825	-114.754			26.245	-10.4441	28.13	43.7021	28.505	-25.0732					20.24	-3.95579					18.12	-17.3963									20.09	30.8986	18.295	-4.61793
18.7	7.30872			18.355	-8.93594	22.27	-33.4914	20.99	66.4214	18.4	9.19746	28.94	-22.1393	20.95	-115.062			26.4	-11.0132	28.255	44.6969	28.675	-25.1174					20.34	-4.6623					18.22	-17.2478									20.195	31.1319	18.395	-4.25044
18.8	7.31998			18.455	-8.99417	22.385	-34.2092	21.105	66.3835	18.5	8.71506	29.04	-22.1795	21.065	-115.682			26.525	-9.95084	28.385	44.2927	28.84	-23.5797					20.44	-4.29861					18.315	-17.3264									20.295	31.219	18.495	-4.34455
18.9	6.95909			18.545	-9.10273	22.495	-34.3177	21.215	67.7465	18.6	8.67622	29.14	-22.049	21.185	-116.897			26.66	-8.8066	28.555	44.8227	28.965	-23.1559					20.54	-4.20324					18.415	-18.1764									20.395	31.7409	18.595	-4.47024
18.99	7.27672			18.645	-8.84674	22.605	-34.9254	21.315	67.8575	18.7	8.57778	29.24	-22.4871	21.295	-118.221			26.765	-8.76457	28.67	45.7435	29.075	-22.9869					20.64	-3.68988					18.505	-17.0296									20.495	32.1748	18.695	-5.00845
19.09	6.30778			18.745	-9.06628	22.735	-34.8845	21.41	68.3196	18.8	8.26025	29.34	-22.4825	21.41	-117.731			26.89	-8.66301	28.855	45.9702	29.205	-24.191					20.74	-3.36707					18.605	-16.9682									20.595	31.6535	18.795	-4.84005
19.19	6.01773			18.84	-9.05933	22.85	-34.9321	21.51	68.6396	18.9	8.11069	29.44	-23.0592	21.53	-118.18			27.025	-8.11642	29.025	46.9031	29.32	-23.9248					20.84	-4.33011					18.705	-17.396									20.695	31.0209	18.895	-4.93368
19.29	6.34458			18.94	-9.47121	22.965	-34.9899	21.605	68.9844	19	7.15904	29.54	-23.7482	21.65	-119.122			27.165	-8.74903	29.23	47.0514	29.425	-24.1273					20.94	-5.17151					18.805	-17.3407									20.795	32.0815	18.995	-5.12152
19.385	6.36446			19.04	-9.35076	23.09	-36.952	21.72	69.0215	19.1	6.55049	29.64	-25.2061	21.765	-119.123			27.28	-7.37819	29.385	47.8632	29.58	-24.9186					21.04	-5.00054					18.905	-17.673									20.895	32.1787	19.095	-4.54958
19.485	6.31491			19.14	-9.4317	23.215	-35.983	21.825	69.3678	19.2	6.57784	29.74	-25.1131	21.875	-119.805			27.395	-8.65134	29.555	47.5397	29.71	-24.4212					21.14	-5.08814					19.005	-17.7636									20.995	32.0931	19.195	-4.35501
19.585	6.35391			19.235	-9.59616	23.33	-35.4102	21.95	70.1606	19.3	6.07454	29.84	-25.1188	21.975	-121.106			27.535	-9.95091	29.695	48.2063	29.89	-24.0287					21.24	-4.97052					19.105	-18.2687									21.095	32.5519	19.295	-4.34269
19.685	7.30895			19.33	-9.42268	23.435	-35.4516	22.06	70.7534	19.4	6.23428	29.94	-25.137	22.085	-121.091			27.68	-9.40731	29.825	47.035	30.03	-24.4997					21.34	-5.27502					19.205	-19.5832									21.195	33.2324	19.395	-4.15271
19.785	7.12217			19.43	-10.1574	23.565	-35.3859	22.16	70.7613	19.5	6.65483	30.04	-25.069	22.19	-120.717			27.815	-9.52712	30.025	46.9683	30.205	-24.872					21.44	-5.02566					19.305	-19.872									21.295	33.3513	19.495	-4.10537
19.885	7.30531			19.52	-9.62568	23.7	-35.9884	22.26	71.0793	19.6	6.64707	30.14	-25.2542	22.295	-120.701			27.935	-10.1047	30.15	47.0474	30.35	-25.0847					21.54	-4.90205					19.4	-20.0583									21.395	33.142	19.595	-4.34658
19.985	7.27214			19.62	-9.088	23.84	-36.8983	22.375	72.344	19.7	6.7476	30.24	-25.2906	22.4	-120.695			28.065	-9.70187	30.335	46.8376	30.475	-23.9688					21.64	-4.9827					19.5	-20.4877									21.495	33.8529	19.695	-4.87301
20.08	7.2961			19.715	-9.63349	23.945	-36.982	22.48	72.3299	19.8	6.6705	30.34	-26.0925	22.505	-121.175			28.19	-10.6896	30.51	47.6179	30.595	-23.8869					21.74	-4.87519					19.595	-20.3626									21.595	34.1057	19.795	-5.05622
20.18	7.46836			19.815	-9.40466	24.065	-37.4938	22.605	73.421	19.9	6.78246	30.44	-26.2157	22.63	-121.717			28.31	-9.37997	30.68	47.5141	30.76	-23.9551					21.84	-4.90659					19.695	-21.353									21.695	33.9179	19.895	-5.36063
20.285	7.71628			19.915	-8.83778	24.175	-36.8118	22.72	73.5179	20	6.64759	30.54	-26.0979	22.735	-122.078			28.445	-10.4375	30.815	48.496	30.905	-24.9148					21.94	-4.87752					19.79	-20.8722									21.795	34.2148	19.995	-5.20614
20.385	7.8689			20.015	-8.91532	24.29	-37.3972	22.83	73.7274	20.1	6.70297	30.64	-26.0191	22.845	-123.525			28.55	-9.76897	30.945	47.7493	31.05	-24.7996					22.04	-4.9416					19.885	-19.9241									21.895	34.475	20.095	-4.73875
20.48	7.20636			20.115	-9.6723	24.395	-37.8992	22.95	73.7565	20.2	5.5167	30.74	-25.6529	22.955	-124.407			28.67	-9.53093	31.085	48.6581	31.195	-23.9217					22.14	-5.23162					19.985	-19.2801									21.995	35.1419	20.195	-5.52638
20.575	7.31348			20.215	-9.40935	24.505	-37.8088	23.055	73.9107	20.3	6.25201	30.84	-26.3201	23.1	-124.568			28.775	-10.9766	31.265	49.8797	31.345	-24.0285					22.24	-5.5025					20.085	-19.9811									22.095	35.1595	20.295	-5.54123
20.67	7.28267			20.315	-10.0192	24.645	-37.8729	23.16	74.097	20.4	6.51833	30.94	-26.044	23.23	-125.727			28.91	-10.4801	31.445	49.6311	31.5	-23.677					22.34	-5.24417					20.19	-19.4731									22.19	34.8985	20.395	-6.13484
20.765	7.3613			20.405	-9.89213	24.77	-38.0167	23.28	73.9004	20.5	6.5798	31.04	-26.0299	23.35	-127.342			29.03	-10.6586	31.615	49.4705	31.66	-25.9685					22.44	-5.25347					20.29	-19.3053									22.29	34.9079	20.495	-5.83736
20.865	7.27258			20.505	-9.96153	24.885	-38.3831	23.395	74.7463	20.605	7.42823	31.14	-26.0136	23.465	-128.747			29.16	-11.4007	31.77	49.3323	31.795	-26.113					22.54	-5.10214					20.39	-19.3728									22.4	35.435	20.595	-5.33907
20.955	7.36861			20.605	-9.91714	25.03	-39.8995	23.505	74.4736	20.705	7.64098	31.24	-26.5844	23.57	-128.943			29.28	-12.5614	31.945	49.3606	31.92	-26.0919					22.64	-4.80423					20.485	-20.4981									22.5	35.4147	20.695	-5.35815
21.05	7.24062			20.705	-9.94057	25.155	-40.2983	23.6	76.0854	20.805	7.76504	31.34	-26.6534	23.675	-128.731			29.39	-13.6425	32.11	49.4603	32.09	-24.559					22.74	-4.94359					20.585	-21.0231									22.595	35.1134	20.795	-5.32682
21.15	7.37296			20.805	-9.84413	25.295	-40.4281	23.7	76.8275	20.905	6.84711	31.44	-27.0709	23.79	-128.712			29.52	-16.271	32.275	48.501	32.25	-22.5693					22.84	-4.66807					20.685	-21.0313									22.695	35.873	20.895	-5.39694
21.25	7.31927			20.905	-9.8956	25.43	-41.9639	23.81	77.7318	21.005	6.47551	31.54	-27.7681	23.905	-130.044			29.63	-16.3672	32.455	48.9791	32.405	-22.5999					22.94	-4.8935					20.79	-21.7834									22.795	36.2391	20.995	-5.31444
21.34	7.29454			21.005	-9.81113	25.545	-41.4137	23.905	78.2591	21.105	6.79716	31.64	-28.0102	24.005	-130.737			29.755	-17.4423	32.615	50.6101	32.515	-22.7484					23.04	-4.91316					20.885	-22.733									22.895	36.1615	21.095	-5.37995
21.44	7.33037			21.105	-9.90238	25.675	-41.4814	24.02	77.9419	21.205	7.08371	31.74	-27.9934	24.11	-131.117			29.9	-18.6438	32.805	51.7881	32.68	-23.0553					23.14	-4.99824					20.985	-22.9784									22.995	36.0923	21.195	-5.26307
21.54	7.39346			21.205	-10.2878	25.805	-41.2868	24.13	77.4736	21.305	7.2872	31.84	-28.0361	24.225	-131.708			30.045	-17.8981	32.975	50.5762	32.815	-24.1251					23.24	-5.41688					21.08	-23.372									23.095	36.9433	21.295	-5.36451
21.64	7.28857			21.305	-10.6627	25.935	-41.91	24.25	77.9604	21.415	8.18568	31.94	-27.648	24.325	-132.165			30.18	-17.5199	33.145	51.2715	33.005	-25.425					23.34	-5.12032					21.175	-23.0727									23.195	37.4557	21.395	-5.26627
21.735	7.28081			21.405	-10.641	26.07	-41.9381	24.355	77.4037	21.515	7.70732	32.04	-27.6057	24.45	-134.348			30.285	-17.0259	33.33	49.7116	33.175	-26.0744					23.44	-5.26059					21.275	-23.6211									23.295	37.9228	21.495	-5.3169
21.835	7.22693			21.505	-10.8341	26.175	-42.3196	24.48	77.6945	21.615	7.25591	32.14	-28.0113	24.56	-134.185			30.42	-15.7783	33.55	49.7676	33.34	-25.6447					23.54	-5.18627					21.375	-23.4183									23.395	38.1814	21.595	-5.52457
21.935	7.30733			21.6	-10.9551	26.285	-42.0367	24.59	78.998	21.715	7.22745	32.24	-28.0997	24.665	-135.211			30.55	-14.955	33.68	49.4952	33.505	-24.5457					23.64	-4.47063					21.475	-23.5321									23.495	38.5266	21.695	-5.30026
22.035	7.2667			21.695	-10.896	26.405	-41.9409	24.7	79.0271	21.815	7.32351	32.34	-28.7786	24.775	-135.762			30.68	-15.0878	33.86	50.0742	33.625	-24.9165					23.74	-5.00048					21.57	-23.4066									23.595	39.3027	21.795	-5.2014
22.13	7.08582			21.795	-11.5072	26.525	-43.357	24.795	80.4327	21.915	7.64017	32.44	-28.7443	24.89	-135.352			30.81	-14.8271	34.035	51.3139	33.745	-24.0035					23.84	-4.92826					21.66	-24.4315									23.695	39.4577	21.895	-4.82274
22.23	7.18455			21.895	-11.3965	26.645	-43.2536	24.895	81.4425	22.015	7.65783	32.54	-28.5881	25.005	-136.648			30.94	-14.9314	34.155	51.1033	33.92	-24.9286					23.94	-4.97955					21.76	-24.3529									23.8	39.589	21.995	-4.56581
22.325	7.28532			21.995	-11.4964	26.76	-43.2829	25.005	82.4449	22.115	7.19352	32.64	-28.5782	25.11	-136.684			31.05	-15.5037	34.33	49.5694	34.08	-24.5152					24.04	-4.42261					21.86	-24.945									23.9	39.35	22.095	-4.2814
22.425	8.22238			22.085	-11.6092	26.865	-42.9857	25.105	83.0342	22.215	7.76412	32.74	-29.3138	25.235	-136.501			31.18	-15.7192	34.48	48.5711	34.215	-24.0076					24.14	-4.14096					21.955	-24.3596									24	39.4437	22.195	-3.751
22.52	8.28553			22.185	-10.934	26.995	-42.6461	25.195	83.4398	22.325	8.09037	32.84	-29.9891	25.335	-136.1			31.29	-16.6074	34.635	50.9188	34.365	-24.9552					24.24	-4.3752					22.055	-24.3421									24.1	39.2945	22.295	-3.87264
22.615	7.81066			22.28	-10.9898	27.095	-42.4118	25.3	84.0455	22.425	8.09798	32.94	-30.0306	25.445	-136.241			31.425	-17.4299	34.865	50.5095	34.505	-24.8927					24.34	-4.77648					22.155	-24.4508									24.2	38.6981	22.395	-3.69981
22.72	7.94961			22.38	-10.7617	27.205	-42.2475	25.415	84.9959	22.525	8.30187	33.04	-30.0741	25.545	-136.268			31.57	-17.9615	35.03	49.6392	34.65	-25.072					24.44	-4.7845					22.255	-24.2967									24.3	38.9191	22.495	-3.71703
22.82	8.78133			22.48	-10.9986	27.325	-43.0038	25.535	85.5077	22.625	8.08306	33.14	-29.5325	25.67	-136.088			31.685	-16.8931	35.175	49.5075	34.835	-24.9052					24.54	-5.00543					22.355	-25.0517									24.4	39.153	22.595	-3.8103
22.92	7.80249			22.58	-11.0585	27.45	-43.3708	25.64	85.3621	22.725	8.31563	33.24	-30.0729	25.785	-137.659			31.795	-17.3518	35.355	49.359	34.965	-24.8621					24.64	-5.58096					22.455	-25.4539									24.5	38.893	22.695	-2.81849
23.015	8.28062			22.675	-10.9523	27.55	-45.2096	25.755	85.013	22.825	7.67904	33.34	-29.6819	25.905	-138.186			31.92	-17.0536	35.555	49.6976	35.125	-23.773					24.74	-5.6548					22.555	-25.4751									24.6	38.1113	22.795	-3.01382
23.115	8.32723			22.775	-11.2838	27.675	-44.9679	25.865	85.8131	22.925	7.51271	33.44	-30.039	26.015	-138.664			32.03	-16.9419	35.7	49.604	35.3	-23.9604					24.84	-5.96726					22.655	-25.4308									24.7	38.2287	22.895	-3.33229
23.21	8.37898			22.875	-10.9876	27.8	-45.3525	25.98	85.107	23.025	7.67931	33.54	-30.3295	26.12	-140.105			32.155	-17.9162	35.89	50.0633	35.475	-24.3851					24.94	-6.04936					22.755	-25.087									24.8	38.2019	22.995	-3.31042
23.315	7.78672			22.975	-11.0419	27.915	-44.3492	26.09	85.0747	23.125	8.12427	33.64	-30.1353	26.235	-141.186			32.27	-19.4043	36.135	50.5796	35.645	-24.8703					25.04	-7.508					22.855	-24.3109									24.9	38.8635	23.095	-3.35645
23.41	7.48214			23.075	-10.8503	28.045	-44.3243	26.21	85.9567	23.23	7.78675	33.74	-30.0806	26.345	-142.374			32.38	-19.6299	36.35	49.955	35.775	-24.9091					25.14	-6.97404					22.95	-24.2767									25	39.3082	23.195	-3.18105
23.51	6.81967			23.175	-10.9205	28.165	-45.4173	26.33	85.7333	23.335	8.22253	33.84	-30.3423	26.465	-142.732			32.525	-18.9153	36.49	48.6887	35.98	-25.1263					25.24	-6.67866					23.05	-24.3952									25.1	39.0633	23.295	-2.88787
23.61	5.74811			23.27	-10.8966	28.285	-45.2894	26.425	86.3247	23.435	9.56803	33.94	-30.4803	26.57	-142.808			32.705	-19.3982	36.68	48.2697	36.135	-24.9232					25.34	-6.71347					23.15	-24.0749									25.2	39.2271	23.395	-3.03301
23.71	5.7426			23.37	-10.8238	28.4	-45.9111	26.54	86.3765	23.535	9.80164	34.04	-30.1019	26.675	-144.549			32.825	-19.9759	36.87	48.3872	36.3	-24.0333					25.44	-6.16168					23.245	-24.7534									25.3	40.0201	23.495	-3.43686
23.81	5.29558			23.47	-11.081	28.53	-46.3932	26.65	87.5405	23.64	9.94813	34.14	-30.1786	26.785	-145.651			32.99	-21.8101	37.095	48.555	36.425	-24.0255					25.54	-6.58057					23.345	-25.2463									25.4	40.447	23.595	-3.29337
23.905	5.31441			23.57	-10.8623	28.655	-46.885	26.75	87.9834	23.74	10.0582	34.24	-30.3251	26.9	-145.74			33.105	-21.6469	37.32	47.7755	36.54	-24.9312					25.64	-5.79159					23.445	-25.4648									25.5	41.6891	23.695	-3.53853
24.005	4.79627			23.675	-11.6659	28.77	-47.4155	26.86	88.2962	23.84	10.7353	34.34	-30.03	27.01	-145.701			33.235	-21.0064	37.49	47.5794	36.69	-25.9512					25.74	-5.97393					23.545	-25.3996									25.605	42.1099	23.795	-4.08843
24.1	5.26425			23.775	-11.6317	28.895	-46.9158	26.98	89.3264	23.94	10.6491	34.44	-30.1588	27.11	-146.161			33.345	-20.1223	37.71	47.9984	36.86	-24.1198					25.84	-5.92089					23.645	-26.3023									25.7	42.0717	23.895	-3.28426
24.2	5.29324			23.875	-11.6339	29.055	-46.546	27.08	90.0196	24.04	10.8128	34.54	-30.2234	27.23	-146.226			33.485	-22.377	37.91	46.5233	37.04	-24.0955					25.94	-5.81805					23.74	-26.5333									25.795	42.7078	23.995	-3.72102
24.3	4.8737			23.975	-11.4477	29.18	-45.9557	27.185	91.4615	24.14	10.6451	34.64	-30.0671	27.35	-147.866			33.63	-22.6434	38.13	46.5228	37.185	-23.9118					26.04	-6.50239					23.835	-26.9124									25.895	43.4122	24.095	-3.26969
24.4	4.86569			24.075	-12.0604	29.295	-47.3114	27.305	91.0529	24.24	11.0258	34.74	-30.3357	27.455	-148.149			33.755	-22.9909	38.26	46.5646	37.325	-23.4669					26.14	-6.42233					23.935	-26.9719									25.995	43.8049	24.195	-3.5385
24.5	5.36889			24.175	-12.0517	29.42	-46.4704	27.415	91.4551	24.355	11.6025	34.84	-29.9977	27.56	-148.806			33.865	-20.9611	38.455	46.8923	37.5	-23.9006					26.24	-5.90076					24.035	-26.0063									26.095	44.0999	24.295	-3.74789
24.6	6.31054			24.275	-12.0046	29.535	-44.9867	27.525	91.1016	24.455	12.2313	34.94	-30.09	27.7	-149.596			34.025	-20.5333	38.68	44.4803	37.63	-23.1116					26.34	-5.8808					24.13	-26.4699									26.195	44.1624	24.395	-3.5733
24.685	6.23423			24.375	-11.8352	29.655	-45.4108	27.625	91.7257	24.555	11.7599	35.04	-30.1765	27.81	-150.19			34.145	-19.5212	38.91	45.4085	37.795	-22.7708					26.44	-6.10799					24.235	-26.351									26.295	44.1457	24.495	-3.54778
24.78	6.34238			24.475	-12.3345	29.76	-45.4832	27.725	93.1467	24.655	11.8643	35.14	-30.506	27.93	-150.655			34.275	-18.8633	39.11	44.5614	37.95	-22.6359					26.54	-5.64148					24.335	-25.9475									26.395	44.226	24.595	-3.602
24.875	6.32055			24.575	-12.7038	29.9	-45.355	27.85	93.214	24.755	11.6231	35.24	-30.6203	28.04	-151.074			34.4	-19.0764	39.275	45.3155	38.105	-22.9337					26.64	-5.82507					24.435	-26.3117									26.495	43.9364	24.695	-3.99926
24.975	6.22909			24.68	-13.0335	30.015	-45.0543	27.96	93.2908	24.855	11.6212	35.34	-30.4422	28.155	-151.128			34.515	-18.5618	39.49	45.8623	38.23	-22.9765					26.74	-5.82275					24.53	-26.3557									26.595	44.2491	24.795	-3.56464
25.07	6.31807			24.78	-13.012	30.135	-45.0131	28.06	93.7406	24.955	11.6616	35.44	-31.121	28.28	-151.687			34.64	-18.8913	39.64	46.6895	38.375	-21.8933					26.84	-6.10276					24.63	-26.382									26.695	45.2358	24.895	-3.85278
25.17	6.23469			24.875	-12.9706	30.255	-45.4398	28.165	94.7268	25.055	11.1096	35.54	-31.0242	28.385	-152.106			34.78	-20.9037	39.8	46.9701	38.585	-21.4989					26.94	-5.80955					24.73	-26.8958									26.795	45.1692	24.995	-3.97432
25.265	6.29785			24.975	-13.0775	30.38	-45.8971	28.28	95.4991	25.165	11.1711	35.64	-30.9967	28.485	-152.659			34.92	-24.1704			38.76	-21.9891					27.04	-6.17659					24.83	-27.1241									26.895	45.4981	25.095	-3.88197
25.365	6.43442			25.075	-12.8483	30.5	-45.9739	28.39	95.7689	25.265	11.7958	35.74	-30.9599	28.585	-153.159			35.055	-24.5953			38.955	-22.6355					27.14	-5.90347					24.93	-27.2686									27	45.8449	25.195	-3.75178
25.465	6.28389			25.175	-12.9784	30.61	-46.4892	28.515	95.9344	25.365	12.1815	35.84	-30.9836	28.735	-154.814			35.185	-26.5344			39.245	-24.0477					27.24	-6.29638					25.03	-27.4671									27.1	46.0376	25.295	-3.59017
25.56	5.79123			25.275	-13.0457	30.745	-47.4062	28.625	96.0708	25.465	12.268	35.94	-31.0778	28.855	-155.091			35.295	-26.8075			39.385	-23.0979					27.34	-6.43366					25.135	-26.7763									27.205	46.1845	25.395	-3.83604
25.66	6.2245			25.375	-12.9166	30.87	-46.9751	28.74	96.1283	25.565	12.487	36.04	-31.181	28.99	-154.586			35.435	-25.9789			39.53	-23.732					27.44	-6.00072					25.235	-27.9277									27.305	46.1592	25.495	-3.87519
25.765	5.75554			25.47	-13.0118	30.995	-47.3637	28.865	95.8337	25.665	12.4161	36.14	-31.0413	29.095	-155.042			35.56	-25.5988			39.69	-24.0026					27.54	-5.97272					25.335	-27.4946									27.405	46.01	25.595	-4.20799
25.865	5.84254			25.57	-12.935	31.1	-47.3795	28.995	95.9634	25.765	12.1904	36.24	-31.1742	29.23	-156.056			35.685	-25.0384			39.815	-24.0103					27.64	-5.90337					25.43	-28.0848									27.51	45.9202	25.695	-4.14642
25.96	5.77425			25.665	-12.8707	31.215	-47.248	29.12	95.8394	25.865	12.4425	36.34	-30.9551	29.33	-156.187			35.82	-25.5867			39.97	-23.7663					27.74	-6.17219					25.535	-29.0845									27.61	46.0449	25.795	-3.81328
26.06	6.41866			25.765	-12.9803	31.335	-47.4407	29.23	96.9366	25.965	12.8246	36.44	-30.0719	29.44	-157.053			35.95	-26.9114									27.84	-5.96654					25.635	-28.3963									27.71	46.365	25.895	-3.5566
26.16	6.46846			25.865	-13.0154	31.47	-47.0107	29.33	98.4847	26.065	12.563	36.54	-29.0685	29.56	-157.725			36.065	-26.5628									27.94	-6.05173					25.735	-28.5725									27.82	46.2132	25.995	-3.67583
26.26	6.31761			25.965	-12.9328	31.575	-48.446	29.44	99.8435	26.165	12.7418	36.64	-29.3553	29.74	-158.172			36.195	-26.6723									28.04	-6.07531					25.835	-28.2974									27.92	46.2608	26.095	-3.88264
26.365	6.27211			26.065	-12.9156	31.7	-48.3715	29.555	100.542	26.265	12.5934	36.74	-29.5439	29.86	-159.092			36.355	-26.6832									28.14	-3.99389					25.93	-28.6927									28.02	46.3998	26.195	-4.31888
26.465	6.07858			26.165	-12.9472	31.83	-47.9576	29.66	99.9327	26.365	13.1336	36.84	-29.7581	29.97	-160.378			36.545	-27.8143									28.24	-4.21473					26.03	-29.0368									28.12	46.9232	26.295	-4.37781
26.565	6.38695			26.26	-12.9963	31.96	-48.0126	29.775	99.9241	26.465	13.1451	36.94	-31.1139	30.12	-162.07			36.695	-27.4345									28.34	-4.50729					26.13	-29.9066									28.22	46.6078	26.395	-4.86651
26.665	6.05628			26.365	-13.0227	32.095	-47.9928	29.885	100.456	26.565	13.6275	37.04	-31.146	30.235	-162.584			36.805	-27.6595									28.44	-3.24011					26.225	-29.4443									28.32	47.5048	26.495	-5.20446
26.76	5.15405			26.465	-13.1576	32.22	-47.8877	29.99	101.768	26.665	13.7086	37.14	-31.0409	30.34	-164.152			36.96	-27.4721									28.54	-2.17285					26.325	-29.4964									28.42	47.8585	26.595	-5.35826
26.86	5.35616			26.565	-13.3564	32.345	-46.9729	30.09	102.048	26.765	13.6591	37.24	-31.1354	30.45	-164.134			37.08	-27.0246									28.64	-2.9132					26.425	-29.3011									28.52	48.0722	26.695	-5.08138
26.96	5.8496			26.665	-13.6564	32.455	-46.5556	30.19	101.619	26.87	14.264	37.34	-32.0431	30.565	-164.129			37.2	-26.8848									28.74	-3.24489					26.525	-29.3867									28.62	48.2912	26.795	-4.32573
27.065	5.86801			26.765	-13.5854	32.585	-46.3356	30.295	102.105	26.97	13.8324	37.44	-32.0734	30.685	-165.05			37.36	-27.6161									28.84	-3.4182					26.625	-29.3613									28.72	48.6103	26.895	-4.29745
27.17	6.3504			26.865	-14.1002	32.705	-46.9843	30.4	102.835	27.07	13.6693	37.54	-32.0321	30.785	-165.302			37.485	-26.5256									28.94	-3.09596					26.715	-29.1229									28.82	48.8042	26.995	-4.55227
27.27	6.40568			26.965	-14.3301	32.82	-48.9375	30.495	103.139	27.17	13.1655	37.64	-31.9801	30.89	-166.109			37.63	-25.0759									29.04	-4.26173					26.815	-29.4091									28.925	49.1843	27.095	-4.80828
27.375	6.23883			27.07	-13.6605	32.95	-47.8819	30.605	103.979	27.27	13.0403	37.74	-32.1119	31.01	-166.117			37.775	-25.8832									29.14	-4.0143					26.915	-29.3174									29.025	49.4504	27.195	-4.87383
27.475	6.2895			27.17	-13.5849	33.07	-48.4629	30.705	104.808	27.37	13.8452	37.84	-32.1059	31.11	-166.124			37.93	-26.0551									29.24	-3.91894					27.015	-29.2618									29.125	49.1335	27.295	-4.55998
27.575	6.487			27.27	-13.3595	33.19	-48.5172	30.81	104.312	27.475	14.081	37.94	-32.1168	31.215	-166.723			38.065	-26.635									29.34	-4.02653					27.115	-29.8383									29.225	49.8768	27.395	-4.32964
27.675	6.36986			27.37	-13.9018	33.325	-48.3187	30.915	104.143	27.575	13.6455	38.04	-32.0589	31.33	-167.789			38.18	-26.6562									29.44	-3.85366					27.215	-29.984									29.325	49.4797	27.495	-4.83206
27.775	6.25231			27.47	-14.2245	33.43	-48.8425	31.04	105.05	27.675	13.5967	38.14	-32.3113	31.43	-168.686			38.315	-25.4093									29.54	-4.28049					27.315	-30.2999									29.425	49.6485	27.595	-5.20671
27.88	6.27979			27.575	-15.0066	33.555	-48.4977	31.16	106.04	27.775	13.5598	38.24	-32.5962	31.545	-169.148			38.45	-25.9238									29.64	-3.9909					27.41	-31.0449									29.525	50.7792	27.695	-5.12088
27.98	6.23186			27.675	-15.49	33.72	-48.9504	31.28	107.004	27.875	13.2548	38.34	-32.1015	31.65	-168.775			38.6	-26.0434									29.74	-4.04254					27.51	-31.3066									29.625	50.9326	27.795	-5.28295
28.085	6.3752			27.775	-15.4658	33.835	-50.4705	31.38	107.054	27.975	12.8294	38.44	-32.3928	31.75	-169.238			38.75	-26.8117									29.84	-3.10971					27.605	-31.9009									29.725	50.7243	27.895	-5.18391
28.185	6.35212			27.875	-15.102	33.96	-51.4371	31.49	107.455	28.075	12.9725	38.54	-32.6998	31.86	-169.69			38.9	-27.0021									29.94	-3.35945					27.705	-31.4083									29.825	51.1915	27.995	-5.34768
28.285	6.32203			27.975	-15.138	34.075	-51.8846	31.605	108.091	28.175	13.2922	38.64	-32.9959	32	-170.092			39.025	-27.5352									30.04	-3.6048					27.805	-31.511									29.925	50.5917	28.095	-5.23573
28.38	6.26259			28.075	-15.1087	34.195	-52.3282	31.725	108.256	28.275	13.1528	38.74	-33.0202	32.105	-170.632			39.19	-28.5517									30.14	-4.20561					27.905	-31.289									30.025	50.2017	28.195	-5.44314
28.48	6.33138			28.17	-14.8795	34.315	-51.9169	31.85	110.331	28.38	13.1442	38.84	-33.0804	32.215	-171.116			39.32	-29.445									30.24	-3.7629					28.005	-31.3316									30.125	50.936	28.295	-5.77188
28.58	6.19486			28.27	-15.0582	34.465	-50.9791	31.965	111.728	28.485	13.133	38.94	-33.0309	32.34	-171.906			39.45	-30.4637									30.34	-4.1426					28.1	-32.0706									30.225	51.8398	28.395	-5.52137
28.685	6.23428			28.37	-15.0058	34.595	-51.4269	32.075	112.102	28.585	12.7545	39.04	-33.0257	32.45	-171.476			39.62	-30.5679									30.44	-4.53484					28.2	-32.0121									30.325	52.0949	28.495	-5.22692
28.785	6.26917			28.47	-14.9216	34.705	-51.4913	32.185	112.071	28.685	12.1824	39.14	-33.0874	32.565	-171.682			39.79	-31.0059									30.54	-4.4224					28.305	-32.5173									30.425	52.2347	28.595	-5.30474
28.875	6.32392			28.57	-14.9653	34.83	-51.4481	32.31	112.425	28.785	12.2903	39.24	-33.1294	32.67	-172.746			39.925	-31.3344									30.64	-3.70972					28.405	-33.3358									30.525	51.151	28.695	-5.52023
28.975	6.26159			28.67	-15.0392	34.965	-51.1514	32.415	112.711	28.885	12.4103	39.34	-33.0312	32.78	-174.193													30.74	-4.02053					28.505	-34.3179									30.625	51.4368	28.795	-5.50407
29.07	6.37507			28.77	-14.9246	35.09	-50.9967	32.525	113.398	28.985	12.5783	39.44	-34.1087	32.89	-174.206													30.84	-3.81003					28.6	-35.1064									30.73	51.8894	28.895	-5.55964
29.17	6.16967			28.87	-14.9352	35.215	-51.4481	32.65	113.708	29.085	12.847	39.54	-34.1531	32.995	-173.606													30.94	-4.16043					28.7	-35.5079									30.83	51.4228	28.995	-5.23638
29.27	6.45198			28.97	-14.8552	35.34	-50.5959	32.765	114.769	29.185	12.4847	39.64	-34.3445	33.095	-174.651													31.04	-4.04431					28.8	-34.5355									30.93	50.6728	29.095	-5.3412
29.37	6.32866			29.075	-15.0815	35.455	-49.5375	32.88	115.405	29.285	12.226	39.74	-34.0956	33.2	-175.109													31.14	-3.82288					28.895	-34.3069									31.03	51.5175	29.195	-5.24905
29.465	6.27818			29.175	-14.8589	35.565	-49.9401	33.015	114.822	29.385	12.6098	39.84	-34.1167	33.305	-175.75													31.24	-3.77984					28.995	-34.3311									31.13	51.2078	29.295	-5.31267
29.56	6.41277			29.275	-15.1235	35.68	-48.9968	33.145	114.987	29.49	12.3513	39.94	-34.073	33.405	-176.712													31.34	-4.21144					29.095	-35.385									31.23	51.266	29.395	-5.18414
29.66	6.31055			29.375	-14.9921	35.815	-48.8785	33.255	115.923	29.59	12.2786			33.515	-176.402													31.44	-4.03041					29.195	-35.3485									31.33	51.3889	29.495	-5.30317
29.755	6.28263			29.475	-14.9301	35.93	-48.0515	33.35	115.979	29.7	11.6305			33.64	-177.094													31.54	-3.90331					29.295	-35.3786									31.43	51.3853	29.595	-5.66531
29.85	6.25859			29.57	-15.0528	36.075	-48.3299	33.47	116.584	29.8	10.6781			33.765	-178.07													31.64	-3.78446					29.395	-36.2021									31.53	51.7771	29.695	-5.06289
29.945	6.2861			29.67	-14.3818	36.21	-48.1324	33.575	116.447	29.9	10.8094			33.89	-180.108													31.74	-4.14747					29.495	-37.5217									31.63	52.5357	29.795	-4.83681
30.045	5.94454			29.77	-13.9907	36.405	-48.4243	33.705	117.017	30	10.7524			34.035	-181.726													31.84	-4.98314					29.59	-37.3851									31.73	52.3784	29.895	-5.3392
30.14	6.2218			29.87	-14.1084	36.56	-48.9561	33.82	116.77	30.1	10.7703			34.14	-183.272													31.94	-5.20306					29.68	-38.3394									31.835	52.4494	29.995	-4.9156
30.235	6.27237			29.97	-14.0818	36.695	-49.5377	33.92	115.907	30.2	10.7447			34.285	-184.177													32.04	-5.27066					29.78	-38.9734									31.935	52.4761	30.095	-4.30066
30.325	6.3579			30.07	-14.0965	36.82	-49.912	34.025	116.434	30.3	10.6695			34.395	-184.775													32.14	-4.87793					29.87	-38.3494									32.035	53.3303	30.195	-4.33932
30.425	6.42247			30.17	-13.9294	36.965	-48.4116	34.13	116.002	30.4	10.49			34.505	-185.244													32.24	-4.8604					29.97	-38.4142									32.135	53.2268	30.295	-4.24994
30.52	7.41364			30.27	-13.9553	37.115	-49.3801	34.245	116.442	30.5	10.6442			34.605	-185.673													32.34	-5.08128					30.07	-39.3959									32.235	54.0619	30.395	-4.85014
30.625	7.2751			30.37	-14.5876	37.26	-49.5209	34.35	117.165	30.6	11.2396			34.71	-187.582													32.44	-6.36863					30.17	-39.3334									32.33	54.5161	30.495	-4.5484
30.725	6.96282			30.465	-14.8854	37.415	-48.9425	34.46	118.697	30.705	11.1689			34.815	-188.205													32.54	-5.93709					30.27	-39.6584									32.435	54.8639	30.595	-4.54865
30.825	6.21062			30.57	-14.9927	37.56	-48.4257	34.57	118.933	30.805	11.8927			34.955	-188.744													32.64	-5.92501					30.37	-40.0255									32.535	54.432	30.695	-4.83398
30.925	6.17094			30.675	-14.9382	37.74	-48.9477	34.685	118.411	30.915	11.6361			35.06	-188.663													32.74	-6.18947					30.47	-41.0073									32.635	54.137	30.795	-4.87301
31.02	6.81277			30.78	-15.128	37.885	-49.0247	34.8	118.078	31.02	11.8533			35.165	-189.098													32.84	-6.23409					30.57	-41.3404									32.74	54.8698	30.895	-4.97298
31.11	7.32153			30.88	-14.8263	38.005	-48.4311	34.905	118.815	31.12	12.5258			35.285	-189.658													32.94	-6.04692					30.67	-42.1367									32.84	55.2927	30.995	-4.29715
31.21	7.25481			30.98	-14.3939	38.145	-48.4041	35.04	119.362	31.22	12.0749			35.395	-190.133													33.04	-5.71845					30.77	-42.5082									32.945	55.801	31.095	-4.36848
31.31	6.8195			31.075	-14.4706	38.285	-49.1521	35.15	119.868	31.32	12.5018			35.5	-190.864													33.14	-6.18036					30.865	-42.5344									33.045	55.4394	31.195	-4.26512
31.41	6.86685			31.17	-14.6912	38.435	-50.3026	35.25	120.532	31.42	12.8552			35.62	-192.524													33.24	-5.79954					30.965	-42.4237									33.145	54.6723	31.295	-4.15601
31.51	6.825			31.265	-13.6728	38.595	-51.2876	35.355	119.714	31.52	13.7451			35.72	-193.169													33.34	-5.38136					31.06	-43.2697									33.245	55.466	31.395	-4.24248
31.61	6.32469			31.365	-13.4618	38.735	-51.3514	35.455	118.978	31.62	13.6778			35.855	-194.305													33.44	-5.20713					31.16	-43.4351									33.345	55.5149	31.495	-4.31272
31.705	6.31586			31.465	-13.9949	38.86	-51.4786	35.58	118.868	31.72	13.5388			35.98	-195.169													33.54	-4.98679					31.26	-43.9485									33.445	56.2925	31.595	-4.15329
31.805	5.67413			31.57	-13.9392	38.99	-52.46	35.685	118.829	31.815	13.7434			36.08	-194.576													33.64	-4.39095					31.36	-44.8113									33.545	56.0518	31.695	-3.32126
31.905	5.76331			31.68	-14.0744	39.135	-51.9989	35.8	119.032	31.915	13.6375			36.185	-194.722													33.74	-4.5158					31.465	-45.0454									33.65	56.4575	31.795	-3.68945
31.995	5.97838			31.78	-14.0219	39.305	-51.9642	35.9	118.969	32.015	13.1734			36.285	-195.155													33.84	-3.80175					31.56	-43.3885									33.75	56.8561	31.895	-3.89338
32.09	5.91753			31.88	-13.9626	39.43	-52.5305	36.01	118.862	32.115	13.1694			36.385	-195.625													33.94	-3.87768					31.66	-43.3661									33.85	56.8278	31.995	-3.2637
32.19	6.10107			31.98	-13.6606	39.57	-51.8361	36.115	118.928	32.22	13.7056			36.51	-195.832													34.04	-3.95126					31.76	-43.3862									33.955	57.2495	32.095	-3.35775
32.295	6.33796			32.08	-13.9004	39.705	-52.3911	36.225	120.127	32.325	13.1204			36.64	-196.15													34.14	-3.05138					31.86	-43.1332									34.055	57.1217	32.195	-3.27545
32.405	6.31118			32.18	-13.392	39.845	-53.0418	36.335	120.513	32.425	13.7763			36.745	-195.777													34.24	-3.45418					31.955	-44.3605									34.155	57.9374	32.295	-3.20197
32.51	6.25516			32.28	-13.0606			36.44	121.16	32.525	14.2357			36.85	-196.241													34.34	-3.23425					32.05	-45.5612									34.255	57.7295	32.395	-3.59266
32.61	6.28775			32.38	-12.9695			36.54	121.38	32.625	13.7127			36.975	-196.105													34.44	-3.32261					32.145	-46.4401									34.35	57.0909	32.5	-3.39439
32.71	6.27861			32.485	-12.9248			36.645	121.921	32.725	13.783			37.13	-197.193													34.54	-3.72055					32.245	-47.2721									34.45	57.5558	32.6	-3.57552
32.805	6.3116			32.585	-12.9516			36.75	122.36	32.825	13.7006			37.24	-197.726													34.64	-3.50304					32.345	-47.2828									34.55	57.1157	32.7	-3.53655
32.905	6.37396			32.685	-12.9538			36.87	122.59	32.925	13.4881			37.37	-197.705													34.74	-3.5023					32.44	-48.4317									34.65	57.7889	32.8	-3.28956
33.005	6.21662			32.78	-12.9822			36.97	122.382	33.03	14.6842			37.465	-197.614													34.84	-3.94506					32.54	-49.5157									34.75	58.1343	32.9	-3.7056
33.105	6.20565			32.88	-12.9929			37.07	122.999	33.13	14.6778			37.57	-197.733													34.94	-4.03883					32.64	-48.0532									34.85	58.3585	33	-4.03179
33.205	6.3969			32.975	-12.918			37.17	124.165	33.23	15.8128			37.675	-198.171													35.04	-3.5472					32.74	-47.9899									34.955	58.7727	33.1	-4.219
33.305	6.38731			33.08	-12.8381			37.27	124.398	33.34	15.1356			37.775	-198.668													35.14	-2.67764					32.84	-47.6164									35.055	59.0998	33.2	-4.24855
33.4	5.88066			33.175	-12.8232			37.37	124.501	33.445	15.075			37.88	-199.163													35.24	-3.07935					32.94	-47.9933									35.155	59.4698	33.3	-4.59096
33.5	5.23723			33.275	-13.0025			37.47	123.803	33.54	14.6389			37.985	-200.717													35.34	-2.91923					33.035	-47.3704									35.255	59.4138	33.4	-4.78482
33.6	5.29304			33.365	-12.9338			37.57	124.363	33.64	14.5269			38.095	-202.109													35.44	-2.82889					33.14	-47.1327									35.355	59.5482	33.5	-4.32031
33.7	5.28031			33.475	-13.3305			37.675	125.709	33.74	14.4452			38.195	-202.132													35.54	-3.16243					33.235	-46.892									35.455	60.1394	33.6	-4.23468
33.8	5.26166			33.58	-13.624			37.785	125.309	33.84	14.8909			38.305	-202.763													35.64	-3.74248					33.335	-48.3605									35.555	59.9601	33.7	-4.24026
33.9	5.32608			33.68	-13.7954			37.885	126.747	33.94	15.2756			38.42	-205.094													35.74	-3.38132					33.435	-47.9331									35.655	60.1024	33.8	-4.64489
34	5.31409			33.78	-13.8816			38.01	126.092	34.04	15.7174			38.525	-205.057													35.84	-3.71727					33.53	-48.0304									35.755	60.8492	33.9	-4.51657
34.1	5.24407			33.89	-14.0802			38.115	126.97	34.135	16.2706			38.645	-206.083													35.94	-3.40106					33.63	-47.4067									35.855	60.9432	34	-4.82683
34.19	5.24072			34.01	-13.9973			38.225	127.062	34.235	16.5486			38.77	-206.541													36.045	-3.50766					33.725	-47.5582									35.955	61.9551	34.1	-4.86912
34.285	5.47262			34.11	-14.8601			38.345	127.339	34.335	16.7603			38.895	-207.101													36.145	-3.51283					33.83	-46.9798									36.045	62.2312	34.2	-5.29042
34.38	5.29821			34.21	-14.9259			38.44	127.132	34.435	16.0809			39.01	-208.075													36.245	-3.34411					33.925	-47.2898									36.145	62.4414	34.3	-5.30358
34.48	6.00068			34.315	-14.8723			38.56	127.005	34.53	16.1802			39.11	-208.128													36.345	-2.91099					34.025	-47.5164									36.245	62.0714	34.4	-5.28983
34.59	6.27645			34.42	-14.8089			38.67	127.057	34.63	15.5811			39.22	-208.188													36.445	-2.34875					34.12	-48.0062									36.345	62.2059	34.5	-5.2602
34.685	6.00492			34.525	-15.4472			38.775	127.094	34.73	16.7679			39.325	-208.4													36.545	-1.83308					34.225	-47.5582									36.445	62.5029	34.6	-5.28386
34.785	6.37545			34.63	-15.7232			38.88	128.02	34.83	16.1927			39.435	-208.243													36.645	-2.04461					34.325	-47.3964									36.545	62.5933	34.7	-5.49601
34.88	5.71977			34.725	-15.9095			38.985	128.317	34.93	14.8272			39.54	-208.497													36.745	-2.0211					34.425	-47.4167									36.645	62.9241	34.8	-5.62638
34.98	5.36021			34.835	-15.8443			39.085	129.099	35.03	15.1393			39.665	-210.17													36.845	-1.92267					34.525	-47.2918									36.745	62.7597	34.9	-5.63601
35.08	5.23963			34.93	-16.9968			39.175	129.081	35.13	15.0786			39.79	-210.112													36.945	-2.23524					34.625	-47.4316									36.845	62.1735	35	-5.88587
35.17	4.3814			35.03	-16.8243			39.285	129.359	35.23	14.1877			39.905	-212.207													37.045	-1.68294					34.725	-47.1629									36.945	62.425	35.1	-6.31255
35.275	4.31034			35.13	-16.8659			39.4	128.925	35.335	14.0895																	37.145	-1.8709					34.82	-47.1928									37.045	62.4344	35.2	-5.77597
35.375	4.41514			35.23	-16.8468			39.5	129.006	35.43	13.606																	37.245	-0.921053					34.92	-48.2889									37.145	62.1628	35.3	-5.30862
35.47	4.2541			35.325	-17.1085			39.61	129.431	35.53	13.6766																	37.345	-0.881372					35.025	-47.3329									37.245	62.3842	35.4	-5.5721
35.57	3.79214			35.43	-17.686			39.715	129.95	35.63	13.52																	37.445	-1.17621					35.13	-46.2838									37.345	62.9815	35.5	-5.30622
35.66	3.71427			35.53	-17.2449			39.82	129.525	35.73	14.2732																	37.545	-1.24273					35.23	-45.2911									37.445	63.1354	35.6	-5.23645
35.765	4.08594			35.625	-17.6691			39.925	129.094	35.83	14.2604																	37.645	-1.25745					35.33	-45.3389									37.545	63.0751	35.7	-5.23789
35.865	4.29691			35.72	-17.405					35.935	14.2595																	37.745	-0.811933					35.42	-45.9569									37.645	63.1557	35.8	-5.22157
35.965	4.30815			35.83	-16.963					36.035	14.0251																	37.845	-1.24115					35.505	-47.0803									37.74	63.2394	35.9	-5.18926
36.065	4.37985			35.93	-16.3114					36.135	13.2574																	37.945	-0.825449					35.59	-47.0493									37.84	63.0298	36	-5.25997
36.17	4.34141			36.04	-16.3679					36.235	13.0503																	38.045	-1.20556					35.68	-47.4095									37.94	63.3689	36.1	-5.57587
36.265	4.34922			36.155	-16.5868					36.335	13.6313																	38.145	-1.15338					35.78	-47.395									38.04	63.0258	36.2	-5.52734
36.37	4.27372			36.255	-17.0899					36.43	13.7575																	38.245	-0.957332					35.88	-47.4011									38.14	63.1263	36.3	-5.45544
36.45	4.23123			36.36	-16.6511					36.53	14.0979																	38.345	-0.913037					35.98	-47.5207									38.245	62.5015	36.4	-4.55084
36.545	4.2086			36.46	-16.6191					36.63	13.6102																	38.445	-0.900428					36.08	-47.4711									38.34	62.2898	36.5	-3.87163
36.665	3.24936			36.56	-16.6287					36.73	13.5105																	38.545	-0.938365					36.175	-47.4818									38.44	62.572	36.6	-3.9052
36.775	3.26957			36.66	-16.6064					36.83	13.4428																	38.645	-0.932152					36.28	-46.8163									38.54	62.9176	36.7	-4.09987
36.875	2.97142			36.775	-16.3848					36.93	13.5552																	38.745	-0.844949					36.38	-47.3256									38.645	63.463	36.8	-3.69859
36.975	3.34214			36.89	-16.6113					37.03	13.7338																	38.845	-1.07102					36.475	-48.1523									38.745	63.491	36.9	-3.63209
37.07	3.21749			36.995	-16.4449					37.13	13.8084																	38.945	-1.0513					36.57	-48.353									38.845	64.4221	37	-3.56695
37.17	3.19814			37.095	-16.6308					37.235	13.6363																	39.045	-0.873715					36.68	-49.0684									38.945	64.9973	37.1	-3.88423
37.27	3.35641			37.2	-17.0153					37.34	13.5914																	39.145	-0.433344					36.765	-48.0671									39.045	65.3684	37.2	-3.63808
37.36	3.30492			37.3	-16.787					37.44	14.0485																	39.245	-0.339542					36.86	-49.5021									39.15	64.8399	37.3	-4.04957
37.46	3.41466			37.395	-16.8471					37.54	14.248																	39.345	-0.152067					36.965	-49.2958									39.25	65.3776	37.4	-4.54518
37.56	3.34895			37.5	-17.0481					37.64	14.7001																	39.445	-0.0189599					37.065	-50.3356									39.355	65.864	37.5	-4.59262
37.655	3.26517			37.615	-16.9671					37.74	13.568																	39.545	0.0202225					37.165	-50.37									39.455	66.8865	37.6	-4.63599
37.755	3.31524			37.725	-17.071					37.84	13.7904																							37.26	-50.563											37.7	-4.20225
37.855	3.34715			37.83	-17.4807					37.94	13.5996																							37.36	-50.3121											37.8	-4.60184
37.945	3.30465			37.94	-17.4623					38.04	13.6549																							37.46	-50.9487											37.9	-4.47329
38.045	2.79368			38.035	-17.4376					38.14	13.6454																							37.56	-50.3782											38	-4.20241
38.14	3.28285			38.145	-18.1736					38.245	13.6686																							37.66	-50.2609											38.1	-4.37503
38.24	3.32398			38.25	-17.9428					38.345	13.6378																							37.76	-50.7153											38.2	-4.62831
38.35	2.31181			38.35	-18.0218					38.445	13.5458																							37.86	-51.2854											38.3	-5.09701
38.46	2.24444			38.46	-18.0969					38.545	14.5363																							37.96	-51.4665											38.4	-5.29671
38.56	2.27711			38.555	-18.0387					38.645	14.5339																							38.075	-50.4046											38.5	-5.54549
38.665	2.24258			38.65	-18.2271					38.745	14.6517																							38.175	-50.0489											38.6	-5.26413
38.76	2.28939			38.75	-18.0723					38.845	14.0378																							38.28	-50.4663											38.7	-5.36048
38.87	2.4107			38.85	-17.2709					38.935	14.2327																							38.385	-49.6973											38.8	-5.46977
38.975	1.83865			38.955	-17.0097					39.04	14.4738																							38.47	-50.103											38.895	-5.30042
39.075	2.39781			39.055	-17.1492					39.14	13.9507																							38.565	-50.3081											38.995	-4.83946
39.175	1.74273			39.155	-17.7295					39.24	13.8263																							38.665	-50.4979											39.095	-4.49675
39.275	2.26318			39.25	-17.7247					39.34	13.8215																							38.76	-50.2436											39.195	-4.66966
39.37	1.97113			39.35	-18.0143					39.44	13.1927																							38.86	-50.8829											39.295	-4.97043
39.47	2.37407			39.45	-18.0482					39.545	13.2145																							38.96	-51.5015											39.395	-4.54008
39.57	2.23226			39.55	-18.3497					39.645	13.6204																							39.06	-51.4235											39.495	-4.31109
39.67	2.30701			39.64	-18.1351					39.745	14.2867																							39.16	-51.1207
39.775	2.24821			39.74	-18.2235					39.85	15.0182																							39.265	-51.633
39.87	2.29831			39.845	-18.1295					39.95	15.0645																							39.365	-52.4677
39.975	1.69336			39.94	-17.7618																													39.465	-52.5265
																																		39.565	-52.3226
																																		39.665	-52.4688
																																		39.765	-52.8577
																																		39.87	-52.9428
[truncated: 468 more columns]

## Sheet: 2d
0.09	-0.312549	0.205	-0.577466	0.095	-0.118052	0.12	-0.484309	0.11	0.995408	0.095	-0.191266	0.18	-1.21435	0.1	-0.625083	0.145	-1.41159	0.12	0.416886	0.14	-1.40736	0.185	0.0666866	0.21	-1.65775	0.205	-0.279877	2.035	-0.161251	0.335	0.442076	0.965	-1.21147	0.095	-1.31451	0.94	-0.384054	0.145	-1.55884	0.29	-1.92044	4.42	-0.219637	1.715	0.546894	0.095	-0.265887	31.565	0.0833514
0.185	-0.24764	0.43	-2.03679	0.21	-0.614442	0.25	-1.02788	0.22	1.04797	0.195	0.176857	0.415	-1.66253	0.2	-1.17853	0.31	-0.935568	0.265	0.119316	0.285	0.23403	0.305	-0.392726	0.415	0.353378	0.455	-1.92981	2.135	-0.248746	0.8	1.0494	2.28	-0.167112	0.195	-1.94194	2.42	0.562733	0.39	-1.03865	0.635	-2.17189	4.52	0.122188	1.825	0.0299957	0.195	-0.733061	31.675	0.0650065
0.285	-0.0194851	0.68	-0.0354684	0.335	-1.12683	0.38	-0.421384	0.35	0.913896	0.3	0.227502	0.62	-1.73976	0.305	-2.13637	0.51	0.588794	0.41	-0.62135	0.435	0.310206	0.48	-1.08036	0.635	-0.307657	0.68	-1.41517	2.235	0.209095	1.42	-0.964099	3.365	-0.378122	0.295	-1.55056	4.105	1.00485	0.54	-0.511218	0.96	-1.46134	4.625	-0.0114434	1.925	0.723052	0.295	-0.535155	31.825	-0.455158
0.385	-0.186249	0.91	-1.14738	0.445	-1.44038	0.49	-0.423167	0.455	1.37487	0.4	0.285964	0.86	-2.51448	0.415	-2.71226	0.805	1.92163	0.53	0.0287363	0.595	-0.217258	0.675	-2.0377	0.815	0.406124	0.85	-0.909574	2.335	-0.0203633	1.995	-1.49894	5.165	-0.182137	0.395	-1.54404	5.295	0.130205	0.745	-2.38212	1.315	-1.81759	4.725	-0.9501	2.025	0.815805	0.395	-1.02099	31.925	-0.357495
0.485	-1.21042	1.145	-2.07517	0.545	-1.86373	0.61	-1.44756	0.555	1.47605	0.505	0.0856258	1.17	-2.69862	0.52	-3.73896	1.03	2.68685	0.68	0.121918	0.795	-0.995264	0.845	-1.98936	1.005	0.514135	1.08	0.262284	2.435	0.0160929	2.575	-2.88755	6.94	-0.754267	0.495	-0.882687	6.205	0.521615	1.005	-1.01667	1.56	-1.4608	4.825	-0.428342	2.125	1.16458	0.495	-0.814376	32.035	-0.418141
0.58	-1.24837	1.315	-2.07722	0.645	-1.87643	0.725	-2.9663	0.655	1.43257	0.605	0.215853	1.31	-2.50915	0.635	-4.6811	1.32	2.53701	0.845	1.04742	0.945	-1.89594	0.98	-2.03946	1.2	0.536765	1.345	-0.463692	2.535	0.0587008	3.105	-4.89706	8.76	-1.61135	0.595	-1.52385	7.445	-0.0109028	1.22	-2.7263	1.84	0.282535	4.925	0.222184	2.225	1.4682	0.595	-0.181733	32.15	-0.448975
0.685	-1.25571	1.505	-1.83652	0.745	-2.11046	0.855	-3.38455	0.765	2.02953	0.705	0.643877	1.665	-3.29723	0.74	-6.27471	1.575	3.18167	1.01	2.58273	1.07	-2.533	1.145	-2.00711	1.465	1.67509	1.705	0.537833	2.635	0.033718	3.415	-5.01459	10.625	-1.21763	0.695	-1.1118	9.085	1.02266	1.43	-1.02577	2.075	0.161291	5.025	-0.940292	2.325	0.881049	0.695	-0.28071	32.27	-0.377664
0.79	-0.99476	1.72	-2.5851	0.845	-2.10801	0.97	-3.49636	0.865	2.58908	0.805	1.11479	2.01	-3.15266	0.86	-7.68158	1.85	4.24227	1.19	3.47205	1.185	-1.59702	1.265	-1.798	1.64	1.25408	1.945	0.557859	2.735	0.0475315	3.75	-5.95519	11.865	-2.06072	0.795	-1.37096	10.72	3.11224	1.58	0.444902	2.325	1.13776	5.125	-1.3928	2.43	1.33323	0.795	0.356693	32.435	-0.067406
0.89	-1.22741	1.86	-3.00748	0.945	-1.8793	1.075	-4.01529	0.965	2.52251	0.9	1.20221	2.29	-2.63819	0.965	-8.38601	2.115	4.71617	1.37	1.37366	1.35	-0.474368	1.435	-2.98275	1.785	1.57359	2.22	1.90917	2.835	0.220892	4.11	-6.02859	13.515	-2.21953	0.895	-1.25062	12.96	3.53165	1.785	-0.522294	2.6	2.1833	5.22	-0.906686	2.53	1.68615	0.895	0.256	32.55	-0.0308147
0.99	-1.19831	2.165	-4.98693	1.045	-1.53239	1.175	-3.39152	1.07	2.80902	1	1.58088	2.555	-3.79399	1.095	-8.60274	2.335	4.57747	1.495	0.0415978	1.495	0.496874	1.585	-4.01447	1.95	1.64578	2.485	2.74624	2.935	0.212447	4.575	-4.95273	14.89	-1.19591	0.995	-1.3421	14.52	2.14939	1.955	-1.18375	2.915	2.75019	5.32	-1.89081	2.635	2.08273	0.995	0.0366661	32.66	-0.0308977
1.09	-2.23181	2.54	-5.89919	1.145	-2.00981	1.285	-2.47671	1.175	4.05887	1.1	1.36852	2.755	-5.64912	1.2	-9.78387	2.615	5.11344	1.725	0.366588	1.645	0.38752	1.79	-4.76359	2.095	1.57945	2.75	3.56579	3.035	0.39429	5.29	-5.44026	15.96	-2.09551	1.095	-1.30771	15.415	2.0534	2.1	-2.5278	3.23	3.01373	5.42	-1.58014	2.735	2.03027	1.095	-0.192473	32.785	0.2199
1.195	-1.29089	2.87	-6.13946	1.245	-2.45635	1.4	-2.27438	1.295	5.16234	1.2	0.927254	2.985	-5.65286	1.3	-9.27844	2.845	4.45944	1.94	0.326376	1.795	1.55416	1.92	-4.87504	2.265	0.820282	2.985	3.93421	3.135	0.346785	6.015	-5.57758	17.66	-3.22232	1.195	-1.26899	16.77	2.99176	2.3	-2.10583	3.53	3.34814	5.52	-2.52481	2.835	2.06626	1.195	0.118079	32.89	0.133018
1.3	-0.893097	3.205	-4.40227	1.345	-2.59744	1.52	-2.32467	1.425	4.82677	1.3	0.312938	3.19	-5.61088	1.405	-10.5655	2.965	4.70229	2.065	0.541177	1.945	-0.0259194	2.07	-4.00443	2.44	0.420646	3.325	4.63542	3.235	0.754611	6.82	-6.91413	18.76	-3.18241	1.295	-2.25338	17.955	3.12762	2.47	-3.57189	3.885	4.16528	5.62	-2.83063	2.935	2.59269	1.295	-0.879611	33.02	-0.0351672
1.4	-0.235476	3.56	-5.58902	1.445	-2.64643	1.635	-3.12992	1.535	5.41054	1.405	0.243194	3.395	-5.56912	1.51	-11.1702	3.175	6.61884	2.175	0.513431	2.11	-1.08788	2.22	-4.03055	2.63	2.28631	3.535	6.37414	3.335	-0.122259	7.785	-5.00482	19.57	-2.02394	1.395	-1.95297	18.815	3.46834	2.625	-4.02392	4.16	4.05916	5.725	-1.40421	3.04	3.33561	1.395	-1.2008	33.135	0.0218383
1.505	-0.0186506	3.985	-6.06847	1.545	-2.852	1.75	-3.88873	1.635	6.36172	1.505	-0.274191	3.665	-6.1947	1.625	-12.4274	3.41	7.3602	2.345	0.421941	2.21	-2.02546	2.385	-3.83515	2.93	2.86492	3.94	5.53795	3.435	0.263354	8.45	-5.99456	21.21	-2.03085	1.49	-1.23287	20.155	4.06196	2.81	-3.42641	4.48	4.44571	5.825	-1.32418	3.14	3.55626	1.495	-0.848704	33.285	0.0466728
1.61	0.192837	4.265	-5.09407	1.64	-2.87951	1.86	-3.4977	1.725	6.55124	1.605	-0.286062	3.915	-6.67338	1.745	-13.2305	3.6	8.55187	2.47	0.443413	2.37	-1.43149	2.515	-1.9335	3.11	3.21919	4.37	3.83692	3.535	-0.0460375	9.125	-5.8899	22.2	-2.17967	1.59	-0.478022	21.04	5.01201	2.985	-3.47669	4.825	3.24155	5.925	-1.76045	3.24	4.30145	1.595	-1.21142	33.415	0.0528998
1.725	-0.164152	4.57	-5.08658	1.735	-3.08514	1.975	-3.35028	1.835	7.72946	1.705	-0.330975	4.21	-6.00725	1.86	-13.6971	3.83	8.59326	2.655	-0.404007	2.575	-1.03767	2.64	-0.0526971	3.27	3.67839	4.63	2.66168	3.635	-0.379912	10.23	-7.60295	23.415	-3.19578	1.685	0.683394	22.46	5.14903	3.135	-2.99855	5.215	4.65806	6.025	-2.6285	3.34	4.46189	1.695	-1.60143	33.52	0.127498
1.84	-0.4291	4.985	-6.00782	1.835	-3.62879	2.095	-2.81284	1.935	8.42851	1.805	-0.361783	4.565	-6.74788	1.955	-13.735	3.98	8.52713	2.805	0.199478	2.725	-0.127278	2.76	-0.183785	3.52	2.57122	5.025	4.61369	3.735	-0.0638139	11.195	-8.0202	23.975	-3.02898	1.785	0.626563	24.01	6.98802	3.3	-1.99534	5.415	4.39184	6.125	-2.9338	3.44	4.64619	1.795	-1.84237	33.655	0.0739118
1.945	-0.235296	5.34	-5.04138	1.935	-4.04991	2.2	-3.359	2.04	8.41627	1.905	-0.459387	4.785	-5.57386	2.075	-13.6744	4.285	9.11479	2.925	1.38117	2.865	0.0996079	2.89	-0.903769	3.79	4.59335	5.49	5.08128	3.835	-0.342222	12.325	-7.10962	25.06	-3.13389	1.89	0.646548	25.165	7.01658	3.465	-1.53278	5.71	4.09716	6.225	-3.06427	3.545	4.38938	1.895	-2.22151	33.76	0.574051
2.04	0.252361	5.815	-5.0454	2.035	-4.00063	2.325	-3.02105	2.145	8.40849	2.005	-0.954251	5.125	-5.64923	2.195	-14.179	4.595	9.65187	3.045	1.27942	2.995	1.28422	3.045	-1.89397	3.985	2.40088	5.915	5.50827	3.935	-0.074136	13.03	-7.51621	26.06	-2.84328	1.99	0.686231	26.41	6.98998	3.645	-4.47716	5.98	4.49545	6.325	-2.90583	3.645	5.51673	1.995	-2.62344	33.885	1.14616
2.145	-0.186549	6.15	-5.29656	2.135	-4.0401	2.45	-3.98135	2.26	9.37203	2.1	-0.416949	5.505	-5.04324	2.3	-14.7353	4.81	11.0468	3.15	1.42002	3.135	2.62053	3.235	-1.45467	4.23	3.07036	6.345	5.58256	4.035	-0.251572	14.05	-8.97451	26.63	-3.03277	2.09	0.711702	27.615	6.57885	3.85	-3.75845	6.285	2.54928	6.42	-3.41346	3.745	6.07685	2.095	-2.55714	34.075	1.14993
2.25	0.169537	6.645	-6.04163	2.235	-4.11598	2.565	-3.977	2.36	9.44868	2.2	-0.410485	5.9	-3.21726	2.405	-14.7291	5.015	10.4622	3.3	0.434024	3.265	3.71939	3.365	-0.602809	4.47	1.69647	6.67	6.19309	4.135	0.0107909	15.44	-11.4971	27.935	-2.0849	2.19	1.09486	29.325	6.1402	4.02	-3.28322	6.56	1.22377	6.52	-3.9163	3.845	6.32077	2.195	-2.10285	34.23	1.14177
2.35	-0.0364079	6.955	-4.97667	2.335	-3.88231	2.69	-5.37323	2.47	10.4126	2.3	0.181178	6.275	-4.65238	2.51	-14.8055	5.215	11.1338	3.435	0.346521	3.39	4.10241	3.515	0.283884	4.655	1.58067	7	6.6688	4.235	0.368908	16.205	-12.4998	29.29	-2.13723	2.29	0.588209	30.995	6.99021	4.22	-2.54762	6.82	0.209567	6.62	-3.57911	3.95	6.94803	2.295	-1.19608	34.355	0.524644
2.455	0.788418	7.285	-3.87389	2.435	-3.95845	2.81	-5.51307	2.575	10.9504	2.4	0.649169	6.57	-4.56067	2.61	-15.1578	5.46	10.3656	3.575	0.367621	3.575	4.5125	3.655	0.025596	4.93	2.519	7.425	7.58304	4.335	0.809967	16.925	-12.4258	30.215	-2.03541	2.39	0.997342	32.61	8.19999	4.395	-3.93505	7.125	0.898076	6.72	-3.33214	4.05	7.31626	2.395	-1.2395	34.465	0.589288
2.56	1.32924	7.575	-5.20741	2.535	-4.05114	2.955	-5.28295	2.685	10.2691	2.5	0.168702	6.87	-6.05248	2.72	-15.7409	5.785	12.7262	3.715	-0.632521	3.74	5.0226	3.83	-0.374585	5.115	1.382	7.75	7.78569	4.435	0.794933	17.47	-11.5154	31.63	-3.17238	2.49	0.582377	34.165	9.01821	4.59	-2.05401	7.485	0.287677	6.82	-5.33974	4.15	6.43854	2.495	-1.26183	34.57	0.575995
2.66	1.25537	7.985	-4.95795	2.635	-3.99834	3.085	-5.3712	2.785	10.5487	2.6	-0.201711	7.18	-7.53645	2.83	-16.0563	6.025	12.6284	3.835	-0.737276	3.86	3.98141	4.005	-1.0586	5.32	1.81848	8.075	7.53327	4.535	1.36542	18.1	-11.4104	33.235	-3.17845	2.59	0.951401	35.97	7.92241	4.775	-1.96664	7.79	-0.999521	6.92	-5.53142	4.25	7.37012	2.595	-1.53894	34.67	0.691123
2.76	1.32402	8.5	-5.58123	2.735	-3.86893	3.19	-5.42624	2.89	11.1342	2.7	-1.39298	7.58	-7.71861	2.95	-16.2878	6.34	13.4624	3.95	-0.608849	4.005	4.51705	4.15	-0.8348	5.505	1.16048	8.935	6.09391	4.635	0.99488	18.84	-11.9811	34.32	-4.18113	2.69	1.64388	37.985	10.211	4.945	-1.0786	8.03	0.216221	7.02	-5.16332	4.35	7.71647	2.695	-1.37161	34.81	0.649293
2.865	1.3083	8.87	-5.07402	2.835	-4.04088	3.32	-5.95496	2.995	11.8538	2.8	-1.40421	7.825	-7.78656	3.06	-16.7274	6.565	13.492	4.11	-0.745785	4.135	5.47626	4.28	-0.941446	5.72	1.36055	9.99	2.51861	4.735	1.74272	19.305	-11.4584	35.015	-5.05658	2.79	1.52668			5.125	-1.0482	8.255	0.289445	7.12	-5.07716	4.45	7.97284	2.795	-1.26558	34.925	0.554075
2.98	1.29804	9.45	-3.92331	2.93	-4.41274	3.44	-6.31269	3.1	13.7502	2.9	-2.21321	8.035	-8.60353	3.19	-18.0965	6.84	15.4399	4.305	1.22027	4.31	5.4238	4.445	-0.92453	5.995	0.815162	11.015	2.48188	4.835	1.12388	20.17	-11.9983	37.1	-4.94118	2.89	0.263268			5.285	0.0121737	8.48	1.18955	7.22	-4.90644	4.555	8.21901	2.895	-1.1831	35.06	1.3477
3.09	1.34574	10.12	-3.95048	3.03	-3.78821	3.545	-6.77051	3.21	14.1504	3.005	-2.78064	8.285	-7.68365	3.295	-18.5946	7.1	15.2724	4.45	2.47183	4.48	7.17772	4.615	-0.0783769	6.205	2.27915	12.03	3.04593	4.935	1.00808	20.705	-12.0624	38.49	-5.06547	2.99	-0.102331			5.505	-0.563348	8.855	2.1358	7.32	-5.30787	4.655	8.09943	2.995	-1.26455	35.165	1.08276
3.195	1.10287	10.515	-3.4067	3.125	-3.93059	3.66	-6.94109	3.325	14.3062	3.105	-2.35278	8.46	-7.63426	3.395	-18.8067	7.25	15.2804	4.585	1.35164	4.675	6.47083	4.78	0.492561	6.44	2.11788	12.625	2.10333	5.035	1.18787	21.295	-12.9665			3.09	-0.424921			5.7	-2.0118	9.15	3.17059	7.42	-4.91305	4.755	8.46418	3.095	-1.24341	35.29	0.58974
3.3	2.30703	10.96	-2.59415	3.225	-3.97277	3.76	-5.96112	3.44	14.4073	3.205	-2.8078	8.73	-7.10837	3.505	-18.806	7.605	15.4367	4.735	-0.137224	4.805	6.92338	4.895	0.0281351	6.64	3.02272	13.45	2.56932	5.135	0.888119	22.07	-11.927			3.19	-0.379712			5.94	-2.5453	9.55	3.44827	7.52	-4.26912	4.855	9.524	3.195	-1.18192	35.4	0.466628
3.43	2.85792	11.425	-2.08002	3.325	-4.0063	3.885	-5.97392	3.55	15.7506	3.305	-2.34508	9.145	-7.76191	3.625	-19.7424	7.86	15.6021	4.87	-1.44888	4.99	8.47606	5.035	0.144731	6.84	2.33567	14.89	2.99526	5.235	0.721726	22.755	-11.9719			3.29	-0.480966			6.11	-1.38111	9.845	2.48166	7.62	-3.51825	4.955	10.4242	3.295	-1.22146	35.535	1.07158
3.525	2.7658	11.755	-3.48887	3.425	-4.11242	4.01	-5.47194	3.655	15.0658	3.41	-2.36527	9.475	-7.49738	3.73	-19.5744	8.175	15.4781	5.025	-1.53764	5.15	8.46895	5.21	-0.535668	7.04	1.6168	16.545	1.52143	5.335	0.919197	23.555	-11.6004			3.39	-0.391127			6.29	-1.39604	10.19	2.63672	7.72	-3.29736	5.055	10.2643	3.395	-1.28504	35.685	1.14462
3.63	3.26598	12.335	-2.19392	3.525	-3.99619	4.12	-6.43806	3.765	14.9414	3.51	-2.39828	9.785	-7.907	3.835	-20.1671	8.495	15.286	5.17	0.31976	5.33	9.63534	5.395	-0.0269409	7.245	0.772704	17.535	0.923787	5.435	0.946705	24.23	-10.473			3.485	-1.03149			6.475	0.0178809	10.62	3.24343	7.82	-3.31243	5.155	10.4349	3.495	-0.58511	35.805	1.00293
3.73	3.28138	12.78	-2.03701	3.625	-3.97331	4.23	-6.44015	3.875	15.9775	3.61	-2.36202	9.985	-6.13694	3.945	-21.6754	8.76	15.3402	5.29	0.0179459	5.515	10.5489	5.57	-1.04966	7.45	-3.31641	18.455	1.49145	5.535	1.00152	25.495	-11.529			3.585	-1.11058			6.655	0.591796	11.085	4.18149			5.255	10.8829	3.595	-0.759546	35.935	1.06829
3.835	2.79354	13.09	-0.977415	3.725	-3.86806	4.395	-7.44502	3.985	15.7948	3.71	-2.82362	10.335	-5.50733	4.065	-21.6475	9.035	14.4289	5.42	-0.507632	5.695	11.6088	5.765	-1.1447	7.66	-1.99934	18.955	1.43697	5.635	1.2311	26.18	-11.5225			3.685	-1.37114			6.87	-1.46181	11.575	4.39636			5.355	11.4704	3.695	-0.832382	36.09	0.645698
3.935	3.41637	13.485	2.01713	3.82	-3.69649	4.51	-6.9262	4.11	16.084	3.81	-2.93731	10.54	-5.60497	4.165	-22.0869	9.27	16.4565	5.63	-0.476884	5.88	11.9335	5.96	-1.94878	7.84	0.314401	19.69	-0.497584	5.735	1.07057	27.25	-10.9878			3.785	-2.04421			7.01	-2.13072	12.045	2.50749			5.455	11.4176	3.795	-0.540902	36.215	0.452746
4.03	3.14678	14.03	2.05928	3.915	-4.09386	4.63	-7.44192	4.235	16.455	3.905	-2.84044	10.855	-5.72415	4.275	-22.3838	9.54	16.551	5.77	-1.63693	6.065	13.2858	6.085	-1.96082	8.04	0.524598	20.83	-0.529889	5.835	1.06099	28.375	-10.4994			3.88	-2.36764			7.22	-2.39419	12.355	2.45904			5.565	11.5343	3.895	-0.854143	36.34	0.534473
4.125	1.78885	14.38	1.97434	4.015	-3.44208	4.755	-8.36799	4.355	17.0995	4	-2.74964	11.145	-6.54407	4.39	-22.6036	9.825	16.5883	5.9	-1.54141	6.205	13.8846	6.25	-1.12614	8.29	0.538743	21.265	0.0655835	5.935	1.3002	29.015	-11.8969			3.98	-2.48149			7.385	-3.04523	12.75	2.198			5.675	11.7452	3.995	-0.924106	36.475	0.510695
4.215	1.72473	14.795	2.01274	4.11	-3.64151	4.885	-8.46536	4.475	16.3954	4.1	-3.06341	11.45	-6.19727	4.495	-22.7488	10.115	17.4382	6.05	-1.36367	6.37	14.9559	6.43	-2.30108	8.5	2.55875	21.955	0.531719	6.035	1.15255	30.085	-13.0257			4.08	-2.52049			7.62	-3.48325	13.135	1.10361			5.775	12.4327	4.095	-1.37612	36.63	0.581531
4.31	2.38539	15.235	2.90379	4.21	-3.40801	5.01	-10.3628	4.595	16.5602	4.2	-3.30364	11.675	-8.0493	4.595	-22.6998	10.395	17.507	6.2	-0.883662	6.51	16.7327	6.595	-1.95438	8.735	2.583	22.895	0.959219	6.135	1.08701	30.82	-13.4357			4.175	-1.36515			7.825	-3.97938	13.58	1.2866			5.875	11.9013	4.195	-1.52812	36.785	0.488766
4.41	2.74648	15.545	1.77236	4.31	-2.90234	5.14	-10.383	4.7	16.9344	4.3	-2.73729	12.115	-8.63108	4.715	-23.6776	10.675	17.6356	6.33	-1.07371	6.685	15.5564	6.765	-2.2983	8.975	5.19304	23.815	1.98057	6.235	0.844518	31.93	-13.5532			4.275	-0.445804			8.035	-4.11661	14.065	1.27418			5.975	11.8827	4.295	-1.5863	36.92	0.733597
4.51	2.25761	15.975	2.70021	4.41	-3.00346	5.265	-10.4466	4.825	18.1593	4.4	-2.9989	12.5	-8.92871	4.82	-23.7896	10.96	18.9583	6.475	-1.51821	6.815	15.6892	6.91	-2.00788	9.195	5.41697	24.935	2.57752	6.335	0.488449	33.23	-14.0077			4.37	-0.0243094			8.225	-4.10745	14.505	2.6457			6.075	11.8981	4.395	-1.2871	37.04	1.01101
4.61	2.38905	16.37	2.09761	4.51	-3.09222	5.385	-10.4751	4.925	18.4592	4.5	-2.87655	12.84	-7.09079	4.925	-25.1906	11.2	19.6489	6.62	-1.54189	6.965	16.3656	7.065	-3.6125	9.39	4.95309	26.075	4.11267	6.435	1.07099	34.92	-14.9451			4.465	-1.02698			8.42	-2.95184	14.895	3.14116			6.175	11.812	4.495	-1.27476	37.16	1.10743
4.71	2.70699	16.905	1.66704	4.61	-3.13031	5.52	-10.9101	5.04	19.0303	4.6	-2.4417	13.16	-7.7175	5.04	-25.1595	11.52	20.0259	6.795	-0.875085	7.105	16.9664	7.245	-4.05622	9.62	4.03252	26.86	3.59079	6.535	1.16073	36.375	-14.573			4.565	-0.313139			8.595	-2.03133	15.345	2.41963			6.28	11.8959	4.595	-1.29242	37.275	0.496008
4.81	3.28685	17.395	0.898592	4.71	-2.9856	5.67	-12.2037	5.14	19.4811	4.7	-1.94166	13.465	-7.676	5.145	-25.1665	11.775	20.4963	6.95	-0.618076	7.305	16.5724	7.435	-4.34245	9.895	2.87376	27.705	4.01233	6.635	1.03402	37.715	-13.505			4.665	0.432018			8.79	-3.58909	15.76	2.27528			6.385	12.2128	4.695	-1.61337	37.375	0.740049
4.91	2.69901	17.83	0.948322	4.805	-3.05853	5.785	-12.4214	5.25	19.8542	4.8	-1.85358	13.99	-8.66086	5.245	-25.6891	12.02	21.2227	7.115	-0.770273	7.5	18.532	7.615	-5.5437	10.245	4.63522	28.45	4.0819	6.735	0.978066	38.55	-13.5967			4.765	0.667966			9.015	-5.12462	16.26	3.26224			6.485	11.7893	4.795	-1.34963	37.49	0.0385745
5.015	2.19628	18.155	3.17506	4.9	-3.08208	5.94	-13.7941	5.35	20.3225	4.9	-1.50137	14.48	-8.49389	5.35	-25.8474	12.28	21.3733	7.275	-1.59941	7.645	18.5629	7.76	-5.8869	10.48	4.71605	29.03	4.43626	6.835	0.933915					4.865	0.512635			9.175	-5.99778	16.595	3.31508			6.585	12.2874	4.895	-1.28874	37.64	0.103083
5.115	2.10739	18.345	2.69602	5	-2.88724	6.045	-12.4985	5.455	20.9866	5	-1.37958	14.905	-8.28415	5.46	-26.1892	12.48	20.4988	7.425	-2.61771	7.795	19.2424	7.92	-7.09851	10.72	4.49128	29.82	4.60308	6.935	0.705942					4.965	1.56678			9.375	-6.04682	16.795	2.22181			6.69	12.238	4.995	-1.47462	37.77	0.0638776
5.215	2.14492	18.575	0.843743	5.095	-2.83356	6.155	-13.0086	5.57	21.4631	5.1	-1.38204	15.225	-10.1397	5.57	-27.1316	12.735	19.4722	7.56	-2.11468	7.95	18.8755	8.085	-7.11838	11.025	4.60167	30.52	3.63848	7.035	1.04687					5.055	0.98208			9.635	-6.13651	17.05	2.4483			6.79	11.912	5.095	-1.86659	37.9	-0.437494
5.31	2.53023	18.95	0.716501	5.195	-2.92877	6.28	-12.4231	5.69	21.2625	5.2	-1.34525	15.415	-10.6709	5.675	-28.6777	12.94	19.2096	7.74	-1.50969	8.105	19.0079	8.265	-6.85898	11.24	4.32115	31.27	1.46993	7.135	1.20458					5.15	0.172171			9.815	-5.49779	17.36	2.40684			6.885	11.2966	5.195	-1.32336	38.05	0.506036
5.405	1.78429	19.285	1.42497	5.295	-2.85475	6.425	-11.8739	5.84	22.0566	5.3	-1.26764	15.755	-10.2657	5.775	-29.8149	13.25	20.4432	7.88	-2.66316	8.385	17.3953	8.42	-6.53556	11.49	3.69952	31.83	1.53293	7.235	0.622942					5.25	-0.536781			10.05	-5.27204	17.715	4.25155			6.985	11.7997	5.295	-1.30047	38.16	0.630643
5.5	1.79421	19.54	2.52102	5.395	-2.63303	6.59	-11.8397	5.97	22.0298	5.4	-1.28685	15.935	-10.8619	5.88	-30.1065	13.465	21.4669	7.995	-1.64645	8.56	17.7882	8.58	-6.89158	11.705	3.64049	32.315	1.88701	7.335	1.20562					5.35	-0.403586			10.185	-6.29962	17.96	4.75637			7.085	11.4486	5.395	-1.07778	38.28	0.538631
5.595	2.21099	19.84	2.55682	5.49	-2.60866	6.73	-12.7958	6.09	23.3514	5.5	-0.744418	16.035	-10.912	5.985	-30.6821	13.945	21.5435	8.15	-2.70501	8.705	17.8408	8.725	-7.0147	11.925	3.41498	32.895	1.94631	7.435	1.32079					5.445	-1.50817			10.4	-4.54746	18.23	1.72006			7.185	10.6063	5.495	-1.24797	38.43	0.132531
5.695	2.29896	20.145	1.63155	5.585	-2.86554	6.855	-13.4054	6.195	23.9856	5.6	-0.781885	16.135	-11.5439	6.095	-32.0912	14.33	21.3596	8.285	-1.75489	8.86	17.6864	8.86	-7.45762	12.065	3.28534	34.13	2.60393	7.535	1.49483					5.545	-2.41214			10.63	-5.05881	18.65	0.424473			7.285	10.967	5.595	-1.21983	38.575	0.121216
5.795	2.1758	20.415	4.00689	5.685	-3.01999	6.975	-12.9712	6.34	24.4154	5.7	-0.968972	16.235	-11.7182	6.21	-33.8146	14.715	22.3701	8.47	-1.59267	9.05	18.5874	9	-6.78796	12.275	3.33508	35.03	4.04505	7.635	0.840433					5.645	-2.40161			10.84	-5.55025	19.04	-0.369758			7.385	11.4442	5.695	-1.08961	38.7	0.0668246
5.89	1.79083	20.765	4.55228	5.785	-3.18765	7.08	-12.9772	6.455	25.0951	5.8	-0.934507	16.335	-11.1585	6.325	-34.126	15.045	22.4928	8.65	-1.50932	9.295	18.9786	9.12	-7.14264	12.585	4.3689	35.98	4.50033	7.735	1.43192					5.745	-2.49842			11.03	-5.07514	19.365	0.0150477			7.485	11.4717	5.795	-1.46994	38.895	-0.919305
5.985	2.03974	21.065	2.93336	5.885	-2.68731	7.185	-12.9691	6.595	25.5186	5.9	-0.252615	16.435	-11.6804	6.435	-35.133	15.19	23.4807	8.76	-1.0707	9.48	20.9271	9.295	-9.01111	12.925	5.42353	36.59	5.57605	7.835	1.17654					5.85	-3.47639			11.285	-5.56166	19.685	-0.445252			7.585	12.4261	5.895	-1.54511	39.075	-0.887979
6.09	1.70694	21.445	3.76439	5.985	-2.79536	7.285	-13.8593	6.705	25.6289	6	0.609323	16.535	-11.6232	6.545	-35.684	15.565	24.4442	8.875	-0.59314	9.615	22.6078	9.48	-9.05962	13.135	5.44805	37.325	6.57413	7.935	0.227139					5.95	-3.90491			11.55	-6.98825	20.05	-0.798365			7.685	13.0747	5.995	-1.32426
6.19	2.24252	21.705	4.44877	6.085	-2.79975	7.385	-14.0164	6.82	25.9479	6.1	1.64757	16.635	-11.6941	6.65	-36.1416	15.815	24.4822	9.035	0.505165	9.83	24.1496	9.675	-9.99045	13.45	5.09716	38.55	6.66131	8.035	0.432997					6.04	-4.30332			11.84	-7.59221	20.285	-1.94057			7.785	14.0942	6.095	-1.24643
6.29	2.24649	22.055	4.32678	6.185	-3.16109	7.505	-14.5996	6.945	25.7681	6.2	1.65245	16.735	-11.8234	6.75	-36.7119	16.1	25.654	9.18	-0.778491	9.975	23.3535	9.82	-9.57941	13.74	5.62036	39.38	8.29542	8.135	1.39414					6.14	-5.47749			12.24	-11.7779	20.62	-0.572327			7.89	13.964	6.195	-0.882822
6.39	2.20033	22.435	3.45545	6.285	-2.81185	7.625	-14.7513	7.055	25.0823	6.3	1.63113	16.835	-11.7307	6.865	-37.1425	16.425	24.4288	9.325	-0.624034	10.1	21.6956	9.965	-7.88626	13.995	5.62801			8.235	0.97289					6.24	-5.33833			12.71	-13.8867	20.905	-0.9235			7.99	13.798	6.295	-1.25612
6.49	2.01108	22.73	2.07017	6.385	-3.66993	7.745	-16.4765	7.17	25.5279	6.4	1.59582	16.935	-11.3479	6.975	-37.0983	16.705	25.1801	9.44	-1.08421	10.29	21.2501	10.115	-7.91209	14.315	6.05701			8.335	1.21266					6.335	-4.69112			13.055	-11.9893	21.23	-1.11256			8.09	14.1145	6.395	-1.29866
6.59	2.3696	23.095	1.94904	6.485	-3.51938	7.87	-17.3707	7.295	25.1359	6.5	1.22357	17.035	-10.9603	7.09	-38.3879	16.995	25.5044	9.59	-1.62058	10.48	20.3897	10.265	-7.87762	14.655	6.61663			8.435	1.69871					6.44	-3.87741			13.51	-12.0871	21.545	-0.604979			8.19	13.9697	6.495	-1.03915
6.695	2.83471	23.36	2.59077	6.585	-3.49111	7.975	-18.0528	7.41	25.6138	6.605	0.813932	17.135	-10.7973	7.2	-38.7379	17.195	25.4042	9.755	-0.541305	10.645	22.9204	10.405	-7.90677	14.89	5.48207			8.535	1.22361					6.535	-5.04938			13.895	-14.2221	21.875	-0.833126			8.29	13.9423	6.595	-1.29366
6.8	3.31324	23.775	2.42385	6.68	-3.61993	8.095	-17.4775	7.525	25.4834	6.705	0.735214	17.235	-11.7047	7.315	-39.7288	17.415	26.0395	9.88	-0.66341	10.82	24.4074	10.565	-8.89609	15.285	5.21659			8.635	0.807786					6.635	-5.24428			14.22	-15.0834	22.265	-1.7805			8.395	14.3006	6.695	-1.36671
6.905	2.26307	24.015	3.83454	6.78	-3.40313	8.22	-16.9479	7.63	25.4863	6.805	0.55916	17.335	-11.3395	7.44	-40.2059	17.64	25.4091	10.035	-0.866184	11.035	24.5885	10.715	-8.02066	15.735	5.59685			8.735	0.71501					6.735	-5.46861			14.555	-15.0846	22.49	-2.67351			8.495	13.8301	6.795	-1.19506
7.005	2.05732	24.36	5.37666	6.88	-3.58017	8.335	-17.0137	7.74	26.3404	6.91	0.622856	17.435	-11.404	7.555	-41.7551	17.925	26.1384	10.22	0.945038	11.2	22.9023	10.89	-8.69925	16.035	4.75182			8.835	-0.100467					6.835	-5.24813			14.88	-14.7339	22.84	-1.73311			8.595	13.4629	6.895	-1.2298
7.105	2.56332	24.89	4.91488	6.98	-3.49528	8.45	-17.4492	7.85	26.6141	7.01	0.637251	17.535	-11.0326	7.66	-42.6821	18.12	26.3007	10.36	0.0721908	11.345	23.8088	11.085	-9.90634	16.22	4.44689			8.935	-0.0858376					6.935	-4.81256			15.135	-15.2222	23.1	-1.53965			8.7	12.9992	6.995	-1.53131
7.205	1.73595	25.22	5.05406	7.08	-3.48294	8.55	-18.2505	7.97	27.4841	7.11	0.00439018	17.635	-11.2393	7.775	-43.6539	18.275	24.5861	10.495	-1.5256	11.485	22.52	11.255	-9.18924	16.49	6.26478			9.035	0.912299					7.035	-4.28939			15.305	-16.9009	23.39	-2.40855			8.8	13.1692	7.095	-1.75408
7.32	2.32876	25.645	6.87484	7.18	-3.31673	8.655	-18.1359	8.095	27.1219	7.21	0.135431	17.735	-11.1432	7.92	-44.6579	18.485	24.2494	10.635	-2.31282	11.66	22.6346	11.475	-10.5888	16.635	7.47563			9.135	0.967739					7.135	-4.29964			15.52	-18.0244	23.865	-4.82175			8.915	12.423	7.195	-1.90683
7.43	1.82842	26.015	6.19588	7.28	-3.36143	8.78	-20.4487	8.195	27.3216	7.31	-0.25427	17.835	-10.8097	8.025	-45.154	18.7	24.7305	10.8	-0.421645	11.785	22.9386	11.655	-8.71488	16.87	6.72414			9.235	1.73503					7.235	-4.0094			15.805	-18.009	24.155	-5.87477			9.015	13.0695	7.295	-1.50702
7.55	1.79348	26.25	6.40336	7.38	-3.077	8.895	-21.4467	8.305	27.8795	7.41	0.162077	17.935	-10.3643	8.15	-45.7197	18.89	26.415	10.975	0.70839	11.94	21.4812	11.83	-8.20724	17.13	6.34552			9.335	1.703					7.33	-3.98837			16.04	-18.009	24.545	-6.53689			9.12	13.9207	7.395	-1.82953
7.655	1.33404	26.565	4.85155	7.48	-2.99478	8.99	-20.8289	8.435	28.4458	7.51	0.573482	18.035	-10.2683	8.28	-46.6376	19.12	27.1008	11.11	1.53308	12.15	21.6833	12.04	-8.69601	17.315	6.63242			9.435	0.863172					7.43	-3.99193			16.195	-19.0702	24.83	-6.97866			9.22	14.4392	7.495	-1.79156
7.775	0.822656	26.9	5.5977	7.58	-3.85032	9.11	-20.4023	8.545	28.0743	7.605	1.55384	18.135	-10.3049	8.41	-47.1296	19.35	27.8509	11.255	-0.229715	12.3	22.7251	12.215	-10.0622	17.605	4.76947			9.535	0.728654					7.53	-4.40553			16.39	-20.051	25.225	-8.61677			9.31	14.437	7.595	-1.68301
7.885	1.93517	27.225	5.12417	7.67	-3.92555	9.23	-19.9854	8.635	28.4841	7.71	1.59046	18.235	-10.2699	8.545	-47.2619	19.515	27.3795	11.39	-0.154142	12.475	20.6985	12.35	-9.88092	17.925	4.81481			9.635	-0.116626					7.63	-4.26169			16.615	-19.5523	25.52	-7.73419			9.405	15.1316	7.695	-1.91643
7.995	2.2573	27.55	6.01352	7.775	-4.09734	9.355	-20.4959	8.76	29.4833	7.81	1.38779	18.335	-10.2156	8.685	-48.3646	19.68	29.5698	11.515	-0.579017	12.665	19.0497	12.545	-10.4127	18.09	6.83631			9.735	-0.273044					7.73	-4.29722			16.79	-19.5457	25.79	-8.50318			9.505	15.2711	7.795	-1.56604
8.1	3.27748	27.985	5.67407	7.875	-4.29193	9.49	-20.409	8.86	29.8708	7.905	1.54711	18.435	-10.1774	8.785	-49.1051	19.895	30.8171	11.695	-1.44077	12.875	19.4189	12.7	-11.0406	18.305	8.41341			9.835	-0.94898					7.83	-4.28344			17.015	-18.0901	26.135	-7.76634			9.605	15.8599	7.895	-1.44933
8.21	3.0482	28.28	5.96254	7.97	-5.12626	9.63	-20.4616	8.99	29.9076	8.005	1.53284	18.535	-10.2215	8.925	-49.6927	20.065	31.1473	11.98	-1.55957	13.075	18.917	12.895	-10.8953	18.5	9.58555			9.935	-0.87364					7.93	-3.94148			17.225	-19.8018	26.605	-9.54563			9.705	16.0605	7.995	-1.31597
8.31	3.26622	28.855	6.93934	8.07	-5.46858	9.73	-20.9369	9.115	30.9487	8.1	1.55853	18.635	-10.1245	9.045	-51.5898	20.315	31.5849	12.13	-1.57886	13.29	20.0533	13.025	-10.9683	18.715	10.595			10.035	-1.24523					8.03	-3.29881			17.37	-18.0195	26.885	-11.9104			9.8	16.3429	8.095	-1.82902
8.43	3.34963	29.415	8.01963	8.17	-5.51801	9.865	-20.3891	9.265	31.3327	8.2	1.66672	18.735	-10.1989	9.155	-52.2767	20.465	32.5923	12.425	-2.48323	13.425	19.7723	13.2	-11.0552	18.945	10.7528			10.135	-1.39491					8.13	-2.7595			17.52	-19.0341	27.195	-11.7717			9.905	16.6173	8.195	-1.60536
8.525	3.31688	29.985	8.91144	8.27	-5.7576	9.98	-19.9316	9.395	32.1258	8.3	1.2559	18.835	-10.3865	9.3	-53.03	20.65	32.4868	12.585	-2.28938	13.625	19.0452	13.335	-9.89403	19.135	11.1834			10.235	-0.88062					8.23	-3.0818			17.785	-18.5552	27.515	-11.7556			10.005	16.9762	8.295	-1.81461
8.64	3.34876	30.62	7.92786	8.37	-5.26426	10.095	-19.0145	9.505	33.421	8.4	0.621145	18.935	-10.2157	9.43	-54.64	20.8	33.3004	12.745	-2.59077	13.815	17.8827	13.535	-10.9619	19.325	11.3392			10.335	-1.27229					8.33	-3.47139			18.035	-17.9423	27.795	-12.3478			10.1	16.9134	8.395	-1.31092
8.745	2.72578	31.04	8.56659	8.47	-6.43267	10.205	-18.9753	9.61	33.9871	8.5	0.923685	19.035	-10.1373	9.545	-56.1354	20.945	32.4548	12.92	-2.35644	13.965	18.8715	13.735	-10.994	19.515	10.2742			10.435	-1.06906					8.43	-3.48358			18.23	-18.0154	28.08	-12.7763			10.2	17.867	8.495	-1.24152
8.86	3.04795	31.735	10.2008	8.57	-6.63392	10.325	-17.8581	9.74	34.5923	8.6	1.07031	19.135	-9.8675	9.69	-57.1852	21.17	32.9854	13.045	-1.65773	14.1	19.9156	13.885	-10.5945	19.69	11.9321			10.54	-0.821805					8.525	-3.52095			18.545	-19.9591	28.28	-12.8159			10.3	18.3413	8.595	-1.26997
8.975	3.84013	33.08	7.88786	8.67	-6.37626	10.435	-17.9707	9.845	35.1169	8.7	0.752084	19.235	-10.3633	9.805	-57.082	21.415	32.441	13.16	-1.89462	14.24	19.6251	14.07	-11.9636	19.935	11.2653			10.64	0.119802					8.625	-3.30846			18.755	-19.5838	28.61	-12.8692			10.4	18.2109	8.695	-1.26271
9.08	4.08852	34.555	9.92087	8.77	-6.39998	10.58	-19.5836	9.975	34.5806	8.8	0.62073	19.335	-10.2106	9.935	-58.728	21.64	32.6399	13.325	-2.166	14.385	19.3347	14.205	-11.7724	20.17	11.3336			10.74	0.108379					8.725	-3.45673			19.025	-20.2236	28.97	-12.3686			10.505	17.8602	8.795	-1.13227
9.175	4.54461	35.235	10.0051	8.865	-5.91774	10.7	-19.9945	10.075	34.9428	8.9	0.779596	19.44	-10.2008	10.075	-60.6101	21.895	33.0058	13.435	-3.06802	14.55	19.2843	14.415	-10.9121	20.365	12.464			10.84	-0.318513					8.825	-3.42735			19.255	-18.6712	29.25	-11.4097			10.61	19.1718	8.895	-0.596784
9.28	5.39005	35.9	8.02503	8.965	-6.15426	10.82	-19.9423	10.185	35.3717	9	1.53815	19.54	-10.4449	10.19	-60.7097	22.145	34.5017	13.57	-1.55484	14.74	19.9447	14.625	-11.9599	20.57	11.867			10.94	0.000610288					8.925	-3.53868			19.42	-18.9383	29.48	-13.3703			10.71	19.4357	8.995	-0.56299
9.38	4.81603	36.83	9.13418	9.065	-5.96244	10.95	-22.0611	10.31	36.9776	9.1	2.22194	19.64	-11.2367	10.305	-61.0811	22.315	35.7519	13.705	-0.532701	15.005	19.3378	14.81	-12.3772	20.73	10.5359			11.04	0.37468					9.03	-2.41242			19.66	-21.4757	29.695	-12.6842			10.81	19.7251	9.095	-0.565246
9.48	5.06951	37.58	6.94124	9.165	-5.92684	11.07	-21.8622	10.43	37.3297	9.2	2.10192	19.74	-11.3301	10.425	-60.9745	22.63	36.4472	13.89	0.334305	15.18	17.9223	14.98	-12.013	20.925	9.68842			11.14	0.136263					9.13	-3.56441			19.825	-21.5728	30.11	-11.3595			10.915	20.1647	9.195	-0.429108
9.58	5.7145	38.125	7.0359	9.265	-5.87653	11.195	-21.327	10.54	38.3656	9.305	2.79221	19.84	-11.6623	10.525	-61.2697	22.825	37.9334	14.05	-0.362913	15.335	18.5475	15.105	-10.6593	21.175	9.59489			11.24	-0.120045					9.23	-3.01298			20.04	-20.7305	30.44	-11.9802			11.015	19.8974	9.295	-0.342506
9.68	6.32572	38.695	6.64037	9.36	-6.60822	11.305	-21.9956	10.655	38.9258	9.405	2.71626	19.94	-11.1536	10.635	-62.756	23.025	41.2054	14.19	-0.979087	15.54	18.6612	15.265	-11.0794	21.365	10.4624			11.34	-0.247625					9.33	-2.02923			20.205	-20.5306	30.715	-13.641			11.115	20.1843	9.395	-0.593801
9.78	5.2047	39.315	7.12301	9.46	-6.88081	11.425	-22.8038	10.765	39.7089	9.505	2.45786	20.04	-10.6251	10.745	-64.0843	23.23	41.8697	14.37	0.352468	15.73	17.935	15.39	-10.9608	21.635	11.8919			11.44	-0.776287					9.43	-2.42993			20.375	-20.6063	31.06	-14.8734			11.215	20.4456	9.495	-0.205396
9.89	6.32049	39.71	7.86605	9.56	-7.07295	11.535	-23.2879	10.885	39.3289	9.605	2.5763	20.14	-10.1011	10.88	-64.1159	23.48	43.1404	14.53	0.0354575	15.925	17.8844	15.505	-11.035	21.81	10.8858			11.54	-1.27166					9.53	-2.34842			20.61	-20.8964	31.37	-14.2144			11.315	20.2319	9.595	-0.62079
9.99	6.03171			9.66	-6.88848	11.68	-23.4316	10.99	39.0025	9.705	2.47472	20.24	-10.1251	11	-64.5904	23.715	43.4746	14.655	-0.343882	16.045	18.3389	15.65	-10.939	22.045	10.7716			11.64	-0.994402					9.635	-2.37112			20.755	-19.9108	31.63	-14.427			11.415	21.3012	9.695	-1.17817
10.09	6.11575			9.76	-7.07356	11.815	-22.4983	11.095	39.3121	9.805	2.0668	20.34	-10.0282	11.11	-65.1896	23.955	43.8125	14.815	-1.90448	16.21	19.0739	15.82	-10.9243	22.23	11.1339			11.74	-1.15662					9.735	-2.82898			20.96	-18.5056	31.95	-14.5651			11.515	20.4682	9.795	-1.18922
10.19	6.02142			9.86	-6.84982	11.92	-21.8928	11.195	39.1807	9.905	2.19479	20.44	-10.1176	11.23	-64.7615	24.16	45.2968	14.98	-2.40001	16.33	20.7195	15.98	-12.0307	22.36	11.1991			11.84	-1.10217					9.835	-2.84777			21.14	-20.5625	32.2	-13.5096			11.615	20.3104	9.895	-1.37741
10.29	5.96969			9.96	-7.12502	12.035	-21.8467	11.325	40.6565	10.005	2.90618	20.54	-10.0648	11.34	-64.8164	24.375	46.7224	15.13	-2.07598	16.51	22.2547	16.105	-12.9844	22.575	11.5138			11.94	-1.20912					9.935	-2.9787			21.325	-19.8768	32.405	-12.9301			11.715	20.4827	9.995	-1.56891
10.385	5.71076			10.06	-6.84676	12.155	-22.5632	11.46	39.8564	10.11	3.16086	20.64	-10.1276	11.445	-65.672	24.685	46.632	15.28	-2.90283	16.645	22.0922	16.275	-13.8956	22.755	10.523			12.04	-0.977948					10.03	-2.31021			21.525	-18.918	32.59	-12.8805			11.825	20.8175	10.095	-1.30667
10.49	5.29269			10.16	-6.9158	12.275	-21.9401	11.595	41.0205	10.225	3.25573	20.74	-11.007	11.585	-67.1353	25.01	46.3556	15.425	-3.48099	16.81	19.2978	16.405	-13.9871	22.995	11.9453			12.14	-0.927547					10.13	-3.55263			21.69	-18.5459	32.74	-12.5316			11.925	20.8778	10.195	-1.25102
10.595	5.76174			10.26	-7.10291	12.39	-20.912	11.71	41.0367	10.32	2.94384	20.84	-11.1023	11.715	-67.7044	25.285	48.4178	15.55	-3.99829	16.96	19.441	16.59	-14.9189	23.2	12.554			12.24	-1.09137					10.23	-3.74293			21.945	-19.1244	32.925	-14.0413			12.02	21.0108	10.295	-1.32755
10.695	5.80112			10.355	-7.15406	12.515	-20.982	11.835	42.0227	10.415	2.75503	20.94	-11.2081	11.83	-68.2433	25.555	51.3709	15.715	-2.86104	17.09	19.5743	16.775	-15.9305	23.39	14.8275			12.34	-0.439433					10.33	-3.81518			22.15	-20.0196	33.185	-13.3785			12.12	20.9953	10.395	-1.89197
10.795	6.73218			10.455	-6.86348	12.635	-20.7513	11.965	42.1946	10.515	2.73288	21.04	-11.4328	11.935	-68.0745	25.805	53.2494	15.87	-2.01667	17.225	18.6735	16.91	-15.8899	23.57	13.8731			12.44	-0.820627					10.43	-3.74806			22.38	-17.6051	33.445	-12.0272			12.22	21.0535	10.495	-1.91996
10.895	6.80588			10.55	-6.60869	12.75	-20.9412	12.08	43.0869	10.615	2.97591	21.14	-11.0535	12.08	-69.1727	26.065	53.5727	15.985	-2.60522	17.4	18.4792	17.055	-16.0496	23.805	12.5582			12.54	-0.939375					10.53	-5.33662			22.57	-19.7359	33.7	-11.7362			12.32	21.5616	10.595	-1.70004
10.995	7.15044			10.65	-6.61399	12.865	-21.4194	12.19	43.0615	10.715	3.04589	21.24	-10.9954	12.18	-69.0947	26.38	53.1855	16.1	-3.54819	17.56	16.9983	17.225	-15.9838	24.02	14.3055			12.64	-1.08413					10.63	-5.61669			22.79	-21.3224	34.025	-12.3984			12.42	21.8588	10.695	-2.10761
11.095	7.20921			10.755	-6.39708	13	-21.4716	12.3	42.9478	10.815	3.21816	21.34	-11.0579	12.285	-70.1643	26.575	54.4064	16.22	-4.79504	17.72	17.3913	17.38	-16.9363	24.255	14.9304			12.74	-1.13818					10.725	-6.53733			22.965	-21.0549	34.26	-11.436			12.52	21.4368	10.795	-1.54754
11.2	6.92133			10.855	-6.47748	13.125	-22.0386	12.43	43.0567	10.925	3.09097	21.44	-11.0812	12.4	-69.7968	26.84	56.1505	16.385	-3.40429	17.845	18.0332	17.57	-16.606	24.415	14.8292			12.84	-0.745374					10.825	-7.63445			23.185	-22.0282	34.535	-9.72521			12.62	20.7868	10.895	-2.14828
11.29	7.17909			10.945	-6.3009	13.26	-21.4685	12.535	43.2433	11.025	3.37871	21.54	-10.9899	12.505	-70.7868	27.09	57.0326	16.505	-4.2233	17.97	19.6735	17.74	-17.0906	24.645	14.4653			12.94	-0.909476					10.925	-9.08217			23.35	-21.5304	34.785	-10.1164			12.725	20.496	10.995	-1.92191
11.385	7.29565			11.045	-5.96044	13.395	-21.7678	12.635	42.8636	11.125	3.66033	21.64	-11.0938	12.61	-71.1786	27.34	56.0799	16.635	-7.03707	18.1	20.3154	17.945	-18.0118	24.86	14.2962			13.04	-0.914315					11.015	-9.0315			23.52	-21.917	35.105	-11.0058			12.825	20.0213	11.095	-1.89689
11.485	7.24425			11.145	-5.9569	13.525	-22.0747	12.735	42.5832	11.225	3.74158	21.74	-11.0645	12.715	-71.7303	27.61	58.2965	16.76	-6.69308	18.28	22.0102	18.09	-17.0211	25.125	12.5191			13.14	-0.63411					11.115	-10.027			23.685	-23.8629	35.385	-11.6971			12.925	19.8605	11.195	-1.84456
11.585	7.51326			11.245	-6.13079	13.635	-21.9425	12.855	42.7236	11.325	3.3489	21.84	-10.6411	12.835	-71.8125	27.81	61.1832	16.91	-6.1498	18.41	23.1026	18.255	-15.9353	25.355	12.1241			13.24	-0.024504					11.215	-10.5446			23.835	-25.1756	35.655	-11.6811			13.025	19.9254	11.295	-1.88058
11.68	7.12379			11.345	-5.80129	13.74	-21.9388	12.98	43.3074	11.425	3.58468	21.94	-11.0619	12.94	-72.1619	28.06	60.0046	17.08	-5.68903	18.545	21.3521	18.445	-14.552	25.57	12.9456			13.34	0.0827312					11.315	-10.3213			24.03	-25.9793	35.945	-10.8388			13.135	19.3125	11.395	-1.75876
11.78	7.21964			11.445	-5.74577	13.855	-21.4055	13.085	44.1655	11.525	3.10797	22.04	-11.0276	13.06	-73.0716	28.26	58.9376	17.225	-5.44225	18.725	21.0714	18.6	-14.9097	25.755	13.2661			13.44	-0.734956					11.415	-10.8844			24.25	-26.0824	36.245	-9.70537			13.23	19.4311	11.495	-1.80463
11.875	7.69968			11.545	-6.16916	13.975	-21.4382	13.18	43.6741	11.625	3.10563	22.14	-11.0493	13.2	-73.1289	28.62	59.686	17.355	-3.91235	18.84	21.5832	18.735	-14.6318	25.96	13.6359			13.54	-0.260003					11.51	-11.4947			24.445	-26.5643	36.555	-9.86182			13.335	19.1116	11.595	-1.55318
11.975	8.40844			11.645	-6.11719	14.125	-21.4546	13.295	44.3775	11.72	4.03782	22.24	-11.007	13.31	-74.7864	28.85	60.189	17.515	-3.62866	19.01	23.5548	18.855	-14.9603	26.21	11.8734			13.64	-0.358907					11.61	-11.335			24.71	-26.6377	36.88	-8.87842			13.435	19.1962	11.695	-1.35335
12.075	8.06553			11.745	-5.84755	14.24	-21.2369	13.41	45.3311	11.82	3.57752	22.34	-11.0258	13.415	-75.7557	29.075	60.4854	17.62	-3.14811	19.175	24.7192	19.04	-13.6078	26.49	10.319			13.74	-0.966328					11.705	-11.866			24.89	-26.6685	37.24	-9.82286			13.555	19.7702	11.795	-1.28312
12.18	8.38068			11.845	-5.77291	14.375	-22.3844	13.545	46.4038	11.92	4.12042	22.44	-10.9979	13.53	-76.1175	29.275	60.9174	17.76	-3.47721	19.34	25.4769	19.16	-13.8148	26.775	8.5702			13.84	-1.06396					11.8	-12.3195			25.075	-29.0418	37.65	-8.80729			13.66	19.0963	11.895	-1.26161
12.28	8.35527			11.945	-5.74713	14.485	-22.0386	13.675	46.844	12.02	4.28368	22.54	-11.1932	13.65	-77.0565	29.53	61.2435	17.905	-3.50978	19.485	24.2478	19.3	-14.5744	27.065	7.43615			13.94	-1.20466					11.9	-11.4431			25.24	-28.7187	38.075	-8.90199			13.76	19.4167	11.995	-1.29344
12.38	8.24313			12.045	-6.04295	14.615	-21.4382	13.77	47.6742	12.12	3.74163	22.64	-10.9799	13.76	-77.1278	29.75	61.1121	18.055	-2.01422	19.625	26.4526	19.435	-14.7759	27.345	5.74304			14.04	-1.06547					12	-11.0103			25.435	-28.0227	38.5	-10.722			13.855	20.4292	12.095	-1.3287
12.485	8.2587			12.145	-5.85649	14.725	-22.4548	13.885	48.3742	12.22	4.18989	22.74	-11.1663	13.88	-77.6421	29.965	60.7394	18.2	-1.83169	19.755	27.6156	19.58	-14.7279	27.555	5.13229			14.14	-1.39352					12.1	-10.733			25.765	-26.7666	38.86	-11.6319			13.955	20.3877	12.195	-1.33047
12.585	8.18725			12.24	-5.93834	14.86	-22.4622	14.035	48.4665	12.32	4.06699	22.84	-11.0907	14.015	-79.1271	30.17	58.4779	18.36	-2.10464	19.915	28.0828	19.725	-15.0622	27.795	4.3647			14.24	-0.977309					12.195	-11.0212			26.15	-25.6768	39.255	-11.2543			14.05	20.6847	12.295	-1.66197
12.685	8.28567			12.34	-6.32176	14.985	-22.9483	14.165	47.9511	12.42	4.26389	22.94	-11.5815	14.13	-79.8367	30.475	59.351	18.495	-2.62318	20.075	26.7033	19.875	-16.8101	28.06	1.55428			14.34	-1.04666					12.295	-11.4878			26.59	-24.9963					14.15	21.7384	12.395	-1.23238
12.78	8.24769			12.44	-6.14293	15.1	-22.3187	14.28	48.4426	12.52	3.75918	23.04	-11.9956	14.245	-80.6679	30.775	60.0389	18.605	-3.01694	20.21	25.4484	20.005	-17.9684	28.5	1.45645			14.44	-0.928589					12.395	-12.0426			27.105	-24.5283					14.25	22.3175	12.495	-1.34009
12.875	8.22519			12.54	-5.96154	15.22	-22.4577	14.38	48.575	12.62	3.8041	23.14	-12.0269	14.345	-81.0191	30.955	60.5242	18.765	-2.58901	20.375	25.4815	20.18	-17.9487	28.815	2.62517			14.54	-0.934175					12.495	-12.5434			27.365	-25.1182					14.35	22.1015	12.595	-1.90224
12.975	8.44698			12.64	-5.93745	15.375	-21.9205	14.49	49.3164	12.72	3.51816	23.24	-12.0295	14.47	-80.5481	31.21	60.2937	18.9	-3.95559	20.525	25.6672	20.315	-17.6287	29.135	2.51566			14.64	-1.24758					12.595	-12.5087			27.77	-24.4721					14.45	21.8521	12.695	-1.54486
13.075	8.27916			12.74	-5.67205	15.485	-21.9352	14.6	49.0217	12.815	3.09594	23.34	-11.4708	14.59	-79.6867	31.485	62.6234	19.02	-2.7966	20.635	26.8474	20.455	-17.8907	29.485	2.23975			14.74	-0.870073					12.695	-12.424			27.975	-23.5843					14.55	21.2964	12.795	-1.61719
13.165	8.38585			12.84	-5.84674	15.605	-23.3037	14.705	49.1268	12.91	2.62468	23.44	-12.7123	14.695	-80.1412	31.735	63.1083	19.16	-3.61798	20.76	27.0135	20.605	-16.9836	29.84	0.613191			14.84	-1.14067					12.795	-12.3014			28.255	-23.6267					14.65	21.3372	12.895	-1.8559
13.27	8.28436			12.94	-5.85828	15.715	-22.9719	14.825	48.9317	13.01	2.51995	23.54	-13.0489	14.81	-80.2081	31.945	63.2054	19.27	-3.59906	20.865	27.5252	20.725	-16.8902	30.25	0.642196			14.94	-0.723759					12.89	-12.0444			28.535	-22.6102					14.75	21.9515	12.995	-1.58203
13.37	7.72591			13.04	-5.7243	15.82	-23.5613	14.945	50.1546	13.11	3.80058	23.64	-13.3278	14.94	-80.2518	32.23	63.0784	19.385	-4.07409	21	28.0022	20.845	-15.9946	30.455	0.948369			15.04	-1.04503					12.99	-12.3239			28.87	-22.0415					14.85	22.2401	13.095	-1.79201
13.47	7.2886			13.14	-6.63203	15.945	-22.9925	15.05	50.116	13.21	3.73675	23.74	-14.0186	15.06	-81.7853	32.485	63.1582	19.54	-5.52951	21.11	27.4524	20.98	-15.0313	30.64	1.4636			15.14	-0.798269					13.09	-12.804			29.1	-22.0195					14.95	21.9147	13.195	-1.31267
13.57	7.39934			13.24	-6.9771	16.085	-22.0177	15.175	50.368	13.31	3.58142	23.84	-14.441	15.18	-83.5853	32.675	62.1598	19.655	-5.68514	21.24	28.335	21.125	-14.1156	30.87	2.6972			15.24	-1.3311					13.19	-12.9065			29.365	-24.18					15.05	22.2853	13.295	-1.3359
13.68	7.41745			13.34	-7.32418	16.185	-23.0123	15.295	50.9885	13.41	2.71469	23.94	-15.0223	15.315	-84.6336	32.925	63.0408	19.785	-4.49387	21.395	28.1008	21.245	-14.5472	31.29	1.64673			15.34	-1.22989					13.29	-13.3895			29.62	-24.3909					15.16	22.6941	13.395	-1.66082
13.785	7.37314			13.44	-6.83087	16.305	-23.4468	15.43	50.9348	13.505	2.79745	24.04	-15.047	15.42	-85.2264	33.145	63.297	19.9	-4.57477	21.545	27.2951	21.405	-14.2397	31.785	3.49501			15.44	-0.904579					13.38	-12.9717			30.02	-23.5552					15.265	23.2995	13.495	-1.36874
13.89	7.41973			13.54	-7.14889	16.41	-24.4741	15.565	51.8411	13.605	1.99203	24.14	-15.1464	15.555	-86.0622	33.365	63.6429	20.04	-3.94557	21.685	25.9414	21.57	-14.0096	32.075	5.32329			15.54	-0.803201					13.48	-13.9504			30.46	-22.9726					15.365	23.0367	13.595	-1.18924
13.99	6.29678			13.64	-7.02702	16.52	-25.5324	15.675	52.8526	13.705	1.79155	24.24	-15.4488	15.68	-86.7908	33.665	63.0624	20.145	-4.11508	21.795	26.9213	21.725	-14.7512	32.505	4.68614			15.64	-0.716947					13.58	-14.4825			30.865	-24.9738					15.465	23.5359	13.695	-1.36826
14.09	5.72414			13.745	-6.81579	16.62	-25.3718	15.815	53.0086	13.805	1.72044	24.34	-15.6281	15.795	-88.1653	34.05	66.4667	20.265	-4.42274	21.94	27.2801	21.88	-14.9514	32.885	2.76072			15.74	-1.19685					13.68	-15.0607			31.25	-25.7206					15.565	23.1632	13.795	-1.29506
14.19	6.31937			13.845	-6.99468	16.755	-25.2353	15.94	54.5328	13.905	1.6446	24.44	-15.6758	15.895	-88.1074	34.345	65.6626	20.405	-4.7451	22.06	28.6547	22.01	-13.8734	33.235	2.19071			15.84	-1.1391					13.775	-14.2422			31.68	-26.038					15.665	23.0635	13.895	-1.56589
14.29	6.77127			13.95	-7.28265	16.915	-26.4292	16.045	55.4852	14.005	1.80409	24.54	-16.4547	16.035	-89.6654	34.565	65.6349	20.57	-4.42456	22.175	30.9225	22.19	-14.8433	33.675	1.53201			15.94	-0.934347					13.87	-14.9633			32.04	-26.5725					15.765	23.3253	13.995	-2.04944
14.39	7.25993			14.05	-7.40211	17.04	-26.9539	16.17	55.851	14.105	1.44261	24.64	-15.9979	16.155	-89.6719	34.93	66.4539	20.735	-2.53208	22.31	31.8666	22.32	-14.584	34	2.49605			16.04	-0.949516					13.965	-14.4745			32.39	-28.5047					15.865	23.7938	14.095	-1.94351
14.49	7.27512			14.145	-7.33027	17.17	-26.3974	16.27	57.0143	14.2	1.33375	24.74	-16.5722	16.28	-89.6086	35.21	67.5954	20.855	-2.47551	22.45	33.6167	22.44	-13.9649	34.355	3.03426			16.14	-0.947217					14.065	-14.3007			32.6	-29.4947					15.965	24.0482	14.195	-1.83052
14.59	7.28005			14.24	-7.60049	17.305	-25.5217	16.395	58.039	14.3	1.61932	24.84	-17.0965	16.4	-89.7161	35.445	67.2982	20.98	-4.11769	22.59	33.8998	22.575	-14.9838	34.67	0.313772			16.24	-0.801192					14.17	-13.107			32.82	-29.0504					16.065	24.4258	14.295	-1.64298
14.69	7.27867			14.34	-8.30935	17.44	-25.5882	16.515	58.4413	14.4	2.02179	24.94	-17.1429	16.515	-90.2396	35.865	67.6747	21.105	-4.05632	22.71	31.8642	22.75	-15.9974	34.93	-0.0510604			16.34	-1.18397					14.265	-14.1315			33.275	-26.5787					16.165	25.3741	14.395	-1.81314
14.79	6.74963			14.435	-8.71609	17.545	-25.9795	16.64	58.9717	14.505	2.6614	25.04	-17.1429	16.62	-90.7795	36.335	68.2505	21.22	-4.47094	22.845	32.3662	22.89	-15.9185	35.15	2.01722			16.44	-1.31085					14.365	-15.5032			33.71	-25.0065					16.265	25.3201	14.495	-1.6371
14.89	7.29108			14.53	-8.91505	17.645	-26.8984	16.775	59.5028	14.605	2.56337	25.14	-17.666	16.73	-90.6541	36.785	68.2556	21.37	-4.66783	23	32.8498	23.055	-15.9243	35.535	1.38137			16.54	-1.41547					14.465	-16.38			34.025	-25.0562					16.37	24.7511	14.595	-1.57659
14.99	7.28806			14.63	-8.96791	17.77	-26.4714	16.88	59.5852	14.705	2.68742	25.24	-18.0059	16.84	-90.8041	37.155	68.5495	21.49	-4.50569	23.15	32.9236	23.175	-16.2804	36.005	0.548623			16.64	-0.926429					14.565	-16.2705			34.44	-26.0413					16.475	24.911	14.695	-1.78266
15.09	7.36517			14.73	-8.74426	17.885	-25.9922	16.99	59.9167	14.805	2.72416	25.34	-18.0388	16.97	-90.1987	37.44	67.3863	21.625	-4.43541	23.275	33.8461	23.3	-15.811	36.59	-2.4861			16.74	-0.638686					14.665	-16.3637			34.73	-27.0551					16.58	25.8206	14.795	-2.18493
15.185	6.87408			14.825	-9.58456	17.99	-27.409	17.12	60.1202	14.905	3.10804	25.44	-17.9946	17.08	-90.2245	37.705	67.1889	21.77	-4.96871	23.405	34.548	23.41	-15.8607	37.095	-1.46092			16.84	-0.944809					14.765	-16.3208			35.03	-26.5791					16.685	26.7512	14.895	-2.17724
15.28	6.72374			14.925	-9.67438	18.095	-26.8887	17.245	60.486	15.005	3.19877	25.54	-18.0049	17.18	-90.6758	38.015	68.3615	21.945	-5.60832	23.53	36.5683	23.555	-17.3318	37.66	-1.32147			16.935	-0.223579					14.86	-16.3302			35.43	-28.3495					16.785	26.3146	14.995	-2.56008
15.39	8.32344			15.02	-10.1034	18.22	-28.4363	17.36	59.5248	15.105	4.09703	25.64	-18.032	17.29	-91.3066	38.25	68.3636	22.075	-4.61024	23.645	36.557	23.705	-17.7563	38.18	-1.28442			17.035	0.225587					14.96	-16.3885			35.845	-28.8131					16.885	26.4406	15.095	-3.04599
15.49	8.28848			15.12	-10.0836	18.335	-27.3853	17.48	59.0887	15.205	4.07639	25.74	-18.1979	17.4	-92.247	38.535	69.4711	22.235	-5.56917	23.81	35.9125	23.84	-18.065	38.615	-0.260792			17.135	-0.493116					15.06	-17.2982			36.235	-29.0928					16.985	26.3037	15.195	-3.31192
15.59	8.24671			15.22	-9.62915	18.45	-26.9815	17.58	58.4868	15.31	4.74457	25.84	-18.1336	17.515	-93.7037	38.955	69.189	22.395	-5.69094	23.945	38.5582	24.015	-17.9223	39.11	-1.17608			17.235	0.270225					15.16	-17.311			36.56	-31.0231					17.085	26.0893	15.295	-3.554
15.695	8.33943			15.33	-10.0706	18.56	-27.035	17.705	58.1366	15.41	5.66433	25.94	-18.0465	17.625	-93.7362	39.32	69.4508	22.575	-6.54072	24.09	38.4516	24.195	-20.0503	39.775	-3.41799			17.335	0.0186414					15.26	-16.2698			36.8	-31.7406					17.185	26.9256	15.395	-3.82105
15.795	8.09655			15.425	-10.0503	18.7	-26.6205	17.825	57.5411	15.505	5.19733	26.04	-18.6173	17.75	-94.0928	39.625	69.4047	22.685	-7.35537	24.25	38.5948	24.305	-19.9598					17.435	-0.769362					15.36	-15.0736			37.275	-32.5714					17.285	27.089	15.495	-3.57815
15.895	8.27994			15.53	-9.94347	18.82	-27.4311	17.93	57.4554	15.605	4.98169	26.14	-18.2436	17.875	-95.1472	39.915	70.5682	22.825	-7.63069	24.375	38.5374	24.46	-21.1299					17.535	-1.06501					15.46	-15.2993			37.545	-31.9599					17.385	26.9305	15.595	-3.47267
16	7.7126			15.63	-10.065	18.92	-28.2968	18.055	56.9716	15.705	4.685	26.24	-18.2007	17.98	-96.1443			22.94	-7.53438	24.49	38.8763	24.595	-20.8424					17.635	-1.02123					15.555	-14.9894			37.87	-31.5387					17.485	27.0387	15.695	-3.27158
16.1	8.27412			15.73	-9.84014	19.045	-28.0135	18.195	56.8197	15.805	5.31312	26.34	-18.7994	18.085	-96.731			23.05	-7.44708	24.59	37.4747	24.76	-18.8952					17.735	-1.21655					15.66	-15.4476			38.385	-28.5196					17.585	27.192	15.795	-3.17258
16.2	8.39377			15.83	-10.1268	19.145	-27.9488	18.295	57.0597	15.905	5.76595	26.44	-19.0282	18.195	-97.1547			23.165	-7.95361	24.71	36.5315	24.915	-18.8821					17.835	-0.973632					15.76	-15.5228			38.925	-28.5964					17.685	27.8823	15.895	-3.24584
16.3	8.31744			15.95	-10.1496	19.255	-27.9373	18.4	56.9476	16.005	5.80424	26.54	-18.9735	18.295	-97.144			23.29	-7.37886	24.82	37.2443	25.045	-18.9847					17.935	-0.928007					15.855	-16.9511			39.435	-28.0974					17.785	27.2146	15.995	-3.73453
16.4	8.33071			16.05	-9.94967	19.37	-28.4121	18.515	57.5536	16.105	5.06957	26.64	-19.0548	18.395	-98.1804			23.41	-7.07111	24.975	39.2349	25.21	-19.0014					18.035	-1.13863					15.955	-15.8336									17.885	27.3363	16.095	-3.25646
16.505	8.2381			16.145	-10.4889	19.49	-27.9306	18.63	57.928	16.205	4.96543	26.74	-19.6688	18.505	-98.6275			23.535	-6.80808	25.105	39.8719	25.385	-20.9257					18.135	-1.05802					16.045	-15.9559									17.985	28.1718	16.195	-3.61799
16.605	8.24436			16.245	-10.6566	19.62	-27.9194	18.76	58.0863	16.305	5.76226	26.84	-20.1685	18.61	-99.6151			23.64	-6.66649	25.28	38.0948	25.495	-20.8107					18.235	-0.877945					16.145	-15.4556									18.09	28.7672	16.295	-4.04451
16.705	8.26971			16.345	-11.0495	19.75	-28.8628	18.855	59.4971	16.405	6.40908	26.94	-20.2567	18.72	-100.677			23.77	-6.69603	25.43	36.9553	25.62	-20.8173					18.335	-1.65538					16.24	-14.8869									18.19	28.5353	16.395	-4.34523
16.805	8.2905			16.445	-11.0268	19.88	-29.5442	18.98	60.1533	16.505	6.83011	27.04	-20.5819	18.82	-101.195			23.885	-6.95438	25.605	38.2735	25.755	-19.9679					18.435	-2.05138					16.34	-15.9873									18.29	28.0628	16.495	-5.17209
16.905	8.32715			16.545	-10.3151	20.01	-29.9513	19.085	61.0869	16.6	6.78757	27.14	-20.2289	18.94	-102.221			24.04	-6.65194	25.755	38.6717	25.91	-19.9087					18.535	-2.39274					16.44	-15.5492									18.39	28.7868	16.595	-4.856
16.995	8.2163			16.645	-10.3796	20.14	-30.441	19.2	60.9836	16.695	7.07931	27.24	-19.6382	19.04	-103.131			24.16	-7.59611	25.87	37.8963	26.04	-20.0733					18.635	-2.156					16.54	-15.3607									18.49	29.0727	16.695	-4.83293
17.095	8.33844			16.755	-10.0613	20.34	-30.7429	19.305	61.5568	16.795	7.27452	27.34	-20.0684	19.14	-104.1			24.285	-6.84198	26.025	37.7261	26.245	-21.0466					18.735	-2.29578					16.64	-15.4635									18.59	29.1379	16.795	-5.29046
17.19	8.34996			16.855	-10.6379	20.445	-30.488	19.415	61.3269	16.9	6.92965	27.44	-20.0011	19.255	-104.147			24.415	-5.97917	26.19	37.9987	26.38	-19.4998					18.835	-1.93188					16.74	-15.3457									18.69	28.958	16.895	-5.34742
17.285	8.24849			16.955	-10.6537	20.61	-30.4021	19.515	62.6009	17.005	7.02261	27.54	-20.1496	19.37	-105.128			24.54	-5.65008	26.33	38.4667	26.5	-19.8612					18.935	-2.10175					16.84	-15.7997									18.785	28.8676	16.995	-5.22165
17.385	8.27489			17.055	-10.6823	20.735	-30.9426	19.62	62.3985	17.105	7.24342	27.64	-20.0379	19.49	-105.695			24.655	-6.75938	26.465	40.5358	26.635	-19.7692					19.035	-2.82085					16.94	-15.7502									18.885	28.2763	17.095	-5.89534
17.49	8.29392			17.155	-10.4361	20.86	-30.9651	19.73	62.0277	17.205	8.17982	27.74	-20.0253	19.59	-106.056			24.755	-8.49347	26.61	42.575	26.76	-20.0021					19.135	-2.70552					17.04	-14.9154									18.99	27.9241	17.195	-6.1116
17.59	8.33744			17.255	-10.5443	21	-30.476	19.83	62.6433	17.3	7.97451	27.84	-20.4215	19.695	-106.677			24.92	-9.46659	26.73	42.6906	26.93	-20.8993					19.235	-3.19262					17.135	-15.2732									19.09	28.9103	17.295	-6.30784
17.69	8.34861			17.355	-11.201	21.115	-31.4567	19.93	62.5393	17.4	8.67319	27.94	-20.9192	19.82	-108.711			25.035	-10.8538	26.875	42.5891	27.11	-23.1024					19.34	-2.94808					17.235	-14.9131									19.19	29.1314	17.395	-6.60529
17.785	8.3068			17.455	-11.3749	21.235	-30.9194	20.03	62.9581	17.5	7.55408	28.04	-21.0588	19.925	-109.642			25.165	-10.898	26.99	42.4302	27.26	-23.8081					19.44	-2.93106					17.33	-15.2925									19.29	29.8561	17.495	-6.31466
17.88	8.2369			17.555	-11.4724	21.355	-31.3908	20.145	62.9075	17.6	7.68965	28.14	-21.118	20.03	-110.146			25.3	-11.9459	27.135	43.0228	27.44	-23.3556					19.54	-2.93956					17.43	-15.5048									19.39	29.457	17.595	-5.89434
17.98	8.22668			17.655	-11.224	21.465	-31.9376	20.255	63.7225	17.7	6.96504	28.24	-21.1481	20.15	-110.662			25.43	-11.9642	27.265	42.5587	27.59	-23.8855					19.64	-2.99911					17.53	-16.3406									19.49	30.2223	17.695	-5.4889
18.08	8.10625			17.76	-10.9537	21.595	-31.9341	20.37	63.6054	17.8	7.66284	28.34	-21.266	20.255	-110.912			25.555	-11.3925	27.375	42.503	27.73	-23.1751					19.74	-2.73877					17.625	-16.3004									19.59	31.1142	17.795	-5.35248
18.195	7.73304			17.86	-11.154	21.71	-32.2884	20.47	64.1	17.9	7.49113	28.44	-21.736	20.36	-112.371			25.71	-11.9348	27.525	42.3002	27.87	-23.3481					19.84	-3.22919					17.725	-16.5196									19.69	31.5618	17.895	-5.01536
18.295	7.71475			17.955	-10.4309	21.84	-31.9874	20.565	64.0249	17.995	8.28263	28.54	-22.2201	20.465	-113.131			25.855	-12.7499	27.7	42.7428	28.01	-23.9814					19.94	-3.15178					17.825	-17.2778									19.79	31.1006	17.995	-4.67505
18.395	8.3151			18.055	-10.0482	21.955	-32.2843	20.67	65.0457	18.095	8.66922	28.64	-22.0333	20.6	-112.401			25.97	-11.88	27.82	43.5406	28.16	-23.9395					20.04	-4.31195					17.925	-17.4083									19.89	31.2651	18.095	-4.75046
18.5	7.84975			18.155	-9.92199	22.055	-32.3556	20.78	65.0624	18.2	8.87415	28.74	-22.0444	20.71	-113.7			26.115	-10.4002	28.01	43.5631	28.315	-23.9968					20.14	-4.18605					18.02	-17.3918									19.99	30.9995	18.195	-5.03389
18.6	7.26686			18.26	-9.01386	22.17	-33.3625	20.885	65.7762	18.3	9.32834	28.84	-22.1447	20.825	-114.754			26.245	-10.4441	28.13	43.7021	28.505	-25.0732					20.24	-3.95579					18.12	-17.3963									20.09	30.8986	18.295	-4.61793
18.7	7.30872			18.355	-8.93594	22.27	-33.4914	20.99	66.4214	18.4	9.19746	28.94	-22.1393	20.95	-115.062			26.4	-11.0132	28.255	44.6969	28.675	-25.1174					20.34	-4.6623					18.22	-17.2478									20.195	31.1319	18.395	-4.25044
18.8	7.31998			18.455	-8.99417	22.385	-34.2092	21.105	66.3835	18.5	8.71506	29.04	-22.1795	21.065	-115.682			26.525	-9.95084	28.385	44.2927	28.84	-23.5797					20.44	-4.29861					18.315	-17.3264									20.295	31.219	18.495	-4.34455
18.9	6.95909			18.545	-9.10273	22.495	-34.3177	21.215	67.7465	18.6	8.67622	29.14	-22.049	21.185	-116.897			26.66	-8.8066	28.555	44.8227	28.965	-23.1559					20.54	-4.20324					18.415	-18.1764									20.395	31.7409	18.595	-4.47024
18.99	7.27672			18.645	-8.84674	22.605	-34.9254	21.315	67.8575	18.7	8.57778	29.24	-22.4871	21.295	-118.221			26.765	-8.76457	28.67	45.7435	29.075	-22.9869					20.64	-3.68988					18.505	-17.0296									20.495	32.1748	18.695	-5.00845
19.09	6.30778			18.745	-9.06628	22.735	-34.8845	21.41	68.3196	18.8	8.26025	29.34	-22.4825	21.41	-117.731			26.89	-8.66301	28.855	45.9702	29.205	-24.191					20.74	-3.36707					18.605	-16.9682									20.595	31.6535	18.795	-4.84005
19.19	6.01773			18.84	-9.05933	22.85	-34.9321	21.51	68.6396	18.9	8.11069	29.44	-23.0592	21.53	-118.18			27.025	-8.11642	29.025	46.9031	29.32	-23.9248					20.84	-4.33011					18.705	-17.396									20.695	31.0209	18.895	-4.93368
19.29	6.34458			18.94	-9.47121	22.965	-34.9899	21.605	68.9844	19	7.15904	29.54	-23.7482	21.65	-119.122			27.165	-8.74903	29.23	47.0514	29.425	-24.1273					20.94	-5.17151					18.805	-17.3407									20.795	32.0815	18.995	-5.12152
19.385	6.36446			19.04	-9.35076	23.09	-36.952	21.72	69.0215	19.1	6.55049	29.64	-25.2061	21.765	-119.123			27.28	-7.37819	29.385	47.8632	29.58	-24.9186					21.04	-5.00054					18.905	-17.673									20.895	32.1787	19.095	-4.54958
19.485	6.31491			19.14	-9.4317	23.215	-35.983	21.825	69.3678	19.2	6.57784	29.74	-25.1131	21.875	-119.805			27.395	-8.65134	29.555	47.5397	29.71	-24.4212					21.14	-5.08814					19.005	-17.7636									20.995	32.0931	19.195	-4.35501
19.585	6.35391			19.235	-9.59616	23.33	-35.4102	21.95	70.1606	19.3	6.07454	29.84	-25.1188	21.975	-121.106			27.535	-9.95091	29.695	48.2063	29.89	-24.0287					21.24	-4.97052					19.105	-18.2687									21.095	32.5519	19.295	-4.34269
19.685	7.30895			19.33	-9.42268	23.435	-35.4516	22.06	70.7534	19.4	6.23428	29.94	-25.137	22.085	-121.091			27.68	-9.40731	29.825	47.035	30.03	-24.4997					21.34	-5.27502					19.205	-19.5832									21.195	33.2324	19.395	-4.15271
19.785	7.12217			19.43	-10.1574	23.565	-35.3859	22.16	70.7613	19.5	6.65483	30.04	-25.069	22.19	-120.717			27.815	-9.52712	30.025	46.9683	30.205	-24.872					21.44	-5.02566					19.305	-19.872									21.295	33.3513	19.495	-4.10537
19.885	7.30531			19.52	-9.62568	23.7	-35.9884	22.26	71.0793	19.6	6.64707	30.14	-25.2542	22.295	-120.701			27.935	-10.1047	30.15	47.0474	30.35	-25.0847					21.54	-4.90205					19.4	-20.0583									21.395	33.142	19.595	-4.34658
19.985	7.27214			19.62	-9.088	23.84	-36.8983	22.375	72.344	19.7	6.7476	30.24	-25.2906	22.4	-120.695			28.065	-9.70187	30.335	46.8376	30.475	-23.9688					21.64	-4.9827					19.5	-20.4877									21.495	33.8529	19.695	-4.87301
20.08	7.2961			19.715	-9.63349	23.945	-36.982	22.48	72.3299	19.8	6.6705	30.34	-26.0925	22.505	-121.175			28.19	-10.6896	30.51	47.6179	30.595	-23.8869					21.74	-4.87519					19.595	-20.3626									21.595	34.1057	19.795	-5.05622
20.18	7.46836			19.815	-9.40466	24.065	-37.4938	22.605	73.421	19.9	6.78246	30.44	-26.2157	22.63	-121.717			28.31	-9.37997	30.68	47.5141	30.76	-23.9551					21.84	-4.90659					19.695	-21.353									21.695	33.9179	19.895	-5.36063
20.285	7.71628			19.915	-8.83778	24.175	-36.8118	22.72	73.5179	20	6.64759	30.54	-26.0979	22.735	-122.078			28.445	-10.4375	30.815	48.496	30.905	-24.9148					21.94	-4.87752					19.79	-20.8722									21.795	34.2148	19.995	-5.20614
20.385	7.8689			20.015	-8.91532	24.29	-37.3972	22.83	73.7274	20.1	6.70297	30.64	-26.0191	22.845	-123.525			28.55	-9.76897	30.945	47.7493	31.05	-24.7996					22.04	-4.9416					19.885	-19.9241									21.895	34.475	20.095	-4.73875
20.48	7.20636			20.115	-9.6723	24.395	-37.8992	22.95	73.7565	20.2	5.5167	30.74	-25.6529	22.955	-124.407			28.67	-9.53093	31.085	48.6581	31.195	-23.9217					22.14	-5.23162					19.985	-19.2801									21.995	35.1419	20.195	-5.52638
20.575	7.31348			20.215	-9.40935	24.505	-37.8088	23.055	73.9107	20.3	6.25201	30.84	-26.3201	23.1	-124.568			28.775	-10.9766	31.265	49.8797	31.345	-24.0285					22.24	-5.5025					20.085	-19.9811									22.095	35.1595	20.295	-5.54123
20.67	7.28267			20.315	-10.0192	24.645	-37.8729	23.16	74.097	20.4	6.51833	30.94	-26.044	23.23	-125.727			28.91	-10.4801	31.445	49.6311	31.5	-23.677					22.34	-5.24417					20.19	-19.4731									22.19	34.8985	20.395	-6.13484
20.765	7.3613			20.405	-9.89213	24.77	-38.0167	23.28	73.9004	20.5	6.5798	31.04	-26.0299	23.35	-127.342			29.03	-10.6586	31.615	49.4705	31.66	-25.9685					22.44	-5.25347					20.29	-19.3053									22.29	34.9079	20.495	-5.83736
20.865	7.27258			20.505	-9.96153	24.885	-38.3831	23.395	74.7463	20.605	7.42823	31.14	-26.0136	23.465	-128.747			29.16	-11.4007	31.77	49.3323	31.795	-26.113					22.54	-5.10214					20.39	-19.3728									22.4	35.435	20.595	-5.33907
20.955	7.36861			20.605	-9.91714	25.03	-39.8995	23.505	74.4736	20.705	7.64098	31.24	-26.5844	23.57	-128.943			29.28	-12.5614	31.945	49.3606	31.92	-26.0919					22.64	-4.80423					20.485	-20.4981									22.5	35.4147	20.695	-5.35815
21.05	7.24062			20.705	-9.94057	25.155	-40.2983	23.6	76.0854	20.805	7.76504	31.34	-26.6534	23.675	-128.731			29.39	-13.6425	32.11	49.4603	32.09	-24.559					22.74	-4.94359					20.585	-21.0231									22.595	35.1134	20.795	-5.32682
21.15	7.37296			20.805	-9.84413	25.295	-40.4281	23.7	76.8275	20.905	6.84711	31.44	-27.0709	23.79	-128.712			29.52	-16.271	32.275	48.501	32.25	-22.5693					22.84	-4.66807					20.685	-21.0313									22.695	35.873	20.895	-5.39694
21.25	7.31927			20.905	-9.8956	25.43	-41.9639	23.81	77.7318	21.005	6.47551	31.54	-27.7681	23.905	-130.044			29.63	-16.3672	32.455	48.9791	32.405	-22.5999					22.94	-4.8935					20.79	-21.7834									22.795	36.2391	20.995	-5.31444
21.34	7.29454			21.005	-9.81113	25.545	-41.4137	23.905	78.2591	21.105	6.79716	31.64	-28.0102	24.005	-130.737			29.755	-17.4423	32.615	50.6101	32.515	-22.7484					23.04	-4.91316					20.885	-22.733									22.895	36.1615	21.095	-5.37995
21.44	7.33037			21.105	-9.90238	25.675	-41.4814	24.02	77.9419	21.205	7.08371	31.74	-27.9934	24.11	-131.117			29.9	-18.6438	32.805	51.7881	32.68	-23.0553					23.14	-4.99824					20.985	-22.9784									22.995	36.0923	21.195	-5.26307
21.54	7.39346			21.205	-10.2878	25.805	-41.2868	24.13	77.4736	21.305	7.2872	31.84	-28.0361	24.225	-131.708			30.045	-17.8981	32.975	50.5762	32.815	-24.1251					23.24	-5.41688					21.08	-23.372									23.095	36.9433	21.295	-5.36451
21.64	7.28857			21.305	-10.6627	25.935	-41.91	24.25	77.9604	21.415	8.18568	31.94	-27.648	24.325	-132.165			30.18	-17.5199	33.145	51.2715	33.005	-25.425					23.34	-5.12032					21.175	-23.0727									23.195	37.4557	21.395	-5.26627
21.735	7.28081			21.405	-10.641	26.07	-41.9381	24.355	77.4037	21.515	7.70732	32.04	-27.6057	24.45	-134.348			30.285	-17.0259	33.33	49.7116	33.175	-26.0744					23.44	-5.26059					21.275	-23.6211									23.295	37.9228	21.495	-5.3169
21.835	7.22693			21.505	-10.8341	26.175	-42.3196	24.48	77.6945	21.615	7.25591	32.14	-28.0113	24.56	-134.185			30.42	-15.7783	33.55	49.7676	33.34	-25.6447					23.54	-5.18627					21.375	-23.4183									23.395	38.1814	21.595	-5.52457
21.935	7.30733			21.6	-10.9551	26.285	-42.0367	24.59	78.998	21.715	7.22745	32.24	-28.0997	24.665	-135.211			30.55	-14.955	33.68	49.4952	33.505	-24.5457					23.64	-4.47063					21.475	-23.5321									23.495	38.5266	21.695	-5.30026
22.035	7.2667			21.695	-10.896	26.405	-41.9409	24.7	79.0271	21.815	7.32351	32.34	-28.7786	24.775	-135.762			30.68	-15.0878	33.86	50.0742	33.625	-24.9165					23.74	-5.00048					21.57	-23.4066									23.595	39.3027	21.795	-5.2014
22.13	7.08582			21.795	-11.5072	26.525	-43.357	24.795	80.4327	21.915	7.64017	32.44	-28.7443	24.89	-135.352			30.81	-14.8271	34.035	51.3139	33.745	-24.0035					23.84	-4.92826					21.66	-24.4315									23.695	39.4577	21.895	-4.82274
22.23	7.18455			21.895	-11.3965	26.645	-43.2536	24.895	81.4425	22.015	7.65783	32.54	-28.5881	25.005	-136.648			30.94	-14.9314	34.155	51.1033	33.92	-24.9286					23.94	-4.97955					21.76	-24.3529									23.8	39.589	21.995	-4.56581
22.325	7.28532			21.995	-11.4964	26.76	-43.2829	25.005	82.4449	22.115	7.19352	32.64	-28.5782	25.11	-136.684			31.05	-15.5037	34.33	49.5694	34.08	-24.5152					24.04	-4.42261					21.86	-24.945									23.9	39.35	22.095	-4.2814
22.425	8.22238			22.085	-11.6092	26.865	-42.9857	25.105	83.0342	22.215	7.76412	32.74	-29.3138	25.235	-136.501			31.18	-15.7192	34.48	48.5711	34.215	-24.0076					24.14	-4.14096					21.955	-24.3596									24	39.4437	22.195	-3.751
22.52	8.28553			22.185	-10.934	26.995	-42.6461	25.195	83.4398	22.325	8.09037	32.84	-29.9891	25.335	-136.1			31.29	-16.6074	34.635	50.9188	34.365	-24.9552					24.24	-4.3752					22.055	-24.3421									24.1	39.2945	22.295	-3.87264
22.615	7.81066			22.28	-10.9898	27.095	-42.4118	25.3	84.0455	22.425	8.09798	32.94	-30.0306	25.445	-136.241			31.425	-17.4299	34.865	50.5095	34.505	-24.8927					24.34	-4.77648					22.155	-24.4508									24.2	38.6981	22.395	-3.69981
22.72	7.94961			22.38	-10.7617	27.205	-42.2475	25.415	84.9959	22.525	8.30187	33.04	-30.0741	25.545	-136.268			31.57	-17.9615	35.03	49.6392	34.65	-25.072					24.44	-4.7845					22.255	-24.2967									24.3	38.9191	22.495	-3.71703
22.82	8.78133			22.48	-10.9986	27.325	-43.0038	25.535	85.5077	22.625	8.08306	33.14	-29.5325	25.67	-136.088			31.685	-16.8931	35.175	49.5075	34.835	-24.9052					24.54	-5.00543					22.355	-25.0517									24.4	39.153	22.595	-3.8103
22.92	7.80249			22.58	-11.0585	27.45	-43.3708	25.64	85.3621	22.725	8.31563	33.24	-30.0729	25.785	-137.659			31.795	-17.3518	35.355	49.359	34.965	-24.8621					24.64	-5.58096					22.455	-25.4539									24.5	38.893	22.695	-2.81849
23.015	8.28062			22.675	-10.9523	27.55	-45.2096	25.755	85.013	22.825	7.67904	33.34	-29.6819	25.905	-138.186			31.92	-17.0536	35.555	49.6976	35.125	-23.773					24.74	-5.6548					22.555	-25.4751									24.6	38.1113	22.795	-3.01382
23.115	8.32723			22.775	-11.2838	27.675	-44.9679	25.865	85.8131	22.925	7.51271	33.44	-30.039	26.015	-138.664			32.03	-16.9419	35.7	49.604	35.3	-23.9604					24.84	-5.96726					22.655	-25.4308									24.7	38.2287	22.895	-3.33229
23.21	8.37898			22.875	-10.9876	27.8	-45.3525	25.98	85.107	23.025	7.67931	33.54	-30.3295	26.12	-140.105			32.155	-17.9162	35.89	50.0633	35.475	-24.3851					24.94	-6.04936					22.755	-25.087									24.8	38.2019	22.995	-3.31042
23.315	7.78672			22.975	-11.0419	27.915	-44.3492	26.09	85.0747	23.125	8.12427	33.64	-30.1353	26.235	-141.186			32.27	-19.4043	36.135	50.5796	35.645	-24.8703					25.04	-7.508					22.855	-24.3109									24.9	38.8635	23.095	-3.35645
23.41	7.48214			23.075	-10.8503	28.045	-44.3243	26.21	85.9567	23.23	7.78675	33.74	-30.0806	26.345	-142.374			32.38	-19.6299	36.35	49.955	35.775	-24.9091					25.14	-6.97404					22.95	-24.2767									25	39.3082	23.195	-3.18105
23.51	6.81967			23.175	-10.9205	28.165	-45.4173	26.33	85.7333	23.335	8.22253	33.84	-30.3423	26.465	-142.732			32.525	-18.9153	36.49	48.6887	35.98	-25.1263					25.24	-6.67866					23.05	-24.3952									25.1	39.0633	23.295	-2.88787
23.61	5.74811			23.27	-10.8966	28.285	-45.2894	26.425	86.3247	23.435	9.56803	33.94	-30.4803	26.57	-142.808			32.705	-19.3982	36.68	48.2697	36.135	-24.9232					25.34	-6.71347					23.15	-24.0749									25.2	39.2271	23.395	-3.03301
23.71	5.7426			23.37	-10.8238	28.4	-45.9111	26.54	86.3765	23.535	9.80164	34.04	-30.1019	26.675	-144.549			32.825	-19.9759	36.87	48.3872	36.3	-24.0333					25.44	-6.16168					23.245	-24.7534									25.3	40.0201	23.495	-3.43686
23.81	5.29558			23.47	-11.081	28.53	-46.3932	26.65	87.5405	23.64	9.94813	34.14	-30.1786	26.785	-145.651			32.99	-21.8101	37.095	48.555	36.425	-24.0255					25.54	-6.58057					23.345	-25.2463									25.4	40.447	23.595	-3.29337
23.905	5.31441			23.57	-10.8623	28.655	-46.885	26.75	87.9834	23.74	10.0582	34.24	-30.3251	26.9	-145.74			33.105	-21.6469	37.32	47.7755	36.54	-24.9312					25.64	-5.79159					23.445	-25.4648									25.5	41.6891	23.695	-3.53853
24.005	4.79627			23.675	-11.6659	28.77	-47.4155	26.86	88.2962	23.84	10.7353	34.34	-30.03	27.01	-145.701			33.235	-21.0064	37.49	47.5794	36.69	-25.9512					25.74	-5.97393					23.545	-25.3996									25.605	42.1099	23.795	-4.08843
24.1	5.26425			23.775	-11.6317	28.895	-46.9158	26.98	89.3264	23.94	10.6491	34.44	-30.1588	27.11	-146.161			33.345	-20.1223	37.71	47.9984	36.86	-24.1198					25.84	-5.92089					23.645	-26.3023									25.7	42.0717	23.895	-3.28426
24.2	5.29324			23.875	-11.6339	29.055	-46.546	27.08	90.0196	24.04	10.8128	34.54	-30.2234	27.23	-146.226			33.485	-22.377	37.91	46.5233	37.04	-24.0955					25.94	-5.81805					23.74	-26.5333									25.795	42.7078	23.995	-3.72102
24.3	4.8737			23.975	-11.4477	29.18	-45.9557	27.185	91.4615	24.14	10.6451	34.64	-30.0671	27.35	-147.866			33.63	-22.6434	38.13	46.5228	37.185	-23.9118					26.04	-6.50239					23.835	-26.9124									25.895	43.4122	24.095	-3.26969
24.4	4.86569			24.075	-12.0604	29.295	-47.3114	27.305	91.0529	24.24	11.0258	34.74	-30.3357	27.455	-148.149			33.755	-22.9909	38.26	46.5646	37.325	-23.4669					26.14	-6.42233					23.935	-26.9719									25.995	43.8049	24.195	-3.5385
24.5	5.36889			24.175	-12.0517	29.42	-46.4704	27.415	91.4551	24.355	11.6025	34.84	-29.9977	27.56	-148.806			33.865	-20.9611	38.455	46.8923	37.5	-23.9006					26.24	-5.90076					24.035	-26.0063									26.095	44.0999	24.295	-3.74789
24.6	6.31054			24.275	-12.0046	29.535	-44.9867	27.525	91.1016	24.455	12.2313	34.94	-30.09	27.7	-149.596			34.025	-20.5333	38.68	44.4803	37.63	-23.1116					26.34	-5.8808					24.13	-26.4699									26.195	44.1624	24.395	-3.5733
24.685	6.23423			24.375	-11.8352	29.655	-45.4108	27.625	91.7257	24.555	11.7599	35.04	-30.1765	27.81	-150.19			34.145	-19.5212	38.91	45.4085	37.795	-22.7708					26.44	-6.10799					24.235	-26.351									26.295	44.1457	24.495	-3.54778
24.78	6.34238			24.475	-12.3345	29.76	-45.4832	27.725	93.1467	24.655	11.8643	35.14	-30.506	27.93	-150.655			34.275	-18.8633	39.11	44.5614	37.95	-22.6359					26.54	-5.64148					24.335	-25.9475									26.395	44.226	24.595	-3.602
24.875	6.32055			24.575	-12.7038	29.9	-45.355	27.85	93.214	24.755	11.6231	35.24	-30.6203	28.04	-151.074			34.4	-19.0764	39.275	45.3155	38.105	-22.9337					26.64	-5.82507					24.435	-26.3117									26.495	43.9364	24.695	-3.99926
24.975	6.22909			24.68	-13.0335	30.015	-45.0543	27.96	93.2908	24.855	11.6212	35.34	-30.4422	28.155	-151.128			34.515	-18.5618	39.49	45.8623	38.23	-22.9765					26.74	-5.82275					24.53	-26.3557									26.595	44.2491	24.795	-3.56464
25.07	6.31807			24.78	-13.012	30.135	-45.0131	28.06	93.7406	24.955	11.6616	35.44	-31.121	28.28	-151.687			34.64	-18.8913	39.64	46.6895	38.375	-21.8933					26.84	-6.10276					24.63	-26.382									26.695	45.2358	24.895	-3.85278
25.17	6.23469			24.875	-12.9706	30.255	-45.4398	28.165	94.7268	25.055	11.1096	35.54	-31.0242	28.385	-152.106			34.78	-20.9037	39.8	46.9701	38.585	-21.4989					26.94	-5.80955					24.73	-26.8958									26.795	45.1692	24.995	-3.97432
25.265	6.29785			24.975	-13.0775	30.38	-45.8971	28.28	95.4991	25.165	11.1711	35.64	-30.9967	28.485	-152.659			34.92	-24.1704			38.76	-21.9891					27.04	-6.17659					24.83	-27.1241									26.895	45.4981	25.095	-3.88197
25.365	6.43442			25.075	-12.8483	30.5	-45.9739	28.39	95.7689	25.265	11.7958	35.74	-30.9599	28.585	-153.159			35.055	-24.5953			38.955	-22.6355					27.14	-5.90347					24.93	-27.2686									27	45.8449	25.195	-3.75178
25.465	6.28389			25.175	-12.9784	30.61	-46.4892	28.515	95.9344	25.365	12.1815	35.84	-30.9836	28.735	-154.814			35.185	-26.5344			39.245	-24.0477					27.24	-6.29638					25.03	-27.4671									27.1	46.0376	25.295	-3.59017
25.56	5.79123			25.275	-13.0457	30.745	-47.4062	28.625	96.0708	25.465	12.268	35.94	-31.0778	28.855	-155.091			35.295	-26.8075			39.385	-23.0979					27.34	-6.43366					25.135	-26.7763									27.205	46.1845	25.395	-3.83604
25.66	6.2245			25.375	-12.9166	30.87	-46.9751	28.74	96.1283	25.565	12.487	36.04	-31.181	28.99	-154.586			35.435	-25.9789			39.53	-23.732					27.44	-6.00072					25.235	-27.9277									27.305	46.1592	25.495	-3.87519
25.765	5.75554			25.47	-13.0118	30.995	-47.3637	28.865	95.8337	25.665	12.4161	36.14	-31.0413	29.095	-155.042			35.56	-25.5988			39.69	-24.0026					27.54	-5.97272					25.335	-27.4946									27.405	46.01	25.595	-4.20799
25.865	5.84254			25.57	-12.935	31.1	-47.3795	28.995	95.9634	25.765	12.1904	36.24	-31.1742	29.23	-156.056			35.685	-25.0384			39.815	-24.0103					27.64	-5.90337					25.43	-28.0848									27.51	45.9202	25.695	-4.14642
25.96	5.77425			25.665	-12.8707	31.215	-47.248	29.12	95.8394	25.865	12.4425	36.34	-30.9551	29.33	-156.187			35.82	-25.5867			39.97	-23.7663					27.74	-6.17219					25.535	-29.0845									27.61	46.0449	25.795	-3.81328
26.06	6.41866			25.765	-12.9803	31.335	-47.4407	29.23	96.9366	25.965	12.8246	36.44	-30.0719	29.44	-157.053			35.95	-26.9114									27.84	-5.96654					25.635	-28.3963									27.71	46.365	25.895	-3.5566
26.16	6.46846			25.865	-13.0154	31.47	-47.0107	29.33	98.4847	26.065	12.563	36.54	-29.0685	29.56	-157.725			36.065	-26.5628									27.94	-6.05173					25.735	-28.5725									27.82	46.2132	25.995	-3.67583
26.26	6.31761			25.965	-12.9328	31.575	-48.446	29.44	99.8435	26.165	12.7418	36.64	-29.3553	29.74	-158.172			36.195	-26.6723									28.04	-6.07531					25.835	-28.2974									27.92	46.2608	26.095	-3.88264
26.365	6.27211			26.065	-12.9156	31.7	-48.3715	29.555	100.542	26.265	12.5934	36.74	-29.5439	29.86	-159.092			36.355	-26.6832									28.14	-3.99389					25.93	-28.6927									28.02	46.3998	26.195	-4.31888
26.465	6.07858			26.165	-12.9472	31.83	-47.9576	29.66	99.9327	26.365	13.1336	36.84	-29.7581	29.97	-160.378			36.545	-27.8143									28.24	-4.21473					26.03	-29.0368									28.12	46.9232	26.295	-4.37781
26.565	6.38695			26.26	-12.9963	31.96	-48.0126	29.775	99.9241	26.465	13.1451	36.94	-31.1139	30.12	-162.07			36.695	-27.4345									28.34	-4.50729					26.13	-29.9066									28.22	46.6078	26.395	-4.86651
26.665	6.05628			26.365	-13.0227	32.095	-47.9928	29.885	100.456	26.565	13.6275	37.04	-31.146	30.235	-162.584			36.805	-27.6595									28.44	-3.24011					26.225	-29.4443									28.32	47.5048	26.495	-5.20446
26.76	5.15405			26.465	-13.1576	32.22	-47.8877	29.99	101.768	26.665	13.7086	37.14	-31.0409	30.34	-164.152			36.96	-27.4721									28.54	-2.17285					26.325	-29.4964									28.42	47.8585	26.595	-5.35826
26.86	5.35616			26.565	-13.3564	32.345	-46.9729	30.09	102.048	26.765	13.6591	37.24	-31.1354	30.45	-164.134			37.08	-27.0246									28.64	-2.9132					26.425	-29.3011									28.52	48.0722	26.695	-5.08138
26.96	5.8496			26.665	-13.6564	32.455	-46.5556	30.19	101.619	26.87	14.264	37.34	-32.0431	30.565	-164.129			37.2	-26.8848									28.74	-3.24489					26.525	-29.3867									28.62	48.2912	26.795	-4.32573
27.065	5.86801			26.765	-13.5854	32.585	-46.3356	30.295	102.105	26.97	13.8324	37.44	-32.0734	30.685	-165.05			37.36	-27.6161									28.84	-3.4182					26.625	-29.3613									28.72	48.6103	26.895	-4.29745
27.17	6.3504			26.865	-14.1002	32.705	-46.9843	30.4	102.835	27.07	13.6693	37.54	-32.0321	30.785	-165.302			37.485	-26.5256									28.94	-3.09596					26.715	-29.1229									28.82	48.8042	26.995	-4.55227
27.27	6.40568			26.965	-14.3301	32.82	-48.9375	30.495	103.139	27.17	13.1655	37.64	-31.9801	30.89	-166.109			37.63	-25.0759									29.04	-4.26173					26.815	-29.4091									28.925	49.1843	27.095	-4.80828
27.375	6.23883			27.07	-13.6605	32.95	-47.8819	30.605	103.979	27.27	13.0403	37.74	-32.1119	31.01	-166.117			37.775	-25.8832									29.14	-4.0143					26.915	-29.3174									29.025	49.4504	27.195	-4.87383
27.475	6.2895			27.17	-13.5849	33.07	-48.4629	30.705	104.808	27.37	13.8452	37.84	-32.1059	31.11	-166.124			37.93	-26.0551									29.24	-3.91894					27.015	-29.2618									29.125	49.1335	27.295	-4.55998
27.575	6.487			27.27	-13.3595	33.19	-48.5172	30.81	104.312	27.475	14.081	37.94	-32.1168	31.215	-166.723			38.065	-26.635									29.34	-4.02653					27.115	-29.8383									29.225	49.8768	27.395	-4.32964
27.675	6.36986			27.37	-13.9018	33.325	-48.3187	30.915	104.143	27.575	13.6455	38.04	-32.0589	31.33	-167.789			38.18	-26.6562									29.44	-3.85366					27.215	-29.984									29.325	49.4797	27.495	-4.83206
27.775	6.25231			27.47	-14.2245	33.43	-48.8425	31.04	105.05	27.675	13.5967	38.14	-32.3113	31.43	-168.686			38.315	-25.4093									29.54	-4.28049					27.315	-30.2999									29.425	49.6485	27.595	-5.20671
27.88	6.27979			27.575	-15.0066	33.555	-48.4977	31.16	106.04	27.775	13.5598	38.24	-32.5962	31.545	-169.148			38.45	-25.9238									29.64	-3.9909					27.41	-31.0449									29.525	50.7792	27.695	-5.12088
27.98	6.23186			27.675	-15.49	33.72	-48.9504	31.28	107.004	27.875	13.2548	38.34	-32.1015	31.65	-168.775			38.6	-26.0434									29.74	-4.04254					27.51	-31.3066									29.625	50.9326	27.795	-5.28295
28.085	6.3752			27.775	-15.4658	33.835	-50.4705	31.38	107.054	27.975	12.8294	38.44	-32.3928	31.75	-169.238			38.75	-26.8117									29.84	-3.10971					27.605	-31.9009									29.725	50.7243	27.895	-5.18391
28.185	6.35212			27.875	-15.102	33.96	-51.4371	31.49	107.455	28.075	12.9725	38.54	-32.6998	31.86	-169.69			38.9	-27.0021									29.94	-3.35945					27.705	-31.4083									29.825	51.1915	27.995	-5.34768
28.285	6.32203			27.975	-15.138	34.075	-51.8846	31.605	108.091	28.175	13.2922	38.64	-32.9959	32	-170.092			39.025	-27.5352									30.04	-3.6048					27.805	-31.511									29.925	50.5917	28.095	-5.23573
28.38	6.26259			28.075	-15.1087	34.195	-52.3282	31.725	108.256	28.275	13.1528	38.74	-33.0202	32.105	-170.632			39.19	-28.5517									30.14	-4.20561					27.905	-31.289									30.025	50.2017	28.195	-5.44314
28.48	6.33138			28.17	-14.8795	34.315	-51.9169	31.85	110.331	28.38	13.1442	38.84	-33.0804	32.215	-171.116			39.32	-29.445									30.24	-3.7629					28.005	-31.3316									30.125	50.936	28.295	-5.77188
28.58	6.19486			28.27	-15.0582	34.465	-50.9791	31.965	111.728	28.485	13.133	38.94	-33.0309	32.34	-171.906			39.45	-30.4637									30.34	-4.1426					28.1	-32.0706									30.225	51.8398	28.395	-5.52137
28.685	6.23428			28.37	-15.0058	34.595	-51.4269	32.075	112.102	28.585	12.7545	39.04	-33.0257	32.45	-171.476			39.62	-30.5679									30.44	-4.53484					28.2	-32.0121									30.325	52.0949	28.495	-5.22692
28.785	6.26917			28.47	-14.9216	34.705	-51.4913	32.185	112.071	28.685	12.1824	39.14	-33.0874	32.565	-171.682			39.79	-31.0059									30.54	-4.4224					28.305	-32.5173									30.425	52.2347	28.595	-5.30474
28.875	6.32392			28.57	-14.9653	34.83	-51.4481	32.31	112.425	28.785	12.2903	39.24	-33.1294	32.67	-172.746			39.925	-31.3344									30.64	-3.70972					28.405	-33.3358									30.525	51.151	28.695	-5.52023
28.975	6.26159			28.67	-15.0392	34.965	-51.1514	32.415	112.711	28.885	12.4103	39.34	-33.0312	32.78	-174.193													30.74	-4.02053					28.505	-34.3179									30.625	51.4368	28.795	-5.50407
29.07	6.37507			28.77	-14.9246	35.09	-50.9967	32.525	113.398	28.985	12.5783	39.44	-34.1087	32.89	-174.206													30.84	-3.81003					28.6	-35.1064									30.73	51.8894	28.895	-5.55964
29.17	6.16967			28.87	-14.9352	35.215	-51.4481	32.65	113.708	29.085	12.847	39.54	-34.1531	32.995	-173.606													30.94	-4.16043					28.7	-35.5079									30.83	51.4228	28.995	-5.23638
29.27	6.45198			28.97	-14.8552	35.34	-50.5959	32.765	114.769	29.185	12.4847	39.64	-34.3445	33.095	-174.651													31.04	-4.04431					28.8	-34.5355									30.93	50.6728	29.095	-5.3412
29.37	6.32866			29.075	-15.0815	35.455	-49.5375	32.88	115.405	29.285	12.226	39.74	-34.0956	33.2	-175.109													31.14	-3.82288					28.895	-34.3069									31.03	51.5175	29.195	-5.24905
29.465	6.27818			29.175	-14.8589	35.565	-49.9401	33.015	114.822	29.385	12.6098	39.84	-34.1167	33.305	-175.75													31.24	-3.77984					28.995	-34.3311									31.13	51.2078	29.295	-5.31267
29.56	6.41277			29.275	-15.1235	35.68	-48.9968	33.145	114.987	29.49	12.3513	39.94	-34.073	33.405	-176.712													31.34	-4.21144					29.095	-35.385									31.23	51.266	29.395	-5.18414
29.66	6.31055			29.375	-14.9921	35.815	-48.8785	33.255	115.923	29.59	12.2786			33.515	-176.402													31.44	-4.03041					29.195	-35.3485									31.33	51.3889	29.495	-5.30317
29.755	6.28263			29.475	-14.9301	35.93	-48.0515	33.35	115.979	29.7	11.6305			33.64	-177.094													31.54	-3.90331					29.295	-35.3786									31.43	51.3853	29.595	-5.66531
29.85	6.25859			29.57	-15.0528	36.075	-48.3299	33.47	116.584	29.8	10.6781			33.765	-178.07													31.64	-3.78446					29.395	-36.2021									31.53	51.7771	29.695	-5.06289
29.945	6.2861			29.67	-14.3818	36.21	-48.1324	33.575	116.447	29.9	10.8094			33.89	-180.108													31.74	-4.14747					29.495	-37.5217									31.63	52.5357	29.795	-4.83681
30.045	5.94454			29.77	-13.9907	36.405	-48.4243	33.705	117.017	30	10.7524			34.035	-181.726													31.84	-4.98314					29.59	-37.3851									31.73	52.3784	29.895	-5.3392
30.14	6.2218			29.87	-14.1084	36.56	-48.9561	33.82	116.77	30.1	10.7703			34.14	-183.272													31.94	-5.20306					29.68	-38.3394									31.835	52.4494	29.995	-4.9156
30.235	6.27237			29.97	-14.0818	36.695	-49.5377	33.92	115.907	30.2	10.7447			34.285	-184.177													32.04	-5.27066					29.78	-38.9734									31.935	52.4761	30.095	-4.30066
30.325	6.3579			30.07	-14.0965	36.82	-49.912	34.025	116.434	30.3	10.6695			34.395	-184.775													32.14	-4.87793					29.87	-38.3494									32.035	53.3303	30.195	-4.33932
30.425	6.42247			30.17	-13.9294	36.965	-48.4116	34.13	116.002	30.4	10.49			34.505	-185.244													32.24	-4.8604					29.97	-38.4142									32.135	53.2268	30.295	-4.24994
30.52	7.41364			30.27	-13.9553	37.115	-49.3801	34.245	116.442	30.5	10.6442			34.605	-185.673													32.34	-5.08128					30.07	-39.3959									32.235	54.0619	30.395	-4.85014
30.625	7.2751			30.37	-14.5876	37.26	-49.5209	34.35	117.165	30.6	11.2396			34.71	-187.582													32.44	-6.36863					30.17	-39.3334									32.33	54.5161	30.495	-4.5484
30.725	6.96282			30.465	-14.8854	37.415	-48.9425	34.46	118.697	30.705	11.1689			34.815	-188.205													32.54	-5.93709					30.27	-39.6584									32.435	54.8639	30.595	-4.54865
30.825	6.21062			30.57	-14.9927	37.56	-48.4257	34.57	118.933	30.805	11.8927			34.955	-188.744													32.64	-5.92501					30.37	-40.0255									32.535	54.432	30.695	-4.83398
30.925	6.17094			30.675	-14.9382	37.74	-48.9477	34.685	118.411	30.915	11.6361			35.06	-188.663													32.74	-6.18947					30.47	-41.0073									32.635	54.137	30.795	-4.87301
31.02	6.81277			30.78	-15.128	37.885	-49.0247	34.8	118.078	31.02	11.8533			35.165	-189.098													32.84	-6.23409					30.57	-41.3404									32.74	54.8698	30.895	-4.97298
31.11	7.32153			30.88	-14.8263	38.005	-48.4311	34.905	118.815	31.12	12.5258			35.285	-189.658													32.94	-6.04692					30.67	-42.1367									32.84	55.2927	30.995	-4.29715
31.21	7.25481			30.98	-14.3939	38.145	-48.4041	35.04	119.362	31.22	12.0749			35.395	-190.133													33.04	-5.71845					30.77	-42.5082									32.945	55.801	31.095	-4.36848
31.31	6.8195			31.075	-14.4706	38.285	-49.1521	35.15	119.868	31.32	12.5018			35.5	-190.864													33.14	-6.18036					30.865	-42.5344									33.045	55.4394	31.195	-4.26512
31.41	6.86685			31.17	-14.6912	38.435	-50.3026	35.25	120.532	31.42	12.8552			35.62	-192.524													33.24	-5.79954					30.965	-42.4237									33.145	54.6723	31.295	-4.15601
31.51	6.825			31.265	-13.6728	38.595	-51.2876	35.355	119.714	31.52	13.7451			35.72	-193.169													33.34	-5.38136					31.06	-43.2697									33.245	55.466	31.395	-4.24248
31.61	6.32469			31.365	-13.4618	38.735	-51.3514	35.455	118.978	31.62	13.6778			35.855	-194.305													33.44	-5.20713					31.16	-43.4351									33.345	55.5149	31.495	-4.31272
31.705	6.31586			31.465	-13.9949	38.86	-51.4786	35.58	118.868	31.72	13.5388			35.98	-195.169													33.54	-4.98679					31.26	-43.9485									33.445	56.2925	31.595	-4.15329
31.805	5.67413			31.57	-13.9392	38.99	-52.46	35.685	118.829	31.815	13.7434			36.08	-194.576													33.64	-4.39095					31.36	-44.8113									33.545	56.0518	31.695	-3.32126
31.905	5.76331			31.68	-14.0744	39.135	-51.9989	35.8	119.032	31.915	13.6375			36.185	-194.722													33.74	-4.5158					31.465	-45.0454									33.65	56.4575	31.795	-3.68945
31.995	5.97838			31.78	-14.0219	39.305	-51.9642	35.9	118.969	32.015	13.1734			36.285	-195.155													33.84	-3.80175					31.56	-43.3885									33.75	56.8561	31.895	-3.89338
32.09	5.91753			31.88	-13.9626	39.43	-52.5305	36.01	118.862	32.115	13.1694			36.385	-195.625													33.94	-3.87768					31.66	-43.3661									33.85	56.8278	31.995	-3.2637
32.19	6.10107			31.98	-13.6606	39.57	-51.8361	36.115	118.928	32.22	13.7056			36.51	-195.832													34.04	-3.95126					31.76	-43.3862									33.955	57.2495	32.095	-3.35775
32.295	6.33796			32.08	-13.9004	39.705	-52.3911	36.225	120.127	32.325	13.1204			36.64	-196.15													34.14	-3.05138					31.86	-43.1332									34.055	57.1217	32.195	-3.27545
32.405	6.31118			32.18	-13.392	39.845	-53.0418	36.335	120.513	32.425	13.7763			36.745	-195.777													34.24	-3.45418					31.955	-44.3605									34.155	57.9374	32.295	-3.20197
32.51	6.25516			32.28	-13.0606			36.44	121.16	32.525	14.2357			36.85	-196.241													34.34	-3.23425					32.05	-45.5612									34.255	57.7295	32.395	-3.59266
32.61	6.28775			32.38	-12.9695			36.54	121.38	32.625	13.7127			36.975	-196.105													34.44	-3.32261					32.145	-46.4401									34.35	57.0909	32.5	-3.39439
32.71	6.27861			32.485	-12.9248			36.645	121.921	32.725	13.783			37.13	-197.193													34.54	-3.72055					32.245	-47.2721									34.45	57.5558	32.6	-3.57552
32.805	6.3116			32.585	-12.9516			36.75	122.36	32.825	13.7006			37.24	-197.726													34.64	-3.50304					32.345	-47.2828									34.55	57.1157	32.7	-3.53655
32.905	6.37396			32.685	-12.9538			36.87	122.59	32.925	13.4881			37.37	-197.705													34.74	-3.5023					32.44	-48.4317									34.65	57.7889	32.8	-3.28956
33.005	6.21662			32.78	-12.9822			36.97	122.382	33.03	14.6842			37.465	-197.614													34.84	-3.94506					32.54	-49.5157									34.75	58.1343	32.9	-3.7056
33.105	6.20565			32.88	-12.9929			37.07	122.999	33.13	14.6778			37.57	-197.733													34.94	-4.03883					32.64	-48.0532									34.85	58.3585	33	-4.03179
33.205	6.3969			32.975	-12.918			37.17	124.165	33.23	15.8128			37.675	-198.171													35.04	-3.5472					32.74	-47.9899									34.955	58.7727	33.1	-4.219
33.305	6.38731			33.08	-12.8381			37.27	124.398	33.34	15.1356			37.775	-198.668													35.14	-2.67764					32.84	-47.6164									35.055	59.0998	33.2	-4.24855
33.4	5.88066			33.175	-12.8232			37.37	124.501	33.445	15.075			37.88	-199.163													35.24	-3.07935					32.94	-47.9933									35.155	59.4698	33.3	-4.59096
33.5	5.23723			33.275	-13.0025			37.47	123.803	33.54	14.6389			37.985	-200.717													35.34	-2.91923					33.035	-47.3704									35.255	59.4138	33.4	-4.78482
33.6	5.29304			33.365	-12.9338			37.57	124.363	33.64	14.5269			38.095	-202.109													35.44	-2.82889					33.14	-47.1327									35.355	59.5482	33.5	-4.32031
33.7	5.28031			33.475	-13.3305			37.675	125.709	33.74	14.4452			38.195	-202.132													35.54	-3.16243					33.235	-46.892									35.455	60.1394	33.6	-4.23468
33.8	5.26166			33.58	-13.624			37.785	125.309	33.84	14.8909			38.305	-202.763													35.64	-3.74248					33.335	-48.3605									35.555	59.9601	33.7	-4.24026
33.9	5.32608			33.68	-13.7954			37.885	126.747	33.94	15.2756			38.42	-205.094													35.74	-3.38132					33.435	-47.9331									35.655	60.1024	33.8	-4.64489
34	5.31409			33.78	-13.8816			38.01	126.092	34.04	15.7174			38.525	-205.057													35.84	-3.71727					33.53	-48.0304									35.755	60.8492	33.9	-4.51657
34.1	5.24407			33.89	-14.0802			38.115	126.97	34.135	16.2706			38.645	-206.083													35.94	-3.40106					33.63	-47.4067									35.855	60.9432	34	-4.82683
34.19	5.24072			34.01	-13.9973			38.225	127.062	34.235	16.5486			38.77	-206.541													36.045	-3.50766					33.725	-47.5582									35.955	61.9551	34.1	-4.86912
34.285	5.47262			34.11	-14.8601			38.345	127.339	34.335	16.7603			38.895	-207.101													36.145	-3.51283					33.83	-46.9798									36.045	62.2312	34.2	-5.29042
34.38	5.29821			34.21	-14.9259			38.44	127.132	34.435	16.0809			39.01	-208.075													36.245	-3.34411					33.925	-47.2898									36.145	62.4414	34.3	-5.30358
34.48	6.00068			34.315	-14.8723			38.56	127.005	34.53	16.1802			39.11	-208.128													36.345	-2.91099					34.025	-47.5164									36.245	62.0714	34.4	-5.28983
34.59	6.27645			34.42	-14.8089			38.67	127.057	34.63	15.5811			39.22	-208.188													36.445	-2.34875					34.12	-48.0062									36.345	62.2059	34.5	-5.2602
34.685	6.00492			34.525	-15.4472			38.775	127.094	34.73	16.7679			39.325	-208.4													36.545	-1.83308					34.225	-47.5582									36.445	62.5029	34.6	-5.28386
34.785	6.37545			34.63	-15.7232			38.88	128.02	34.83	16.1927			39.435	-208.243													36.645	-2.04461					34.325	-47.3964									36.545	62.5933	34.7	-5.49601
34.88	5.71977			34.725	-15.9095			38.985	128.317	34.93	14.8272			39.54	-208.497													36.745	-2.0211					34.425	-47.4167									36.645	62.9241	34.8	-5.62638
34.98	5.36021			34.835	-15.8443			39.085	129.099	35.03	15.1393			39.665	-210.17													36.845	-1.92267					34.525	-47.2918									36.745	62.7597	34.9	-5.63601
35.08	5.23963			34.93	-16.9968			39.175	129.081	35.13	15.0786			39.79	-210.112													36.945	-2.23524					34.625	-47.4316									36.845	62.1735	35	-5.88587
35.17	4.3814			35.03	-16.8243			39.285	129.359	35.23	14.1877			39.905	-212.207													37.045	-1.68294					34.725	-47.1629									36.945	62.425	35.1	-6.31255
35.275	4.31034			35.13	-16.8659			39.4	128.925	35.335	14.0895																	37.145	-1.8709					34.82	-47.1928									37.045	62.4344	35.2	-5.77597
35.375	4.41514			35.23	-16.8468			39.5	129.006	35.43	13.606																	37.245	-0.921053					34.92	-48.2889									37.145	62.1628	35.3	-5.30862
35.47	4.2541			35.325	-17.1085			39.61	129.431	35.53	13.6766																	37.345	-0.881372					35.025	-47.3329									37.245	62.3842	35.4	-5.5721
35.57	3.79214			35.43	-17.686			39.715	129.95	35.63	13.52																	37.445	-1.17621					35.13	-46.2838									37.345	62.9815	35.5	-5.30622
35.66	3.71427			35.53	-17.2449			39.82	129.525	35.73	14.2732																	37.545	-1.24273					35.23	-45.2911									37.445	63.1354	35.6	-5.23645
35.765	4.08594			35.625	-17.6691			39.925	129.094	35.83	14.2604																	37.645	-1.25745					35.33	-45.3389									37.545	63.0751	35.7	-5.23789
35.865	4.29691			35.72	-17.405					35.935	14.2595																	37.745	-0.811933					35.42	-45.9569									37.645	63.1557	35.8	-5.22157
35.965	4.30815			35.83	-16.963					36.035	14.0251																	37.845	-1.24115					35.505	-47.0803									37.74	63.2394	35.9	-5.18926
36.065	4.37985			35.93	-16.3114					36.135	13.2574																	37.945	-0.825449					35.59	-47.0493									37.84	63.0298	36	-5.25997
36.17	4.34141			36.04	-16.3679					36.235	13.0503																	38.045	-1.20556					35.68	-47.4095									37.94	63.3689	36.1	-5.57587
36.265	4.34922			36.155	-16.5868					36.335	13.6313																	38.145	-1.15338					35.78	-47.395									38.04	63.0258	36.2	-5.52734
36.37	4.27372			36.255	-17.0899					36.43	13.7575																	38.245	-0.957332					35.88	-47.4011									38.14	63.1263	36.3	-5.45544
36.45	4.23123			36.36	-16.6511					36.53	14.0979																	38.345	-0.913037					35.98	-47.5207									38.245	62.5015	36.4	-4.55084
36.545	4.2086			36.46	-16.6191					36.63	13.6102																	38.445	-0.900428					36.08	-47.4711									38.34	62.2898	36.5	-3.87163
36.665	3.24936			36.56	-16.6287					36.73	13.5105																	38.545	-0.938365					36.175	-47.4818									38.44	62.572	36.6	-3.9052
36.775	3.26957			36.66	-16.6064					36.83	13.4428																	38.645	-0.932152					36.28	-46.8163									38.54	62.9176	36.7	-4.09987
36.875	2.97142			36.775	-16.3848					36.93	13.5552																	38.745	-0.844949					36.38	-47.3256									38.645	63.463	36.8	-3.69859
36.975	3.34214			36.89	-16.6113					37.03	13.7338																	38.845	-1.07102					36.475	-48.1523									38.745	63.491	36.9	-3.63209
37.07	3.21749			36.995	-16.4449					37.13	13.8084																	38.945	-1.0513					36.57	-48.353									38.845	64.4221	37	-3.56695
37.17	3.19814			37.095	-16.6308					37.235	13.6363																	39.045	-0.873715					36.68	-49.0684									38.945	64.9973	37.1	-3.88423
37.27	3.35641			37.2	-17.0153					37.34	13.5914																	39.145	-0.433344					36.765	-48.0671									39.045	65.3684	37.2	-3.63808
37.36	3.30492			37.3	-16.787					37.44	14.0485																	39.245	-0.339542					36.86	-49.5021									39.15	64.8399	37.3	-4.04957
37.46	3.41466			37.395	-16.8471					37.54	14.248																	39.345	-0.152067					36.965	-49.2958									39.25	65.3776	37.4	-4.54518
37.56	3.34895			37.5	-17.0481					37.64	14.7001																	39.445	-0.0189599					37.065	-50.3356									39.355	65.864	37.5	-4.59262
37.655	3.26517			37.615	-16.9671					37.74	13.568																	39.545	0.0202225					37.165	-50.37									39.455	66.8865	37.6	-4.63599
37.755	3.31524			37.725	-17.071					37.84	13.7904																							37.26	-50.563											37.7	-4.20225
37.855	3.34715			37.83	-17.4807					37.94	13.5996																							37.36	-50.3121											37.8	-4.60184
37.945	3.30465			37.94	-17.4623					38.04	13.6549																							37.46	-50.9487											37.9	-4.47329
38.045	2.79368			38.035	-17.4376					38.14	13.6454																							37.56	-50.3782											38	-4.20241
38.14	3.28285			38.145	-18.1736					38.245	13.6686																							37.66	-50.2609											38.1	-4.37503
38.24	3.32398			38.25	-17.9428					38.345	13.6378																							37.76	-50.7153											38.2	-4.62831
38.35	2.31181			38.35	-18.0218					38.445	13.5458																							37.86	-51.2854											38.3	-5.09701
38.46	2.24444			38.46	-18.0969					38.545	14.5363																							37.96	-51.4665											38.4	-5.29671
38.56	2.27711			38.555	-18.0387					38.645	14.5339																							38.075	-50.4046											38.5	-5.54549
38.665	2.24258			38.65	-18.2271					38.745	14.6517																							38.175	-50.0489											38.6	-5.26413
38.76	2.28939			38.75	-18.0723					38.845	14.0378																							38.28	-50.4663											38.7	-5.36048
38.87	2.4107			38.85	-17.2709					38.935	14.2327																							38.385	-49.6973											38.8	-5.46977
38.975	1.83865			38.955	-17.0097					39.04	14.4738																							38.47	-50.103											38.895	-5.30042
39.075	2.39781			39.055	-17.1492					39.14	13.9507																							38.565	-50.3081											38.995	-4.83946
39.175	1.74273			39.155	-17.7295					39.24	13.8263																							38.665	-50.4979											39.095	-4.49675
39.275	2.26318			39.25	-17.7247					39.34	13.8215																							38.76	-50.2436											39.195	-4.66966
39.37	1.97113			39.35	-18.0143					39.44	13.1927																							38.86	-50.8829											39.295	-4.97043
39.47	2.37407			39.45	-18.0482					39.545	13.2145																							38.96	-51.5015											39.395	-4.54008
39.57	2.23226			39.55	-18.3497					39.645	13.6204																							39.06	-51.4235											39.495	-4.31109
39.67	2.30701			39.64	-18.1351					39.745	14.2867																							39.16	-51.1207
39.775	2.24821			39.74	-18.2235					39.85	15.0182																							39.265	-51.633
39.87	2.29831			39.845	-18.1295					39.95	15.0645																							39.365	-52.4677
39.975	1.69336			39.94	-17.7618																													39.465	-52.5265
																																		39.565	-52.3226
																																		39.665	-52.4688
																																		39.765	-52.8577
																																		39.87	-52.9428
[truncated: 468 more columns]

## Sheet: 2fR
-696.787	-811.828
-577.131	399.753
158.293	-194.514
-664.085	-3547.66
-258.837	-1748.24
-2154.12	-3735.66
-104.039	109.418
-307.129	-111.272
-1845.67	-2883.55
86.9383	-1681.41
-934.795	-361.048
35.5087	-619.732
-3082.85	-561.129
-788.49	-3477
185.105	-525.88
-43.4355	-782.293
-2119.31	543.192
-750.812	-322.355
-245.152	64.2948
-799.525	16.7471
-302.341	6.19048
-35.6327	-68.5648
155.474	-886.283
11.617	-1335.23
-45.9423	270.582
-123.943	-3951.96
-74.9411	57.2885
-1674.84	-1763.26
114.738	-974.75
99.8614	-627.112
-399.769	-2917.56
86.3439	-1829.12
-1410.15	-919.463
-1188.49	-1001.62
-1603.77	-2735.06
-323.362	-707.304
-2738.71	-940.607
23.8803	58.9176
-2050.53	-155.719
-268.275	382.594
-137.385	-1064.04
79.6272	-1435.57
-717.611	-633.351
-1105.72	44.1353
-601.708	-295.116
-664.987	-1082.61
-124.366	-372.22
-287.409	-224.955
-2371.63	-386.43
-649.223	-838.968
-185.114	-533.948
-1041.3	-1185.76
-2606.68	-127.215
-1912.98	-1012.06
-739.029	-1130.92
-940.591	-188.414
-164.213	-184.092
220.935	-3.14907
-409.489	-9.84421
-745.63	-117.604
-804.134	107.489
-218.034	104.136
-525.65	-31.2347
18.2497	-426.587
-37.6242	-170.388
-948.343	-176.153
-233.914	16.4079
-6.53929	-1160.69
85.1267	-148.827
41.8845	-64.4656
-49.5842	-1466.84
145.229	-24.1174
150.655	759.484
-178.391	-2018.54
218.711
-41.0041
-79.5002
-3374.34
250.278
-132.356
-228.031
118.454
-32.8124
-226.223
-405.154
-4074.38
-3683.69
-699.416
-1323.15
-857.378
-180.696
-3062.22
-2748.63
157.415
-2819.02
-298.173
184.998
-617.95
56.1421
-459.386
-8.20816
-78.9748
-190.452
-170.945
-27.8283
-91.3493
117.161
35.3604
-233.975
-560.45
-666.69
-719.296
-1164.25
-685.162
-137.212
-830.095
-1450.34
12.4171
-3469.7
107.817
-526.736
-262.029
-57.9797
-317.85

## Sheet: 2fL
1908.34	1902.41
887.782	988.299
121.47	-490.103
-43.1913	-131.396
415.249	1707.52
-515.167	905.991
392.018	289.383
1119.6	492.119
-191.96	-35.3857
43.6974	1012.89
-118.403	11.9983
101.784	1646.71
40.8908	-395.523
-51.7675	387.652
154.568	1307.32
26.193	-67.3245
-59.6223	387.183
613.361	441.514
1382.57	233.887
-3866.5	6.9088
944.438	535.703
427.311	-29.2392
1950.8	772.386
119.495	30.8159
-748.075	440.588
-87.4575	74.3911
8.44522	91.4758
-151.993	153.077
-143.897	1174.5
1330.85	-153.19
-128.288	3124.71
-4.70148	805.038
117.051	128.669
-87.0094	1990.65
-104.268	225.595
-70.492	57.6702
2583.38	-6.71464
75.5169	62.6947
-38.1212	-87.7639
149.691	-66.6187
683.545	78.6505
239.876	11.1783
542.59	-101.179
653.224	102.579
1678.21	881.237
51.1602	1242.87
126.027	95.5945
-1715.16	89.7064
436.833	960.981
1885.48	149.624
3.7533	110.068
-485.38	-86.6777
4768.07	1441.23
-483.963	1163.35
-743.127	73.4722
479.367	-169.044
98.3824	2050.37
318.919	868.982
-239.052	2328.24
567.947	9.88168
-41.3716	-39.9268
1550.16	179.816
54.8679	-83.0087
230.422	1528.38
925.569	898.435
-39.0799	-19.4555
56.6367	-93.2643
-67.004	-133.007
-91.343	10.0938
-341.481	1.9777
-54.3307	11.8556
97.0971	-180.41
-74.3818	55.606
85.2122	-50.4753
-35.5482	650.496
838.385	2368.82
386.5	720.981
611.84	121.8
7585.93	442.483
67.3481	438.488
-46.7716	263.417
1436.89	135.763
171.241	-942.275
96.3852	-559.762
-371.938	326.28
508.443	151.738
209.217	3959.03
114.484	970.803
-57.3805	227.435
-38.7168	1118.91
12.858	2168.02
-19.1897	-2008.53
535.477	-30.7332
-181.097	381.884
218.586	1332.01
-357.942	269.623
-136.11	-45.876
57.3881	-501.742
	2.57569
	218.229
	390.735
	593.077
	57.3718
	73.8638
	147.982
	-14.0166
	46.1447
	-62.377
	-7.84937
	138.258
	92.2894
	29.0049
	-89.1207
	218.402
	932.962
	65.4326
	62.9649
	-102.412
	-2387.13
	38.9836
	-361.019
	100.75
	718.423
	491.723
	15.6768
	1984.35
	-589.008
	3986.54
	291.951
	1267.18
	-16.079
	147.533
	-737.963
	35.9641
	183.151
	-57.2247
	-151.551
	84.4642
	225.44
	111.419
	1533.21
