# Supplementary material for: A DNA turbine powered by a transmembrane potential across a nanopore
Source: Nat Nanotechnol. 2023 Oct 26;19(3):338–44. doi: 10.1038/s41565-023-01527-8 (PMC10950783; doi:10.1038/s41565-023-01527-8)
Supplement: Supplementary file 6 — Source Data Fig. 3. [file 41565_2023_1527_MOESM6_ESM.xlsx]

## Sheet: 3i
0.15	-0.513082	0.215	0.312904	0.175	-0.916599	0.095	0.00823587	0.1	-0.065576	0.145	0.0389432	0.245	-0.378632	0.215	-0.901629	0.14	-0.0462432	0.28	0.0708717	0.205	0.522501	0.295	-0.55075	0.31	-3.00189	0.16	0.0127578	0.3	-0.0067813	0.19	0.0433324	0.315	-0.32433	0.12	-0.981998	0.11	-0.862245	0.16	0.152401	0.595	-1.46662	0.525	2.69757	0.135	0.132421	0.26	-0.457367	0.295	-0.391058
0.35	-0.10056	0.72	0.132506	0.47	-1.20311	0.195	-0.713623	0.2	-0.615853	0.35	0.949016	0.51	-2.87722	0.465	-1.00781	0.25	-0.711569	0.615	1.92331	0.41	0.49984	0.555	-2.50458	0.59	-2.31418	0.345	-0.0158016	0.61	-2.04186	0.445	-0.506838	0.6	0.831873	0.255	-1.96987	0.25	-0.272745	0.29	0.0309327	1.12	-1.24963	1.24	2.54679	0.255	0.594026	0.47	-1.9336	0.69	-0.444956
0.645	-1.39821	1.085	0.0601171	0.755	-1.67584	0.295	-1.06538	0.3	-1.0456	0.59	-0.372372	0.82	-3.59373	0.67	-0.513907	0.385	-1.42889	0.985	1.14866	0.6	0.0708454	1.125	-2.57493	0.96	-2.31217	0.5	-0.0150249	0.835	-1.89997	0.725	-0.992594	0.85	0.292203	0.38	-3.45088	0.39	0.0964612	0.405	-1.05724	1.78	-1.33	1.89	0.309805	0.39	0.638224	0.8	-2.00648	0.935	-0.484747
0.93	-1.4442	1.415	0.130273	1.1	-1.84601	0.395	-1.01672	0.4	-1.09368	0.92	-0.953307	1.1	-5.96158	0.87	-0.987217	0.52	-2.04239	1.285	2.18869	0.79	-0.394466	1.48	-2.43024	1.21	-1.91722	0.625	-0.107351	1.12	-1.18995	0.92	-0.453653	1.01	0.91377	0.48	-6.43027	0.51	-0.446874	0.545	-2.94791	2.405	-2.35992	2.605	0.25468	0.52	0.601987	1.165	-2.96525	1.225	-0.633233
1.19	-2.05588	1.535	1.01417	1.355	-2.02369	0.495	-2.01637	0.5	-1.12448	1.145	-1.06475	1.35	-6.47817	1.145	-0.525212	0.66	-1.60282	1.84	-1.18744	1.035	-0.468095	1.69	-1.53493	1.64	-2.90705	0.76	-0.0366932	1.35	-0.894974	1.14	0.137568	1.195	1.32262	0.61	-8.70914	0.635	-1.86835	0.69	-3.90455	2.965	-1.37674	3.27	-0.890726	0.635	0.613992	1.675	-3.3596	1.51	-1.72022
1.375	-2.18285	1.825	0.616782	1.54	-2.18748	0.595	-2.00705	0.605	-0.534618	1.365	-3.008	1.615	-7.08995	1.37	-0.970485	0.795	-3.05198	2.315	0.443827	1.255	-0.420936	1.945	-1.58106	2.005	-2.88074	0.955	-0.554827	1.565	-0.0224175	1.445	-0.0832068	1.465	0.679516	0.73	-9.32977	0.76	-1.3557	0.87	-5.06436	3.685	-2.42296	4.765	-1.33127	0.76	1.05626	2.22	-5.46485	1.86	-2.03617
1.57	-2.13976	1.925	0.663364	1.865	-2.52339	0.695	-2.59947	0.71	-0.64322	1.59	-2.50545	2.025	-9.24405	1.645	-1.57202	0.93	-3.22875	2.895	-0.90635	1.425	-0.939893	2.175	-1.51632	2.225	-1.93546	1.1	-1.17264	1.755	0.0222136	1.735	0.519739	1.695	0.511533	0.85	-8.66204	0.875	-2.10061	1.03	-5.66576	4.105	-2.3046	6	-0.750314	0.895	0.574823	2.48	-6.44157	2.1	-2.59158
1.86	-1.87305	2.03	0.595549	2.06	-2.68513	0.795	-2.59959	0.815	-0.506289	1.855	-4.4941	2.355	-10.128	1.885	-1.42235	1.07	-4.08609	3.41	-0.894854	1.655	-1.39156	2.455	-1.49412	2.54	-3.45199	1.245	-1.02704	1.905	0.985858	2.15	0.559255	1.85	0.384439	1.03	-8.86155	0.995	-4.94537	1.17	-5.62486	4.935	-4.03053	7.425	-2.30048	1.055	0.576042	2.89	-6.7814	2.36	-2.52609
2.185	-2.18269	2.13	0.573872	2.28	-3.44485	0.89	-2.54237	0.92	-0.490356	2.125	-5.4096	2.65	-9.94992	2.105	-1.47822	1.19	-3.94149	3.885	-0.546261	1.86	-0.824023	2.67	-1.13256	2.795	-4.46643	1.39	-1.06976	2.085	0.945532	2.355	0.604543	2.07	0.746779	1.17	-8.98577	1.135	-8.3585	1.315	-5.12031	5.57	-6.22422	8.36	-2.78259	1.175	0.650158	3.175	-7.45487	2.885	-3.41068
2.505	-2.63967	2.235	0.622433	2.655	-3.51588	0.99	-3.13802	1.02	-1.07133	2.34	-6.11859	2.83	-11.5171	2.32	-2.82677	1.325	-5.02225	4.54	-1.99272	2.115	-1.46576	2.86	-1.15351	3.155	-1.97155	1.565	-1.58751	2.35	0.960478	2.615	-0.558546	2.19	0.274679	1.285	-11.5157	1.26	-8.28563	1.45	-6.03447	5.98	-6.28065	9.04	-3.72055	1.34	1.03998	3.415	-8.56939	3.17	-3.52164
2.855	-3.17504	2.355	0.668419	2.915	-4.46577	1.09	-3.05563	1.115	-1.04879	2.57	-5.46624	3.13	-11.7373	2.555	-2.48877	1.475	-5.4047	5.08	-2.00981	2.31	-2.4047	3.055	-1.44726	3.395	-1.8453	1.77	-1.99715	2.53	1.95539	2.96	0.0567453	2.37	0.288626	1.425	-11.0406	1.365	-10.334	1.605	-7.7018	6.695	-5.42794	10.34	-4.02353	1.47	1.04505	3.7	-8.22558	3.58	-3.56919
3.08	-3.19408	2.47	0.690595	3.295	-4.40433	1.19	-3.15771	1.215	-0.99557	2.94	-5.46596	3.41	-10.2224	2.72	-2.64387	1.625	-6.91382	5.58	-2.01941	2.525	-2.45466	3.34	-1.59637	3.665	-1.32485	1.895	-2.02001	2.81	0.542625	3.175	0.549651	2.565	0.54798	1.56	-11.0065	1.5	-9.89068	1.73	-8.09789	7.47	-6.34104	11.65	-3.66744	1.59	0.982121	3.945	-9.43137	3.815	-3.45667
3.33	-2.819	2.58	0.561619	3.545	-3.90602	1.29	-3.57302	1.315	-1.02632	3.265	-7.51137	3.62	-10.0285	2.975	-3.16082	1.755	-9.03963	6.01	-2.32069	2.675	-1.98671	3.6	-1.35754	3.94	-2.82388	2.02	-3.0172	2.955	0.875586	3.44	0.62868	2.745	0.160824	1.69	-13.0003	1.62	-11.3685	1.85	-7.69765	7.905	-6.33914	12.695	-3.90785	1.755	1.51291	4.455	-9.29866	4.14	-3.92146
3.595	-2.25276	2.71	0.269205	3.915	-3.35387	1.39	-3.96029	1.415	-1.0083	3.585	-7.44517	3.95	-10.0412	3.27	-3.42347	1.885	-10.114	6.55	-0.908096	2.875	-2.47916	3.815	-1.04255	4.28	-1.41714	2.17	-3.03142	3.135	0.828796	3.625	0.572295	3.03	-0.744085	1.84	-14.3957	1.745	-13.4011	1.995	-9.69879	8.78	-6.3636	13.935	-5.67956	2.075	1.60947	4.86	-10.5261	4.505	-4.3374
3.865	-3.22504	3.22	0.0226844	4.315	-3.55132	1.49	-3.97577	1.515	-1.09674	3.805	-7.12504	4.12	-12.4307	3.515	-3.86497	2.02	-11.8541	6.97	-0.952832	3.11	-3.28362	4.15	-2.09284	4.57	-1.93982	2.28	-3.099	3.3	0.563571	3.835	0.676714	3.165	-0.656506	1.975	-16.0155	1.86	-14.8638	2.165	-12.2244	9.445	-7.55228	14.84	-3.9335	2.19	1.58437	5.325	-10.432	4.885	-4.60084
4.04	-3.20433	3.565	0.106074	4.69	-3.35542	1.59	-4.0761	1.615	-1.12284	4.04	-8.12261	4.31	-10.7032	3.83	-4.91282	2.17	-11.9583	7.615	0.0221831	3.285	-4.37698	4.42	-3.08411	5.015	-3.96985	2.41	-3.07194	3.525	-0.490246	4.08	0.115599	3.325	-0.714673	2.09	-18.9679	1.985	-17.9189	2.305	-13.1004	10.18	-7.3046	15.875	-4.434	2.395	1.97013	5.81	-9.46272	5.215	-5.45872
4.225	-3.00384	3.675	0.447516	5.235	-3.37776	1.685	-3.9478	1.715	-1.0257	4.27	-7.92627	4.525	-10.8337	4.09	-3.46999	2.325	-13.0397	8.275	0.095388	3.525	-4.34446	4.75	-4.05405	5.52	-5.99457	2.565	-3.03658	3.785	-1.13015	4.355	0.074395	3.57	-1.13668	2.22	-19.43	2.085	-18.3271	2.425	-12.8801	10.665	-6.43616	16.6	-4.64674	2.545	1.99821	6.335	-9.4041	5.395	-5.51536
4.39	-3.23992	3.79	0.368897	5.39	-4.00051	1.77	-4.00556	1.815	-0.994279	4.605	-9.01193	4.775	-12.9403	4.295	-2.56904	2.46	-13.6028	8.805	0.954808	3.785	-3.50811	4.985	-5.1119	6.095	-8.95203	2.71	-3.04193	3.965	-1.08176	4.635	1.58318	3.805	-0.677376	2.395	-20.5438	2.205	-19.1729	2.55	-12.609	11.175	-8.58592	17.65	-3.70882	2.675	1.96088	6.63	-9.9677	5.69	-5.46468
4.555	-3.11094	3.965	-0.29985	5.56	-4.0782	1.86	-4.02692	1.925	-1.08145	4.875	-10.0069	5.035	-14.8369	4.5	-1.59101	2.59	-15.4725	9.5	-0.0207001	4.075	-3.92948	5.19	-4.48639	6.46	-8.97848	2.83	-3.10414	4.215	-3.01467	4.875	1.55303	4.02	-1.17783	2.52	-23.0108	2.335	-19.328	2.705	-11.971	12.105	-7.99187	18.365	-4.6884	2.8	1.98153	7.025	-12.0024	6.23	-5.60126
4.675	-3.55134	4.085	-0.380871	5.87	-4.97989	1.96	-3.9937	2.025	-1.08154	5.27	-10.864	5.21	-14.8326	4.75	-1.98221	2.72	-16.121	10.095	-0.583464	4.29	-3.70557	5.475	-4.44711	6.89	-10.3681	2.965	-2.84567	4.38	-3.02407	5.26	2.02268	4.2	-1.72799	2.63	-24.8403	2.45	-20.1429	2.875	-13.7593	12.75	-8.44081	19.2	-3.97665	3.115	2.0415	7.37	-12.8435	6.7	-5.84184
4.85	-2.65998	4.195	-0.421978	6.085	-5.17902	2.06	-3.96714	2.145	-1.05715	5.54	-11.5624	5.405	-17.4434	4.965	-1.27019	2.85	-16.1147	10.735	-0.31514	4.465	-3.44905	5.72	-4.50745	7.24	-10.9718	3.09	-3.07019	4.6	-3.6068	5.605	2.09757	4.44	-1.62943	2.755	-25.4448	2.575	-21.4108	3.035	-15.1262	13.545	-9.23997	20.375	-5.41609	3.61	1.94534	7.575	-14.5316	7.01	-5.67066
5.01	-3.76648	4.3	-0.562006	6.22	-5.09582	2.15	-4.05419	2.25	-1.55243	5.785	-10.9124	5.69	-16.9501	5.16	-2.01541	2.995	-16.4526	11.405	-2.90051	4.795	-3.43538	5.99	-3.52013	7.465	-12.429	3.235	-3.00466	4.76	-4.05161	5.945	2.10581	4.66	-1.52256	2.865	-26.0123	2.72	-23.1855	3.18	-16.0687	14.345	-9.26963	21.125	-4.85367	3.76	2.03205	7.785	-15.4527	7.215	-5.4466
5.21	-3.39993	4.415	-0.330893	6.425	-5.13917	2.24	-4.6155	2.35	-2.06819	5.99	-12.0316	5.895	-18.75	5.335	-2.36192	3.145	-16.6323	11.8	-2.84699	5.045	-2.84365	6.2	-3.99675	7.71	-12.9717	3.4	-3.07144	4.935	-3.07798	6.22	2.53883	4.855	-1.31103	2.985	-29.0066	2.865	-23.2299	3.295	-16.6605	14.985	-8.13509	21.645	-6.2256	4.4	1.55263	8.1	-18.2477	7.64	-6.9134
5.385	-3.15556	4.695	-0.963222	6.725	-5.87694	2.34	-4.56208	2.45	-2.05282	6.325	-11.9826	6.125	-20.3681	5.525	-1.92445	3.275	-17.8161	12.57	-3.26009	5.185	-2.84295	6.51	-5.07217	8.01	-14.8044	3.585	-3.10229	5.1	-3.61377	6.495	2.56339	5.1	-2.62148	3.1	-31.5445	3.035	-24.374	3.42	-18.1554	15.54	-8.4623	22.845	-8.69211	4.85	0.549034	8.43	-18.4639	8.2	-6.00551
5.6	-2.64323	5.085	-0.617702	7.32	-6.60596	2.435	-4.59682	2.55	-1.99449	6.685	-12.515	6.47	-21.194	5.74	-1.45709	3.41	-18.1932	13.065	-2.93269	5.39	-4.05536	6.82	-6.06762	8.37	-15.8803	3.75	-3.13724	5.275	-4.0922	6.78	3.07439	5.27	-2.74117	3.225	-32.6168	3.18	-23.2452	3.565	-17.6436	16.04	-8.4539	24.37	-7.87569	5.34	-0.411822	8.845	-18.5857	8.805	-5.45631
5.865	-3.54906	5.73	-0.931393	7.725	-6.66204	2.535	-4.71032	2.65	-2.04789	6.89	-11.0532	6.69	-20.6983	5.975	-2.39824	3.53	-19.1721	13.465	-2.85826	5.605	-4.49904	7.16	-7.08276	8.605	-15.7672	3.905	-3.1032	5.435	-3.00908	7.105	3.5182	5.43	-2.66668	3.345	-34.5393	3.325	-24.7771	3.715	-19.2661	16.43	-8.22964	25.465	-7.19228	5.58	0.0510842	9.3	-20.4571	9.045	-5.44194
6.065	-3.1116	5.97	-1.30766	8.2	-6.47901	2.635	-4.55075	2.75	-2.13579	7.125	-9.1077	6.895	-21.8679	6.175	-1.00606	3.665	-18.17	13.88	-2.98896	5.86	-4.01128	7.39	-5.56792	8.975	-18.0302	4.075	-3.0166	5.66	-3.67169	7.36	3.38982	5.58	-2.61887	3.46	-35.5462	3.47	-25.2674	3.865	-20.1622	16.96	-8.3502	26.67	-8.01224	5.77	-0.407921	9.57	-21.0197	9.425	-5.30881
6.28	-4.14067	6.075	-1.28075	8.565	-6.01916	2.735	-5.02168	2.85	-2.42901	7.26	-10.0174	7.115	-22.4033	6.365	-1.59915	3.85	-19.0389	14.4	-1.98714	6.12	-3.40168	7.765	-6.96733	9.43	-17.239	4.215	-3.05849	5.895	-4.06628	7.655	3.48501	5.77	-3.38631	3.65	-35.8672	3.615	-25.9971	4.035	-19.0604	17.385	-8.35242	27.765	-6.66637	6.095	-0.873684	9.775	-21.1115	9.685	-5.41216
6.52	-3.23257	6.2	-0.834339	8.865	-6.05861	2.83	-5.14612	2.96	-2.40449	7.51	-9.93944	7.37	-20.9181	6.625	-1.41978	3.98	-20.4524	14.78	-2.14622	6.34	-3.92181	7.955	-7.51372	9.725	-17.9746	4.48	-3.06208	6.12	-4.12178	7.95	3.48344	5.97	-3.22882	3.75	-35.6009	3.785	-26.9009	4.235	-20.6823	17.79	-8.35193	29.19	-3.93724	6.22	-0.878611	9.98	-22.0478	9.965	-5.57136
6.71	-4.47233	6.5	-0.891994	9.18	-6.15202	2.935	-5.06821	3.06	-2.49997	7.865	-11.1049	7.62	-20.2996	6.955	-0.536966	4.105	-20.5515	15.29	-2.48924	6.46	-3.89409	8.31	-6.63733	10.035	-20.3865	4.66	-3.01789	6.49	-3.90138	8.2	4.08339	6.11	-2.37986	3.86	-35.7356	3.935	-28.3935	4.365	-21.1459	18.215	-8.41084	29.995	-6.70684	6.335	-0.942741	10.35	-21.5083	10.415	-5.51648
6.975	-5.17124	6.855	-0.862641	9.435	-5.87654	3.035	-5.04165	3.155	-2.53494	8.12	-11.9868	7.835	-20.5576	7.19	0.470557	4.22	-20.1892	16.685	-1.8669	6.77	-4.05263	8.69	-6.69317	10.405	-18.3454	4.805	-3.06733	6.785	-5.84934	8.5	3.60311	6.295	-2.80655	4.005	-36.5231	4.07	-28.1958	4.53	-22.0887	18.725	-8.41274	30.75	-6.95988	6.455	-1.00497	10.62	-21.9868	10.675	-5.90053
7.285	-6.59468	7.185	-0.79432	9.725	-4.92671	3.13	-4.99135	3.255	-2.04229	8.52	-12.0175	8.09	-20.9459	7.44	0.41004	4.345	-19.6774	17.855	-0.790403	6.92	-4.59298	9	-6.12573	10.705	-18.4383	4.94	-2.99657	7.04	-4.63446	8.78	5.01467	6.55	-2.18471	4.125	-37.2688	4.24	-27.9284	4.735	-22.0818	19.195	-9.39303	31.935	-7.33878	6.58	-1.09665	10.85	-23.5446	10.985	-5.4416
7.435	-7.63814	7.315	-1.39112	10	-4.79218	3.23	-5.57742	3.355	-2.68305	8.79	-12.5235	8.42	-22.8956	7.675	1.47362	4.515	-21.7025	18.93	-0.0200877	7.14	-4.39877	9.215	-6.15047	11.16	-20.8772	5.075	-3.04676	7.265	-4.9302	9.025	5.55387	6.805	-2.3323	4.24	-38.521	4.365	-29.311	4.88	-23.9382	19.76	-9.32533	33.235	-9.3128	6.69	-0.938019	11.08	-23.3745	11.575	-5.4921
7.585	-7.21973	7.44	-1.33471	10.31	-4.90454	3.33	-6.03722	3.46	-2.64337	9.15	-12.9833	8.63	-25.49	7.895	0.451866	4.655	-22.4743	19.99	-0.907644	7.35	-4.07639	9.59	-5.56292	11.505	-18.9655	5.23	-2.9718	7.46	-4.96827	9.255	5.4634	7.015	-3.67628	4.355	-39.158	4.5	-29.7749	5.04	-24.1354	20.105	-9.23209	34.035	-9.76705	6.795	-0.923216	11.365	-23.0364	11.885	-5.39877
7.83	-8.19754	7.555	-1.34337	10.57	-5.11514	3.43	-5.88491	3.56	-2.60083	9.405	-14.1857	8.87	-27.9851	8.105	2.07056	4.79	-23.8703	21.02	-1.8559	7.565	-3.34681	9.97	-7.11607	11.855	-20.3336	5.38	-2.95655	7.685	-5.94098	9.535	5.4096	7.195	-4.75349	4.485	-39.9582	4.61	-30.9078	5.175	-25.1587	20.74	-10.2365	35.61	-11.9811	6.92	-0.962046	11.905	-24.331	12.21	-5.95579
8.035	-9.02579	7.665	-1.3533	10.905	-5.49838	3.53	-6.05519	3.66	-2.50827	9.67	-14.9829	9.085	-28.1714	8.25	2.00315	4.92	-24.9818	22.51	-0.89053	7.755	-3.42087	10.185	-7.52089	12.145	-20.3696	5.53	-3.63073	7.855	-5.55718	9.835	5.57815	7.35	-4.70542	4.59	-42.6745	4.765	-31.625	5.31	-25.817	21.145	-10.9941	37.46	-12.8829	7.19	-1.40232	12.29	-24.7653	12.545	-5.40993
8.225	-10.2397	7.765	-1.33938	11.335	-5.14743	3.63	-6.13509	3.755	-2.42767	9.88	-19.177	9.28	-29.0175	8.425	2.01979	5.035	-27.142	23.865	1.87231	7.98	-3.37645	10.485	-9.52935	12.5	-23.2766	5.675	-3.53556	8.07	-4.95947	10.065	4.98749	7.53	-5.70108	4.745	-44.6765	4.93	-32.3319	5.44	-28.0815	21.46	-10.3479	39.035	-14.9758	7.295	-1.46686	12.65	-26.3517	13.215	-4.44597
8.395	-10.6626	7.88	-1.32722	11.58	-3.63377	3.735	-6.48926	3.855	-2.0563	10.105	-18.0007	9.52	-31.1476	8.595	1.57055	5.17	-28.12	25.245	-0.0503666	8.18	-3.45998	10.67	-9.01907	12.825	-25.59	5.85	-3.15108	8.21	-6.03823	10.38	5.06369	7.67	-5.70501	4.895	-47.7839	5.045	-31.3589	5.55	-29.6327	21.905	-11.3272			7.415	-1.39963	12.91	-27.3947	13.635	-4.52068
8.59	-10.217	7.98	-1.35241	11.96	-3.6554	3.84	-6.57403	3.955	-2.57478	10.335	-18.093	9.745	-32.8869	8.83	1.47282	5.305	-29.624	26.255	0.997817	8.375	-3.35754	11	-7.8387	13.085	-26.4063	5.975	-2.8463	8.415	-6.01364	10.695	5.58277	7.795	-4.68643	5.025	-50.8405	5.19	-32.8939	5.75	-29.6413	22.27	-11.4206			7.53	-1.43837	13.14	-29.5105	14.21	-3.95858
8.83	-9.52806	8.095	-1.37731	12.38	-2.43389	3.94	-7.16392	4.05	-1.89203	10.51	-17.916	10.105	-34.1488	8.975	1.6109	5.415	-30.6462	27.995	0.0699587	8.57	-3.30431	11.18	-7.20388	13.32	-27.7989	6.145	-3.0069	8.665	-6.99141	10.995	6.11584	7.995	-4.17862	5.15	-51.347	5.34	-32.9663	5.945	-31.1143	22.665	-12.2488			7.655	-0.990481	13.365	-29.5084	14.62	-3.55497
9.015	-9.50541	8.28	-1.87586	12.785	-1.77061	4.04	-7.64948	4.165	-2.56513	10.7	-17.4214	10.305	-34.0323	9.22	0.505445	5.545	-31.012	29.3	0.0850681	8.775	-2.94676	11.45	-7.3691	13.595	-28.906	6.285	-3.02453	8.845	-6.98962	11.235	4.69939	8.215	-3.36399	5.275	-53.5223	5.48	-31.8641	6.08	-32.0847	23.12	-10.9351			7.825	-1.4272	13.64	-30.5057	14.915	-3.99821
9.215	-9.18819	8.68	-0.941859	13.17	-2.05635	4.14	-8.0155	4.265	-2.63224	10.965	-17.449	10.445	-34.7784	9.39	-0.462819	5.67	-30.667	31.135	-0.334557	9.05	-2.87863	11.625	-6.4802	13.995	-29.6909	6.435	-3.07788	9.02	-6.06604	11.58	5.61212	8.395	-3.57247	5.395	-53.9457	5.59	-34.8264	6.25	-34.9568	23.565	-10.3749			8.085	-1.42296	13.845	-30.4177	15.135	-4.42193
9.45	-10.0177	9.03	-0.748799	13.39	-2.94521	4.24	-8.0358	4.37	-2.65948	11.165	-18.468	10.65	-36.0287	9.635	-0.0265698	5.82	-30.1019	32.59	-0.0427369	9.285	-1.93736	11.9	-6.5513	14.195	-32.3534	6.585	-2.55278	9.2	-6.09582	11.92	5.54886	8.58	-3.56708	5.51	-53.715	5.745	-36.7033	6.375	-35.0804	24.025	-12.1852			8.205	-1.44014	14.05	-33.3839	15.51	-4.49771
9.655	-11.2196	9.365	-0.826447	13.755	-3.39969	4.34	-8.08481	4.495	-2.60239	11.335	-18.4507	10.89	-35.8332	9.86	0.480813	5.935	-30.0063	34.38	0.221932	9.52	-2.3475	12.22	-7.01007	14.52	-32.4058	6.705	-1.99724	9.395	-7.01782	12.095	5.53847	8.75	-3.58079	5.645	-55.1182	5.87	-37.9537	6.55	-35.0799	24.39	-13.3695			8.33	-1.90795	14.33	-33.5824	15.925	-4.37955
9.895	-11.4263	9.645	-0.827803	14.245	-3.73448	4.435	-8.58201	4.6	-2.51834	11.56	-19.5254	11.055	-35.9044	10.22	-0.0983279	6.05	-31.9398	37.275	0.192636	9.79	-1.98709	12.41	-7.78785	14.885	-32.9636	6.83	-1.95966	9.56	-7.05036	12.26	5.53815	8.97	-4.76324	5.785	-56.8485	5.995	-40.7952	6.66	-36.0796	24.8	-13.371			8.455	-1.90047	14.61	-32.3823	16.355	-4.52407
10.1	-11.2807	9.975	-1.7537	14.76	-3.73456	4.535	-8.55507	4.7	-2.08128	11.825	-17.3822	11.22	-35.9195	10.65	0.0476619	6.17	-32.4076			9.97	-1.89437	12.67	-7.03204	15.205	-32.9488	6.95	-2.53659	9.75	-6.52745	12.57	5.59718	9.165	-4.70133	5.91	-57.8318	6.115	-39.6825	6.775	-36.8505	25.36	-13.234			8.575	-1.88833	15.14	-33.023	16.77	-4.47087
10.285	-11.7341	10.505	-1.87604	15.04	-3.5319	4.635	-8.71045	4.8	-2.11933	11.995	-17.9826	11.355	-38.0781	10.9	0.0550192	6.3	-33.6665			10.19	-2.51544	12.87	-6.48879	15.455	-33.3908	7.125	-3.06221	10.015	-6.11147	12.715	5.106	9.35	-4.10591	6.045	-60.0504	6.25	-40.7454	6.92	-37.6247	25.865	-13.2125			8.765	-2.41298	15.42	-34.479	17.57	-5.47466
10.595	-9.17068	10.87	-1.80514	15.395	-4.38449	4.735	-9.56038	4.9	-1.92712	12.365	-18.0541	11.58	-38.9586	11.095	-0.515792	6.445	-34.4967			10.41	-4.06229	13.325	-7.53689	15.815	-31.6579	7.27	-3.03637	10.145	-6.05052	13.1	5.11302	9.66	-4.65251	6.185	-61.2966	6.375	-42.9473	7.055	-39.1822	26.32	-13.6473			8.865	-2.38671	15.845	-35.0629	18.115	-4.46147
10.835	-9.19516	11.355	-1.85698	15.79	-4.05385	4.835	-10.0254	5	-1.96785	12.645	-19.0348	11.805	-38.6544	11.41	-0.528542	6.6	-35.3463			10.605	-4.37142	13.62	-7.0524	16.085	-30.9251	7.385	-3.15552	10.29	-5.08428	13.38	5.118	9.86	-4.70207	6.315	-62.7097	6.54	-44.8964	7.16	-40.3654	26.675	-13.3211			8.98	-2.87352	16.08	-33.5363	18.645	-4.48871
11.02	-9.30193	11.9	-1.84171	16.285	-3.77453	4.93	-10.5207	5.1	-2.11321	12.94	-19.0178	12.06	-42.9901	11.715	-1.59632	6.725	-36.6566			10.845	-4.43762	13.92	-8.49711	16.42	-30.9773	7.57	-2.97524	10.425	-6.07797	13.715	5.58759	10.035	-4.97963	6.435	-62.948	6.69	-44.5396	7.29	-41.4911	26.955	-13.211			9.105	-3.42119	16.295	-35.4373	18.975	-4.45505
11.25	-9.16014	12.275	-2.40633	16.705	-4.10975	5.03	-10.588	5.2	-2.00036	13.28	-20.0879	12.27	-43.8091	12.005	-0.411399	6.9	-37.6779			11.025	-4.33449	14.185	-9.10275	16.695	-32.3927	7.715	-2.99807	10.66	-4.46172	13.935	5.60316	10.155	-5.26602	6.625	-61.6083	6.815	-44.2891	7.42	-43.0964	27.37	-14.39			9.225	-3.4221	16.615	-36.5989	19.475	-4.44888
11.49	-9.11061	12.455	-3.33705	16.975	-5.09448	5.13	-10.597	5.3	-2.59178	13.71	-20.0346	12.515	-44.9196	12.275	-0.0063457	7.115	-35.7259			11.315	-3.92874	14.395	-7.05575	16.985	-32.8119	7.85	-2.96954	10.955	-3.35891	14.13	5.39705	10.32	-5.7064	6.765	-61.4121	6.92	-45.3644	7.525	-43.8788	27.665	-14.3218			9.33	-3.32278	16.94	-36.583	20.09	-4.41893
11.695	-9.09504	12.57	-3.36215	17.295	-4.89615	5.23	-11.7023	5.415	-2.56209	13.95	-22.1788	12.705	-44.7062	12.525	0.619	7.31	-37.0949			11.505	-4.42528	14.74	-7.55079	17.365	-34.3111	8.02	-3.01353	11.21	-4.06965	14.42	5.519	10.53	-5.68761	6.895	-61.3043	7.045	-46.4088	7.66	-43.9853	27.95	-14.1942			9.44	-3.33755	17.39	-35.5761	20.37	-4.02572
11.93	-7.45414	12.745	-3.90067	17.59	-4.56472	5.33	-13.6421	5.52	-3.09041	14.21	-23.0043	13.05	-44.4022	12.77	-0.0236451	7.44	-39.15			11.74	-3.97794	14.955	-6.56811	17.72	-32.8758	8.19	-3.56212	11.52	-4.06997	14.81	5.44206	10.67	-5.29897	7.015	-61.6507	7.205	-47.4425	7.765	-44.1461	28.37	-13.638			9.55	-3.3927	17.7	-37.01	20.67	-4.96156
12.195	-6.56631	12.99	-3.44569	18.17	-2.6698	5.43	-14.5874	5.62	-3.50729	14.41	-22.9411	13.26	-44.0061	13.005	0.479705	7.58	-39.6926			11.935	-3.92582	15.185	-7.49742	17.985	-34.4813	8.345	-3.0048	11.85	-5.55904	15.045	5.14363	10.895	-5.76028	7.145	-61.5141	7.345	-46.8698	7.92	-46.1586	28.715	-15.3248			9.67	-3.44862	18.015	-36.4485	20.975	-4.50133
12.495	-7.61808	13.275	-3.9549	18.685	-3.69202	5.525	-14.9891	5.725	-3.93992	14.66	-23.1014	13.52	-45.7653	13.295	1.4799	7.69	-40.1118			12.105	-4.44532	15.475	-7.96318	18.285	-33.841	8.495	-4.56913	12.105	-6.59768	15.405	5.03555	11.11	-6.26543	7.265	-62.2337	7.465	-46.9419	8.09	-48.1187	29.145	-17.2579			9.86	-2.33921	18.395	-37.2961	21.16	-4.44154
12.675	-7.0691	13.54	-3.83335	19.04	-3.12363	5.63	-16.1965	5.825	-4.00283	14.955	-23.9737	13.775	-48.9999	13.635	2.98234	7.815	-40.5152			12.34	-3.41583	15.71	-8.57885	18.72	-32.837	8.64	-5.02353	12.315	-6.50817	15.595	5.52676	11.37	-6.0085	7.39	-64.0002	7.61	-46.8595	8.235	-48.7428	29.41	-17.2357			9.995	-2.45877	18.81	-38.4995	21.495	-4.39324
12.885	-6.19629	13.76	-3.92598	19.605	-2.6979	5.73	-16.1125	5.925	-3.94505	15.245	-23.5782	14.02	-51.0913	13.9	4.04995	7.95	-41.1511			12.585	-3.45809	15.92	-10.101	19.085	-33.9323	8.835	-4.22049	12.72	-7.07313	15.875	5.53926	11.61	-4.66991	7.52	-63.3998	7.75	-47.3841	8.345	-49.6692	29.7	-18.2767			10.105	-2.30807	19.245	-40.9164	21.795	-4.92127
13.2	-6.4646	14.185	-3.8875	20.085	-2.3082	5.83	-17.0008	6.025	-4.06969	15.45	-25.0535	14.215	-52.8176	14.215	3.55278	8.09	-42.2256			12.795	-4.40592	16.11	-11.5421	19.57	-35.9244	9.01	-3.98333	13.115	-8.48172	16.195	4.40081	11.765	-4.82818	7.665	-65.5053	7.88	-49.849	8.47	-50.736	29.98	-18.4321			10.215	-2.34299	19.815	-40.479	22.34	-4.3505
13.365	-7.20905	14.6	-3.76746	20.445	-2.38577	5.93	-17.5416	6.12	-4.02667	15.635	-24.9969	14.415	-54.789	14.385	3.95076	8.205	-42.6274			13.105	-4.29903	16.37	-11.5463	20.065	-35.336	9.2	-3.97162	13.525	-8.97948	16.44	4.57414	12.035	-5.30394	7.8	-67.1578	8.045	-49.3732	8.635	-52.0814	30.25	-18.7183			10.365	-2.43453	20.27	-42.8472	22.61	-4.42791
13.565	-6.18858	14.96	-3.93136	20.68	-2.03904	6.03	-18.0372	6.22	-4.17193	15.93	-22.9496	14.75	-54.9917	14.7	2.89488	8.345	-43.4087			13.525	-4.29538	16.55	-12.092	20.325	-36.5155	9.32	-3.96084	13.835	-12.0269	16.685	5.01614	12.165	-5.67921	7.905	-69.3753	8.2	-51.4851	8.785	-52.1967	30.685	-19.3651			10.485	-2.37796	20.46	-44.4308	23.15	-4.47469
13.83	-4.5872	15.39	-4.35301	21.07	-2.22209	6.13	-18.562	6.32	-4.10611	16.115	-23.1792	14.995	-55.4844	15.01	2.55406	8.49	-43.6106			13.875	-3.97456	16.78	-11.0658	20.665	-35.9153	9.48	-4.01984	14.125	-10.5373	16.965	5.57938	12.3	-5.73996	8.015	-71.0681	8.32	-51.4853	8.895	-53.7526	31.275	-20.1168			10.595	-2.53555	20.705	-44.1003	23.615	-4.58396
14.25	-3.16695	15.51	-4.31075	21.325	-1.56323	6.225	-18.5556	6.42	-3.73825	16.275	-23.0413	15.2	-54.0733	15.285	3.54291	8.625	-44.0769			14.135	-4.44412	16.98	-11.5168	21.025	-37.4756	9.615	-4.00472	14.36	-10.6462	17.33	4.61283	12.43	-5.7693	8.155	-73.0961	8.47	-53.2281	9.01	-54.9765	31.79	-21.2744			10.71	-2.42866	20.94	-44.606	23.955	-4.45416
14.55	-2.71481	15.635	-4.36654	21.625	-1.44449	6.32	-18.5791	6.52	-4.08207	16.62	-23.4854	15.45	-52.6397	15.515	2.58807	8.79	-44.4332			14.67	-4.96654	17.18	-10.9531	21.25	-38.9967	9.75	-4.0628	14.62	-10.9908	17.57	4.33601	12.615	-5.38993	8.28	-74.6568	8.62	-52.3708	9.175	-56.1917	32.19	-23.1386			10.815	-2.11179	21.14	-45.4801	24.38	-4.92611
14.845	-2.88287	15.745	-4.32869	21.94	-1.3358	6.42	-18.5304	6.62	-4.11208	16.935	-22.9709	15.645	-52.687	15.69	2.52998	8.95	-46.7088			15.025	-5.44965	17.48	-12.9995	21.595	-40.4529	9.91	-4.07794	14.925	-11.0294	17.85	4.08028	12.92	-6.18477	8.44	-77.0495	8.74	-52.9099	9.31	-57.1418	32.55	-23.3479			10.955	-2.3609	21.385	-45.5281	24.645	-5.48199
15.06	-4.63981	15.865	-4.40282	22.31	-2.05912	6.52	-18.5744	6.735	-4.65591	17.14	-22.0447	15.86	-51.5426	15.98	2.40767	9.12	-46.0807			15.28	-5.31148	17.74	-11.933	21.955	-41.3069	10.12	-4.62682	15.17	-11.8801	18.115	3.03109	13.11	-6.61733	8.6	-79.3644	8.865	-53.4911	9.425	-58.1292	32.935	-23.1734			11.065	-2.32766	21.625	-45.0428	25.36	-5.46811
15.265	-5.20394	15.97	-4.29366	22.68	-1.63345	6.615	-19.1582	6.835	-4.50124	17.465	-22.5005	16.13	-51.2823	16.21	2.06537	9.245	-46.2747			15.52	-6.1327	18.07	-10.5062	22.245	-42.9627	10.315	-4.04241	15.475	-11.6063	18.455	3.52381	13.295	-6.70112	8.755	-79.438	9.025	-54.5683	9.575	-59.3393	33.25	-22.3916			11.185	-2.30735	22.055	-45.0064	26	-6.39692
15.455	-7.19871	16.08	-4.27689	23.105	-1.69013	6.71	-19.6115	6.935	-4.56709	17.69	-21.5616	16.5	-49.9578	16.41	1.86875	9.42	-49.1802			15.87	-4.95628	18.405	-10.5161	22.48	-44.2087	10.46	-4.06699	15.76	-11.5654	18.8	3.47948	13.5	-6.7572	8.89	-80.0804	9.2	-56.4162	9.71	-60.1761	33.695	-21.3717			11.62	-2.01334	22.655	-44.9695	28.015	-5.29249
15.61	-7.64683	16.28	-3.62429	23.47	-1.67799	6.81	-20.568	7.04	-4.48001	17.94	-20.9906	16.73	-50.4285	16.57	1.00599	9.575	-51.1962			16.31	-5.96797	18.675	-10.1488	22.755	-45.9765	10.595	-4.09052	16.2	-12.0727	19.03	3.53034	13.68	-6.17236	9.005	-83.0169	9.325	-57.772	9.83	-61.1783	33.955	-21.2538			11.78	-2.03588	23.13	-44.6126	29.835	-3.34678
15.765	-7.59693	16.41	-3.31397	24.01	-1.60241	6.905	-20.5324	7.145	-4.53903	18.125	-21.9131	16.945	-51.7809	16.855	-0.0406664	9.705	-52.0768			16.675	-6.50856	19.025	-10.9869	23.085	-46.2462	10.715	-4.04871	16.625	-12.8449	19.28	3.48253	14.005	-5.17238	9.15	-84.4115	9.5	-58.4229	9.96	-62.5684	34.22	-22.2837			11.96	-2.43019	23.39	-45.5905	31.28	-2.42743
15.955	-7.41206	16.515	-3.41411	24.495	-1.72714	7.005	-20.5265	7.245	-4.57413	18.41	-21.4988	17.225	-52.4498	17.02	-0.0188027	9.84	-53.448			16.91	-5.94518	19.25	-12.5088	23.38	-48.4001	10.905	-4.00648	16.84	-13.0398	19.575	2.50358	14.265	-5.64628	9.295	-85.0016	9.65	-59.3202	10.11	-63.8489	34.68	-21.1881			12.09	-2.41346	23.725	-46.9326	33.845	-2.45878
16.135	-6.20513	16.635	-3.32079	24.86	-2.62849	7.105	-20.5277	7.35	-5.11632	18.635	-21.8726	17.47	-53.4389	17.26	1.05848	10.02	-54.4635			17.2	-7.5204	19.5	-12.0855	23.635	-51.4167	11.04	-4.09076	17.1	-13.034	19.925	2.54444	14.505	-5.15033	9.44	-86.5175	9.775	-60.8543	10.275	-64.2199	35.03	-21.4193			12.22	-2.44011	24.29	-47.4134	35.565	-2.56741
16.285	-6.60166	16.78	-3.2669	25.28	-2.27685	7.2	-20.6107	7.45	-5.13337	18.945	-21.0433	17.75	-53.9153	17.49	-0.139996	10.165	-53.9315			17.465	-6.98861	19.7	-13.4307	23.975	-53.828	11.22	-3.96319	17.51	-14.0314	20.18	2.10477	14.67	-5.13638	9.6	-86.8841	9.93	-60.6263	10.415	-65.6167	35.495	-22.2271			12.35	-2.39765	24.53	-47.0328	36.41	-2.96863
16.47	-7.1963	16.975	-4.31388	25.535	-2.16365	7.29	-20.5316	7.55	-5.04941	19.285	-21.8479	18.07	-54.9306	17.785	-0.895182	10.29	-55.1506			17.8	-6.54082	20.075	-14.5188	24.23	-55.3976	11.39	-4.13569	17.71	-13.0141	20.485	2.56489	14.855	-5.70229	9.775	-88.3308	10.08	-63.3584	10.575	-66.4864	35.95	-22.4421			12.51	-2.90239	24.965	-48.2723	37.45	-2.38787
16.655	-6.28339	17.315	-4.8906	25.92	-1.97276	7.39	-20.5854	7.645	-5.14394	19.68	-22.939	18.315	-54.4723	17.955	-1.40977	10.41	-54.5739			18.24	-6.56496	20.315	-15.4463	24.425	-58.3028	11.615	-4.13165	18.045	-13.0136	20.785	3.05789	15	-5.40332	9.9	-89.94	10.22	-64.3237	10.705	-67.6386	36.45	-23.3413			12.635	-2.82907	25.16	-48.3241	38.485	-1.40772
16.86	-6.96285	17.555	-4.92335	26.265	-2.95876	7.49	-20.5755	7.75	-5.5384	19.975	-23.119	18.56	-55.5013	18.165	-1.01252	10.57	-56.7362			18.765	-5.50702	20.62	-15.082	24.765	-59.4024	11.79	-5.06409	18.34	-13.1381	21.08	3.54767	15.13	-5.27865	10.06	-90.9268	10.345	-65.7886	10.835	-68.1198	36.88	-23.4359			12.755	-2.88367	25.54	-49.3802	39.305	-0.405316
17.045	-8.16306	17.825	-4.94991	26.51	-2.53602	7.59	-20.5727	7.85	-5.57002	20.2	-24.0018	18.805	-57.0411	18.415	-1.4021	10.755	-56.7856			19.065	-5.37131	20.845	-15.1552	25.145	-58.5265	11.98	-3.82758	18.65	-13.081	21.345	3.5293	15.285	-5.53843	10.19	-91.3669	10.47	-66.2502	10.97	-68.5613	37.39	-24.4232			12.87	-3.0104	25.84	-53.298
17.26	-7.56291	18.115	-4.79037	26.82	-2.4696	7.685	-20.5296	7.955	-5.5198	20.42	-23.9419	19.125	-57.5222	18.61	-1.71068	10.9	-57.152			19.455	-6.37475	21.15	-15.5915	25.405	-59.9589	12.12	-4.08157	19.01	-13.9508	21.62	4.69105	15.615	-5.68203	10.325	-91.3414	10.6	-65.9101	11.16	-70.6069	38	-24.2439			12.975	-2.98931	26.245	-52.3296
17.56	-6.35886	18.44	-4.78788	27.305	-1.50163	7.78	-20.6229	8.07	-5.5925	20.625	-23.436	19.465	-56.0491	18.84	-1.48595	11.04	-58.763			19.735	-6.4679	21.54	-15.6002	25.74	-59.899	12.27	-3.96804	19.335	-13.1136	21.94	3.49258	15.87	-5.23546	10.5	-92.4722	10.755	-66.501	11.285	-71.1386	38.5	-23.4764			13.175	-2.45854	26.695	-51.9897
17.835	-6.189	18.57	-5.79428	27.655	-2.08561	7.88	-20.5781	8.18	-5.53665	20.905	-24.0571	19.865	-57.0557	19.065	-1.98327	11.195	-59.0391			20.16	-5.94658	21.825	-15.4301	25.965	-60.9915	12.455	-5.00166	19.675	-12.2309	22.26	4.00505	16.075	-5.72201	10.64	-93.3956	10.895	-65.9694	11.44	-70.6051	38.88	-23.4298			13.29	-2.4377	27.105	-52.5763
18.14	-7.23697	18.815	-5.90616	27.835	-2.17002	7.98	-20.5792	8.295	-5.67539	21.13	-24.0359	20.205	-57.9895	19.305	-1.48371	11.33	-59.1054			20.545	-7.37291	22.1	-15.503	26.275	-62.3324	12.63	-4.5312	19.95	-12.0776	22.435	4.53551	16.26	-6.20162	10.8	-95.4957	11.02	-67.8858	11.62	-71.6529	39.365	-22.4809			13.525	-2.86305	27.47	-52.547
18.345	-8.51921	19.05	-5.64276	28.245	-2.06904	8.07	-20.5969	8.415	-6.05662	21.395	-25.8966	20.48	-58.9503	19.515	-2.53574	11.49	-58.4143			20.805	-6.91176	22.33	-15.5019	26.585	-63.2991	12.79	-5.19691	20.185	-11.1332	22.755	5.00889	16.47	-6.38624	10.97	-95.5282	11.165	-68.8564	11.76	-72.5769	39.76	-22.2959			13.66	-2.948	27.835	-51.8328
18.545	-8.25625	19.26	-5.84983	28.465	-1.63248	8.17	-20.5471	8.525	-7.06846	21.56	-25.979	20.78	-61.4962	19.7	-2.94324	11.625	-58.3562			21.05	-7.00922	22.53	-16.4052	27.05	-63.2702	12.945	-4.52574	20.515	-11.5658	23.015	4.49629	16.695	-5.13779	11.135	-95.6615	11.335	-70.3404	11.92	-72.9365					13.785	-3.14059	28.19	-53.0228
18.795	-7.9166	19.635	-6.92012	28.83	-2.18111	8.265	-20.5797	8.63	-7.01835	21.84	-27.0519	21.075	-62.4806	19.845	-3.93423	11.745	-58.5929			21.225	-6.48329	22.74	-16.4979	27.435	-65.0136	13.155	-4.10765	20.725	-11.2606	23.225	4.55971	16.94	-5.71719	11.26	-96.6715	11.48	-70.4298	12.03	-73.1341					13.97	-2.92818	28.495	-53.995
18.93	-9.00018	19.94	-6.48346	29.325	-2.68847	8.365	-20.6464	8.745	-7.62081	22.1	-28.4588	21.44	-62.9414	20.04	-3.97833	11.895	-59.005			21.44	-6.26385	23.015	-16.0954	27.745	-64.3537	13.305	-4.03992	21.13	-11.9723	23.43	4.48667	17.16	-5.73119	11.435	-98.4258	11.61	-70.9587	12.135	-74.6396					14.185	-1.92365	28.975	-54.982
19.07	-10.0654	20.405	-5.79567	29.77	-1.83969	8.465	-21.5781	8.845	-8.0647	22.465	-27.4772	21.775	-65.792	20.22	-3.51915	12.05	-60.0114			21.63	-6.94781	23.13	-17.109	28.065	-66.8528	13.475	-3.5503	21.42	-11.0393	23.68	4.59574	17.37	-5.88725	11.625	-100.506	11.725	-70.9683	12.255	-75.3566					14.31	-1.88682	29.215	-56.0271
19.195	-11.2628	20.825	-5.79169	30.195	-2.56127	8.565	-21.6028	8.945	-7.57105	22.71	-25.9843	22.175	-65.9593	20.365	-2.50888	12.185	-60.5974			21.835	-7.01449	23.305	-17.9706	28.525	-65.9247	13.62	-3.9702	21.705	-11.0501	23.975	3.09065	17.545	-5.77643	11.765	-102.92	11.91	-72.8944	12.39	-75.6268					14.425	-1.91113	29.65	-55.5732
19.375	-10.2302	21.09	-5.83826	30.565	-3.54364	8.665	-21.5729	9.06	-7.63507	22.9	-25.0625	22.575	-67.1149	20.555	-2.98998	12.335	-61.0226			22.075	-7.46155	23.5	-19.0545	28.84	-64.8569	13.775	-4.03663	21.965	-12.1047	24.28	3.60691	17.715	-5.74853	11.935	-103.499	12.09	-72.8949	12.54	-76.2742					14.57	-1.88046	29.96	-56.0196
19.575	-10.6281	21.405	-5.62838	31.055	-3.37852	8.765	-22.5575	9.16	-6.95753	23.14	-26.346	22.88	-66.7676	20.81	-1.12306	12.485	-61.0162			22.325	-8.93241	23.675	-19.5008	29.085	-63.3305	13.945	-3.96238	22.235	-12.7996	24.68	2.60374	17.845	-5.76729	12.075	-105.022	12.21	-72.4166	12.65	-76.6273					14.685	-1.95073	30.365	-56.6971
19.745	-12.2109	21.775	-5.88853	31.35	-3.9184	8.865	-22.6082	9.26	-7.09076	23.44	-27.1904	23.25	-65.6518	21.045	-0.452885	12.645	-60.4286			22.545	-9.38179	23.84	-20.0501	29.395	-64.2992	14.145	-4.06287	22.59	-12.0857	24.855	2.16949	18.065	-7.16335	12.22	-105.719	12.33	-71.9062	12.855	-76.8017					14.955	-2.94222	30.615	-58.5828
19.97	-13.1677	22.175	-6.12794	31.595	-4.07665	8.955	-22.5646	9.365	-7.1688	23.715	-27.4823	23.495	-66.0643	21.295	-1.53628	12.78	-62.1287			22.76	-9.52897	24.05	-20.501	29.77	-64.2628	14.28	-3.99991	22.975	-12.1512	25.175	1.53855	18.26	-6.72671	12.36	-106.11	12.485	-73.9043	13.005	-77.8042					15.065	-2.92731	31.025	-59.9878
20.14	-14.2463	22.4	-5.83838	31.84	-4.91701	9.05	-22.5712	9.465	-6.97992	23.885	-28.0858	23.77	-66.4146	21.48	-1.48534	12.9	-61.9899			23.1	-7.99889	24.21	-20.1058	30.26	-62.9124	14.46	-3.95452	23.31	-12.088	25.41	1.4962	18.415	-6.70067	12.47	-108.439	12.625	-75.418	13.155	-78.6908					15.19	-2.92501	31.27	-61.0467
20.37	-14.238	22.605	-5.77216	32.275	-5.97581	9.15	-22.5594	9.565	-7.03282	24.16	-27.9984	24.095	-68.4512	21.62	-1.20449	13.055	-60.8476			23.365	-7.02297	24.42	-19.9979	30.645	-63.5156	14.63	-4.59905	23.635	-12.0934	25.695	1.50964	18.55	-6.76231	12.605	-109.941	12.76	-74.4449	13.325	-78.6012					15.47	-3.34969	31.695	-61.6004
20.56	-14.1544	22.88	-6.37398	32.765	-7.03692	9.245	-23.5586	9.67	-6.52404	24.545	-28.9031	24.385	-69.4864	21.86	-1.98406	13.195	-62.4565			23.645	-6.96548	24.63	-19.3789	30.87	-64.4401	14.78	-4.99797	23.895	-14.0681	26.02	1.10275	18.745	-6.73405	12.73	-111.659	12.905	-75.3971	13.52	-78.1812					15.6	-3.48971	32.08	-63.3191
20.75	-15.1422	22.995	-6.92062	33.045	-9.03729	9.345	-24.5627	9.77	-7.13036	24.87	-28.1835	24.895	-69.8085	22.175	-1.96686	13.35	-62.9775			23.835	-6.99537	24.815	-18.5117	31.14	-63.0994	14.945	-4.93539	24.185	-14.0714	26.25	2.00631	18.94	-6.66291	12.93	-111.846	13.09	-77.3119	13.695	-79.6392					15.73	-3.47153	32.52	-64.871
20.95	-15.2446	23.265	-6.67966	33.51	-9.9465	9.43	-24.5303	9.875	-7.15373	25.35	-26.9798	25.27	-69.8803	22.34	-1.52745	13.485	-63.4544			24.08	-6.93685	24.985	-18.53	31.43	-65.8183	15.175	-4.96747	24.44	-13.0882	26.53	1.60953	19.115	-6.72034	13.085	-110.7	13.255	-77.5159	13.85	-81.5901					15.85	-3.40348	32.77	-65.4357
21.17	-17.167	23.545	-6.81135	33.93	-9.33671	9.52	-24.5239	9.975	-7.05939	25.555	-26.4048	25.46	-71.2212	22.505	-1.54389	13.605	-63.6668			24.235	-5.92159	25.175	-16.0664	31.615	-65.4263	15.355	-4.95185	24.86	-13.9437	26.805	2.12231	19.3	-6.63427	13.23	-112.493	13.41	-80.9826	13.98	-83.2123					16.02	-3.38071	33.37	-64.9757
21.375	-17.0406	23.79	-6.79554	34.5	-9.53796	9.62	-24.5296	10.08	-7.01857	25.825	-25.0499	25.765	-72.1516	22.79	-0.318475	13.755	-64.5977			24.43	-7.41951	25.4	-16.2086	31.875	-65.0225	15.55	-5.56353	25.235	-13.1221	27.195	1.55133	19.45	-7.26006	13.37	-112.363	13.57	-82.7452	14.155	-84.0558					16.615	-3.95178	33.97	-65.8869
21.525	-18.5912	24.18	-6.89398	34.97	-10.0273	9.715	-25.022	10.18	-6.9218	26.115	-24.4824	26.155	-71.9698	23.055	0.946481	13.92	-64.8741			24.58	-7.35154	25.595	-16.0582	32.22	-65.3873	15.735	-5.05703	25.555	-13.0312	27.45	2.01975	19.645	-8.13223	13.525	-112.556	13.705	-84.3831	14.33	-84.0943					16.715	-3.89973	34.505	-65.1906
21.675	-19.1493	24.5	-6.42798	35.325	-10.0413	9.81	-25.026	10.28	-7.12982	26.31	-25.2113	26.65	-73.9852	23.34	1.45615	14.065	-68.139			24.77	-6.90643	25.76	-14.2485	32.43	-66.3773	15.89	-5.0127	25.935	-13.0414	27.67	2.56656	19.825	-8.71922	13.665	-112.514	13.84	-86.307	14.505	-83.6535					16.875	-4.06149	35.045	-66.4923
21.92	-19.2872	24.695	-7.35937	35.695	-10.1116	9.91	-24.9879	10.385	-6.95827	26.55	-24.4921	26.985	-73.9728	23.54	2.13931	14.21	-67.6986			24.91	-5.85538	26.1	-13.4956	32.66	-65.5395	16.07	-5.08353	26.245	-12.0717	27.88	2.45882	19.97	-8.77254	13.885	-116.683	13.99	-87.4333	14.67	-84.2408					17.1	-3.9667	35.45	-66.0181
22.11	-18.6769	24.81	-7.55882	36.065	-10.6442	10.01	-25.0441	10.495	-7.94826	26.705	-23.9805	27.295	-72.9575	23.805	2.54173	14.375	-68.369			25.135	-6.0573	26.4	-13.0825	32.875	-65.2846	16.205	-3.87727	26.5	-12.0454	28.135	1.56333	20.12	-8.77754	14.02	-117.69	14.17	-89.4106	14.805	-85.0915					17.215	-4.12642	35.88	-67.4573
22.26	-18.5911	25.055	-7.86503	36.49	-10.7027	10.11	-25.5406	10.6	-7.95866	27.015	-24.4655	27.585	-74.3774	24.1	2.97582	14.525	-67.707			25.345	-5.88501	26.65	-14.4626	33.12	-66.4733	16.4	-5.0769	26.795	-10.1059	28.39	1.61961	20.3	-8.80741	14.13	-119.008	14.33	-90.3286	14.995	-87.0915					17.335	-4.01401	36.345	-67.487
22.445	-18.2398	25.255	-7.75651	36.925	-11.4408	10.21	-25.5226	10.705	-8.0669	27.275	-24.6663	27.915	-75.0451	24.355	2.50577	14.665	-67.0064			25.515	-5.77495	26.89	-15.0585	33.37	-68.3687	16.585	-5.06793	27.09	-9.06904	28.59	1.96915	20.575	-8.72131	14.305	-119.489	14.47	-90.9977	15.13	-87.6127					17.455	-4.11392	36.87	-67.5799
22.595	-19.269	25.49	-7.71986	37.345	-10.9537	10.31	-25.6271	10.805	-8.01518	27.53	-23.4825	28.31	-77.2633	24.565	1.51332	14.8	-67.9052			25.715	-6.42283	27.07	-14.4408	33.605	-70.3343	16.785	-5.08687	27.44	-8.59505	28.955	2.04826	20.755	-8.71828	14.47	-121.045	14.605	-90.4307	15.265	-87.1121					17.585	-3.87976	37.585	-68.4968
22.8	-19.2522	25.705	-8.33938	37.945	-9.36046	10.41	-25.6335	10.905	-8.06265	27.86	-22.035	28.745	-74.9403	24.83	1.94832	14.95	-68.1085			25.95	-6.9309	27.315	-14.081	33.915	-71.3906	16.92	-4.99428	27.81	-10.0852	29.17	2.56082	20.945	-8.69961	14.64	-122.808	14.765	-91.4362	15.405	-89.0292					17.7	-3.91074	38.165	-68.2304
22.985	-18.1874	25.8	-8.3922	38.255	-9.55969	10.505	-26.4781	11.005	-8.01677	28.095	-23.0199	29.04	-75.9111	25.06	1.98453	15.08	-71.057			26.175	-8.97651	27.635	-14.1942	34.12	-73.0836	17.115	-5.04182	28.195	-9.06888	29.425	2.03763	21.095	-8.36349	14.775	-124.604	14.905	-92.8191	15.565	-89.1353					17.805	-3.98143	38.495	-68.5036
23.18	-18.0903	25.905	-8.2866	38.7	-9.61066	10.6	-27.6889	11.115	-7.13453	28.43	-21.867	29.295	-75.8131	25.305	2.5165	15.205	-71.086			26.395	-8.3285	27.99	-14.1727	34.5	-73.2916	17.29	-5.15352	28.59	-7.70828	29.755	2.52858	21.295	-8.15523	14.905	-125.075	15.06	-92.3176	15.7	-88.3554					17.92	-3.90448	38.95	-69.0435
23.36	-18.0981	26.05	-8.92438	39.135	-11.3433	10.7	-27.969	11.215	-7.07954	28.68	-22.0036	29.61	-79.3975	25.565	2.4275	15.345	-70.9964			26.63	-7.93444	28.355	-15.0224	34.805	-73.2815	17.415	-4.9442	28.9	-9.04969	29.97	2.59177	21.535	-8.28386	15.035	-126.956	15.2	-91.97	15.87	-87.6839					18.025	-3.9629	39.335	-69.5063
23.625	-19.3774	26.29	-9.08092	39.73	-10.0182	10.8	-28.0092	11.315	-7.04104	29.02	-21.9374	29.95	-80.4335	25.865	1.8252	15.465	-71.3397			26.8	-7.99124	28.63	-14.9453	35.13	-74.3667	17.565	-4.9375	29.225	-10.3493	30.255	2.0778	21.69	-8.84175	15.18	-127.023	15.335	-93.5563	16.005	-88.1794					18.17	-3.99655	39.95	-68.3724
23.825	-19.3599	26.4	-9.42872			10.9	-27.7127	11.42	-7.53853	29.365	-20.0179	30.395	-78.0451	26.145	1.50419	15.625	-72.4078			26.98	-8.36665	28.935	-15.1321	35.34	-77.419	17.75	-3.97717	29.55	-9.89445	30.53	2.11084	21.83	-8.73119	15.31	-127.937	15.51	-93.4798	16.16	-90.1071					18.3	-3.88594
24.085	-20.5893	26.62	-9.79814			11	-27.477	11.525	-8.11776	29.625	-19.426	30.655	-78.4828	26.395	0.396133	15.745	-72.1205			27.28	-7.82999	29.145	-15.588	35.705	-78.8198	17.905	-3.9399	29.82	-9.0995	30.82	3.07201	21.99	-9.73513	15.425	-130.521	15.62	-95.16	16.29	-91.0238					18.425	-3.914
24.31	-20.6742	26.9	-9.79471			11.1	-28.0453	11.63	-8.06066	29.92	-18.995	30.95	-79.7513	26.63	0.575193	15.88	-72.6899			27.58	-7.78262	29.425	-15.3591	36.025	-78.9749	18.135	-4.04545	30.065	-8.48307	31.21	3.00629	22.21	-9.80134	15.575	-133.316	15.75	-96.7827	16.41	-94.1017					18.605	-4.35802
24.655	-20.576	27.11	-9.78314			11.205	-28.1586	11.735	-7.61479	30.12	-18.5439	31.22	-81.0146	26.815	1.42733	16.03	-73.3835			27.75	-7.97215	29.66	-15.4679	36.31	-78.4157	18.295	-4.00983	30.29	-8.09233	31.5	2.50648	22.415	-9.70498	15.705	-134.383	15.875	-98.7958	16.54	-95.7367					18.77	-4.40906
24.885	-21.2181	27.31	-9.96769			11.3	-28.554	11.84	-8.02659	30.375	-18.175	31.53	-82.0639	27.02	1.93319	16.155	-74.0263			27.985	-8.09688	29.89	-15.1051	36.735	-78.3381	18.495	-3.53197	30.67	-7.05476	31.87	2.4545	22.6	-9.78352	15.825	-136.051	16.005	-100.384	16.67	-96.6691					18.94	-3.96956
25.15	-20.5982	27.43	-10.4594			11.4	-28.456	11.935	-8.11962	30.635	-19.1522	31.83	-83.953	27.275	4.07976	16.3	-73.6232			28.155	-8.95201	30.1	-16.4825	37.225	-78.3777	18.65	-4.10265	30.89	-7.98067	32.085	2.55438	22.76	-9.61181	15.96	-137.586	16.14	-101.259	16.83	-98.1233					19.135	-3.86466
25.36	-20.6173	27.54	-10.405			11.495	-28.5159	12.03	-7.98371	30.83	-18.9907	32.07	-86.8507	27.57	4.93357	16.43	-74.6717			28.385	-9.81056	30.425	-16.5495	37.515	-79.1525	18.81	-4.09371	31.075	-6.1039	32.565	2.04404	22.915	-9.77184	16.1	-137.556	16.325	-104.031	16.985	-97.7168					19.245	-4.01302
25.5	-20.1236	27.67	-10.4335			11.595	-29.0361	12.13	-8.09323	31.075	-20.0777	32.505	-88.0906	27.84	5.54072	16.565	-76.1484			28.575	-9.41411	30.665	-16.0813	37.98	-78.4607	19.015	-4.98462	31.315	-6.0184	32.78	2.09303	23.165	-10.6877	16.23	-139.047	16.455	-103.907	17.105	-98.0795					19.36	-3.87569
25.79	-20.7515	27.795	-10.3329			11.695	-29.0033	12.23	-8.1157	31.35	-21.9633	32.76	-89.4376	28.145	5.43031	16.67	-75.5551			28.875	-9.51266	30.925	-16.0517	38.51	-78.52	19.175	-5.00024	31.54	-7.03424	33.16	2.09691	23.35	-10.1323	16.42	-141.157	16.565	-106.327	17.235	-98.8999					19.69	-2.87682
26.195	-22.1048	28.005	-10.9544			11.79	-29.0252	12.33	-8.12524	31.615	-20.919	33.065	-91.4171	28.29	6.16236	16.815	-75.4476			29.12	-9.97139	31.225	-17.5445	38.865	-78.2125	19.43	-4.90709	31.86	-5.05643	33.39	2.46444	23.53	-10.9779	16.565	-141.822	16.705	-106.844	17.385	-99.7453					20.105	-3.05559
26.47	-22.1923	28.425	-10.7397			11.89	-29.0049	12.425	-8.12847	31.775	-21.1255	33.545	-90.052	28.475	6.45979	16.97	-76.6902			29.305	-9.42674	31.535	-18.5063	39.145	-78.6437	19.645	-5.06935	32.245	-5.63895	33.725	2.53763	23.745	-10.8723	16.725	-144.043	16.87	-108.866	17.56	-101.633					20.23	-2.99158
26.805	-21.634	28.86	-10.8135			11.99	-28.9594	12.525	-8.02802	32.12	-22.5239	33.975	-90.8755	28.64	5.51067	17.125	-76.4745			29.545	-8.30538	31.76	-17.6041	39.525	-79.4794	19.825	-5.15074	32.465	-5.52138	34	3.01733	23.89	-11.399	16.91	-145.729	17.02	-109.389	17.705	-102.586					20.38	-2.92756
27.135	-23.2064	29.255	-10.6992			12.085	-29.0814	12.625	-8.09149	32.39	-21.9552	34.34	-93.0364	28.81	5.42947	17.255	-77.0897			29.775	-8.51507	32.105	-17.4795	39.835	-80.8756	20.035	-5.55328	32.805	-5.06573	34.28	3.58892	24.08	-11.7495	17.065	-147.391	17.17	-111.898	17.825	-104.516					20.56	-3.41821
27.365	-23.1208	29.66	-11.2206			12.18	-29.0734	12.725	-8.13377	32.58	-22.0063	34.745	-92.75	28.965	5.4285	17.43	-78.0966			30.14	-8.45175	32.36	-17.0441			20.245	-6.16603	33.085	-5.03858	34.6	2.03226	24.295	-11.5968	17.215	-148.647	17.32	-112.444	17.94	-105.153					20.805	-3.41014
27.58	-22.4728	30.24	-11.9279			12.28	-29.5161	12.825	-8.15266	32.93	-21.5111	35.185	-93.9574	29.085	5.47923	17.55	-78.927			30.48	-7.42483	32.585	-17.4923			20.48	-5.5233	33.47	-6.01834	35.2	3.03924	24.43	-11.5656	17.35	-150.006	17.475	-113.409	18.07	-106.248					20.97	-3.43401
27.815	-22.0163	30.65	-11.9616			12.38	-29.4862	12.935	-8.53539	33.155	-22.0252	35.49	-93.487	29.28	5.04832	17.665	-79.5889			30.74	-7.26291	32.84	-19.0777			20.69	-5.60954	33.845	-6.02746	35.555	4.59497	24.57	-11.2835	17.47	-151.113	17.61	-112.019	18.2	-106.73					21.1	-2.9752
28.055	-22.3886	31.01	-11.9571			12.48	-29.5301	13.04	-8.58409	33.395	-22.922	35.835	-95.8886	29.405	4.58213	17.8	-80.8751			31.22	-6.36346	33.075	-18.5041			20.9	-5.07003	34.27	-5.18391	35.955	3.03106	24.77	-11.6942	17.585	-153.359	17.735	-113.267	18.345	-108.063					21.81	-2.0065
28.405	-22.06	31.47	-11.8211			12.575	-29.5357	13.145	-8.62013	33.64	-22.9613	36.165	-96.3154	29.55	4.48142	17.965	-81.7261			31.57	-6.48274	33.34	-19.5814			21.175	-5.04876	34.61	-7.03343	36.295	4.07958	25.04	-11.306	17.71	-154.359	17.845	-113.427	18.505	-109.328					22.01	-2.06861
28.59	-23.3497	31.86	-11.7933			12.675	-29.5861	13.255	-8.08816	33.835	-24.042	36.445	-96.0028	29.68	4.57915	18.095	-82.3742			31.885	-5.40108	33.63	-19.0867			21.335	-6.0121	34.865	-7.03344	36.8	4.53152	25.295	-10.6317	17.85	-155.049	18	-115.741	18.635	-109.701					22.175	-2.37782
28.79	-23.6098	32.46	-11.7394			12.775	-30.0546	13.355	-8.53053	34.085	-23.9953	36.75	-98.0008	29.875	5.13178	18.275	-81.7678			32.405	-6.29617	33.85	-20.0641			21.49	-6.13079	35.15	-7.51719	37.115	4.06693	25.55	-10.6197	18.005	-155.464	18.16	-116.339	18.77	-110.629					22.4	-1.8606
29.07	-23.9643	32.97	-11.8721			12.875	-30.0138	13.455	-8.53983	34.325	-24.0194	37.12	-98.7143	30.05	4.49713	18.445	-83.4338			32.805	-8.48001	34.25	-20.5834			21.625	-6.11893	35.45	-7.54738	37.41	4.48706	25.78	-10.6212	18.13	-157.041	18.315	-115.86	18.93	-113.071					22.585	-2.00498
29.31	-23.44	33.265	-11.9266			12.975	-30.0516	13.56	-8.50936	34.565	-23.0081	37.52	-100.5	30.25	4.64658	18.595	-84.5237			33.435	-9.44069	34.53	-19.5688			21.785	-5.96927	35.83	-8.79845	37.675	4.09915	25.97	-10.6092	18.265	-159.878	18.43	-115.881	19.075	-114.107					22.725	-2.00966
29.62	-23.0205	33.715	-11.9653			13.075	-29.5434	13.68	-8.55889	34.84	-22.9793	37.805	-102.345	30.475	4.43463	18.74	-86.0676			33.825	-11.0225	34.835	-18.0179			21.95	-5.94908	36.04	-9.13911	37.92	3.50756	26.2	-10.7193	18.415	-159.55	18.555	-116.356	19.18	-114.64					22.98	-2.37594
30.035	-24.1797	34.125	-11.6915			13.175	-29.6696	13.78	-9.03367	35.15	-22.5136	38.185	-103.757	30.74	4.61878	18.885	-86.8906			34.245	-10.8802	35.31	-18.5493			22.08	-6.04042	36.325	-7.10081	38.15	3.62458	26.475	-10.24	18.555	-160.337	18.715	-118.77	19.31	-116.01					23.13	-2.45531
30.295	-24.2875	34.415	-11.94			13.275	-30.0403	13.88	-9.02291	35.545	-23.0005	38.575	-104.867	30.94	6.48734	19.075	-87.0083			34.58	-10.4048	35.435	-18.0482			22.215	-5.95124	36.58	-7.56993	38.415	2.4423	26.63	-10.6722	18.72	-160.303	18.85	-120.218	19.465	-115.158					23.31	-1.97915
30.51	-25.6244	34.845	-11.7809			13.37	-30.5429	13.98	-8.60033	35.8	-21.9496	39.065	-104.393	31.22	6.43815	19.28	-88.0246			34.905	-11.9116	35.775	-17.5244			22.385	-6.52753	37.01	-6.9931	38.67	3.02742	26.865	-10.6942	18.885	-162.326	18.995	-121.492	19.585	-116.072					23.46	-1.95351
30.785	-24.0845	35.11	-11.9221			13.47	-30.5842	14.08	-8.03038	36.065	-22.0762	39.48	-104.994	31.385	6.43312	19.42	-88.0396			35.475	-11.3515	36.155	-18.1065			22.63	-5.08419	37.395	-6.05312	38.885	3.05542	27.05	-10.9483	19.035	-162.439	19.13	-123.836	19.72	-116.142					23.575	-1.97104
31.02	-24.1295	35.42	-11.8155			13.57	-30.5491	14.195	-8.56958	36.295	-22.004	39.865	-105.975	31.59	4.92792	19.57	-89.8839			35.735	-11.3421	36.41	-18.5264			22.79	-5.07645	37.77	-6.08572	39.195	4.00048	27.295	-12.2398	19.17	-164.437	19.255	-124.219	19.89	-117.133					23.775	-2.42353
31.305	-24.0593	35.76	-12.0027			13.665	-30.536	14.305	-9.55048	36.595	-21.0265			31.725	4.52098	19.71	-91.4625			36.16	-12.9633	36.73	-18.184			22.98	-4.98038	38.08	-6.03512	39.535	2.6648	27.5	-11.7942	19.31	-165.343	19.395	-125.884	20.06	-116.736					24.115	-2.50883
31.555	-23.6751	36.075	-11.7397			13.765	-30.9397	14.42	-9.59112	36.83	-20.4749			31.99	5.04683	19.89	-92.4009			36.905	-13.9832	37.09	-18.011			23.165	-4.53052	38.43	-5.84443	39.77	3.01388	27.675	-10.8252	19.445	-165.463	19.545	-127.339	20.18	-118.148					24.305	-1.96691
31.81	-23.2219	36.36	-11.8448			13.865	-31.475	14.53	-9.56111	37.085	-19.9468			32.14	5.43899	20.03	-94.6667			37.3	-14.3605	37.22	-18.5254			23.36	-4.81931	38.73	-7.08038			27.855	-11.6778	19.595	-165.54	19.68	-128.827	20.32	-118.765					24.555	-1.37724
32.05	-23.0409	36.835	-11.9308			13.965	-31.4637	14.66	-10.0104	37.29	-19.4765			32.435	7.48131	20.2	-95.17			37.625	-13.9785	37.425	-17.1334			23.575	-5.00854	39.03	-6.06746			28.03	-11.7895	19.745	-165.229	19.825	-129.574	20.445	-119.136					24.715	-0.935683
32.27	-22.1663	36.975	-12.3575			14.06	-31.5792	14.755	-9.97704	37.635	-21.4711			32.57	7.47208	20.36	-95.9997			37.915	-13.4226	37.655	-17.6208			23.775	-5.52639	39.345	-6.04491			28.325	-12.4037	19.87	-166.598	19.95	-129.813	20.555	-119.082					24.875	-0.878339
32.51	-23.5003	37.185	-12.9229			14.16	-31.5966	14.855	-10.0519	37.86	-21.0243			32.76	7.96844	20.51	-97.0661			38.26	-12.4566	37.87	-17.5571			23.95	-4.03595	39.61	-6.18934			28.68	-13.1933	20.055	-168.603	20.095	-130.903	20.7	-120.174					25.06	-1.3375
32.94	-22.9762	37.395	-13.394			14.26	-31.9635	14.985	-10.663	38.075	-20.488			32.925	8.54803	20.67	-98.1674			38.85	-12.0201	38.025	-18.0098			24.125	-3.00317					28.84	-12.274	20.185	-168.352	20.275	-132.872	20.81	-121.694					25.195	-1.46603
33.215	-22.01	37.52	-13.2528			14.36	-32.0604	15.085	-11.012	38.385	-21.9896			33.22	8.51408	20.8	-99.6491			39.39	-13.0317	38.22	-18.4782			24.295	-2.10563					29.085	-11.4145	20.375	-170.394	20.455	-132.938	20.93	-122.172					25.37	-1.38901
33.475	-22.6418	37.74	-13.8403			14.46	-32.589	15.185	-11.113	38.6	-21.4224			33.465	9.82285	20.95	-100.038			39.87	-13.9518	38.45	-17.0525			24.43	-1.88573					29.46	-10.6663	20.51	-171.606	20.655	-133.885	21.06	-123.105					25.495	-1.30212
33.795	-22.1641	38.145	-13.3262			14.56	-32.545	15.285	-11.0931	38.81	-22.8407			33.6	9.50196	21.08	-101.553					38.6	-16.0202			24.59	-2.14019					29.675	-9.68654	20.63	-171.44	20.785	-136.366	21.185	-123.353					25.735	-0.416117
34.225	-21.1969	38.29	-13.3652			14.66	-32.5615	15.385	-11.0104	39.035	-22.3743			33.79	8.01029	21.23	-101.717					38.83	-15.529			24.79	-1.99246					30.005	-9.03279	20.775	-173.383	20.915	-136.309	21.32	-124.578					25.95	0.0366023
34.46	-21.1443	38.4	-13.4389			14.76	-32.5608	15.49	-10.5681	39.305	-21.961			34.05	7.99186	21.4	-103.644					39.11	-16.0005			24.955	-1.97786					30.175	-10.225	20.955	-173.165	21.045	-137.719	21.465	-125.872					26.12	-0.450134
34.97	-21.0031	38.52	-13.3267			14.86	-33.5677	15.615	-11.0408	39.55	-23.0529			34.395	8.09663	21.54	-104.613					39.37	-17.5359			25.205	-1.99006					30.335	-10.6292	21.085	-172.972	21.195	-138.482	21.635	-127.206					26.575	-0.475569
35.415	-19.1045	38.63	-13.3389			14.955	-34.0786	15.715	-10.9499	39.72	-22.9627			34.63	8.14192	21.67	-104.385					39.695	-17.1013			25.38	-1.96456					30.635	-10.3591	21.21	-173.508	21.33	-138.429	21.77	-126.322					26.88	-0.537194
35.795	-19.7095	38.75	-13.3586			15.055	-34.1224	15.825	-10.6238					34.87	7.97152	21.825	-106.702					39.905	-17.5289			25.55	-1.86508					30.8	-10.7435	21.36	-174.973	21.455	-139.944	21.945	-128.164					27.09	-0.936829
36.06	-21.5052	38.87	-13.4049			15.155	-33.9687	15.935	-10.5572					35.01	7.56457	21.975	-108.415									25.705	-1.62626					31	-10.6706	21.495	-176.718	21.585	-139.41	22.095	-128.192					27.37	-1.40249
36.285	-21.1951	38.975	-13.3108			15.255	-34.6578	16.07	-11.4563					35.175	6.55019	22.13	-108.073									25.87	-1.91742					31.175	-11.7833	21.66	-176.284	21.72	-140.006	22.245	-129.03					27.865	-1.43977
36.56	-22.9724	39.285	-13.6426			15.35	-35.5468	16.18	-11.115					35.5	6.04104	22.28	-109.362									26.03	-1.96611					31.39	-11.8233	21.78	-175.546	21.89	-140.849	22.41	-129.782					28.105	-0.961176
36.775	-23.2124	39.655	-13.8153			15.45	-35.6489	16.275	-11.1123					35.745	3.98069	22.465	-109.505									26.22	-2.02742					31.6	-11.7133	21.925	-175.528	22.055	-141.328	22.545	-131.703					28.355	-0.980162
36.98	-23.5609	39.925	-13.9124			15.55	-37.1359	16.4	-10.5368					35.98	2.52883	22.62	-110.648									26.405	-1.59835					31.775	-11.8799	22.115	-177.103	22.215	-142.745	22.655	-131.208					28.63	-0.928696
37.24	-22.6478					15.65	-37.6675	16.51	-10.6557					36.245	2.03352	22.775	-110.697									26.565	-1.99781					31.94	-12.6854	22.25	-177.868	22.36	-143.353	22.79	-132.886					28.775	-0.982586
37.485	-22.1788					15.745	-38.5693	16.63	-10.5589					36.43	2.01104	22.915	-110.057									26.775	-1.86953					32.1	-12.809	22.405	-179.94	22.53	-144.401	22.935	-132.629					28.975	-0.937133
37.765	-21.6919					15.845	-38.6038	16.735	-10.115					36.685	1.59386	23.05	-110.221									26.925	-1.05452					32.25	-12.1177	22.545	-179.989	22.685	-144.266	23.075	-133.654					29.11	-0.950943
38.08	-22.1694					15.94	-39.6187	16.835	-10.1184					36.9	0.5267	23.195	-110.915									27.085	-0.947668					32.405	-12.1387	22.695	-179.993	22.815	-144.788	23.22	-136.225					29.27	-1.01941
38.28	-22.0756					16.04	-39.5442	16.935	-10.0691					37.07	1.89834	23.365	-109.412									27.32	-1.14135					32.59	-12.7299	22.845	-182.31	22.945	-146.063	23.375	-136.712					29.615	-1.42594
38.465	-23.1188					16.14	-39.5565	17.035	-9.98663					37.25	0.941199	23.515	-109.34									27.515	-1.05488					32.785	-12.6486	23	-184.439	23.065	-147.226	23.515	-138.606					29.79	-1.85757
38.64	-23.4581					16.24	-39.5613	17.135	-10.0789					37.53	1.53646	23.68	-109.628									27.71	-0.992368					32.935	-12.6271	23.12	-184.42	23.185	-148.042	23.675	-138.687					30.015	-2.35066
38.865	-25.6521					16.34	-39.9539	17.26	-10.6356					37.77	2.47495	23.84	-110.051									27.85	-1.07597					33.08	-13.7154	23.28	-185.042	23.365	-148.768	23.83	-139.726					30.45	-1.99903
39.135	-25.1202					16.44	-40.5825	17.39	-10.4677					38.01	2.52519	23.98	-110.109									28.015	-1.00038					33.27	-14.729	23.505	-183.711	23.575	-149.87	23.96	-139.671					30.695	-1.45811
39.455	-24.6826					16.54	-41.6028	17.55	-11.0968					38.18	2.55686	24.125	-111.15									28.17	-1.02361					33.455	-15.8125	23.655	-186.01	23.73	-149.363	24.095	-141.581					30.925	-1.33911
39.78	-24.7123					16.64	-41.6039	17.65	-10.9769					38.475	1.55623	24.285	-110.571									28.315	-1.02403					33.675	-15.733	23.805	-185.096	23.895	-149.559	24.235	-142.624					31.175	-1.90251
						16.74	-41.5815	17.75	-11.1711					38.765	1.49651	24.46	-111.407									28.495	-0.59775					33.895	-15.1205	23.915	-186.347	24.05	-149.332	24.37	-142.69					31.435	-1.39136
						16.835	-41.9951	17.85	-11.1031					38.995	1.02239	24.595	-110.061									28.675	-1.1129					34.085	-15.2195	24.035	-188.844	24.195	-149.34	24.49	-144.683					31.78	-1.37262
						16.935	-42.5371	17.97	-10.9951					39.285	0.420075	24.775	-111.666									28.915	-1.05654					34.27	-15.0856	24.16	-189.974	24.335	-149.13	24.605	-145.097					31.935	-1.35126
						17.035	-42.626	18.07	-10.9355					39.455	0.40449	24.915	-111.951									29.135	-1.01059					34.485	-14.7221	24.315	-191.537	24.485	-150.787	24.755	-144.709					32.145	-1.41649
						17.125	-42.5544	18.17	-11.0972					39.69	0.126618	25.085	-112.607									29.325	-1.14536					34.645	-13.7219	24.47	-192.045	24.63	-150.422	24.91	-146.069					32.32	-1.43846
						17.22	-42.9698	18.295	-11.8584					39.875	-1.50071	25.215	-112.041									29.485	-1.01562					34.845	-13.7922	24.61	-194.064	24.765	-151.413	25.085	-145.73					32.6	-1.35378
						17.315	-43.523	18.39	-12.0448							25.365	-112.404									29.63	-1.03269					35.05	-13.7179	24.76	-195.03	24.965	-152.403	25.215	-146.072					32.76	-1.41723
						17.405	-43.4947	18.49	-12.0805							25.5	-113.632									29.81	0.0667609					35.32	-13.3803	24.905	-195.05	25.105	-152.389	25.42	-147.819					33.01	-2.39805
						17.505	-43.5391	18.6	-12.1186							25.68	-115.68									29.985	0.399624					35.505	-13.6501	25.04	-195.297	25.25	-151.504	25.62	-148.859					33.475	-0.993221
						17.605	-43.5424	18.7	-12.0592							25.86	-116.772									30.16	-0.113435					35.745	-14.3653	25.175	-195.115	25.395	-152.374	25.79	-148.137					33.685	-0.410477
						17.705	-43.5503	18.8	-11.9572							26.03	-117.448									30.365	-0.13523					35.93	-14.8622	25.325	-197.138	25.515	-153.057	25.905	-148.094					33.86	-0.402183
						17.805	-43.7154	18.9	-11.9387							26.19	-118.054									30.53	-0.104746					36.13	-13.6482	25.51	-196.522	25.67	-153.336	26.065	-147.557					34.055	-0.0263352
						17.905	-44.6173	19.015	-12.229							26.39	-119.422									30.695	1.03559					36.355	-14.9477	25.67	-197.058	25.825	-152.842	26.235	-148.065					34.375	-0.225997
						18.005	-44.5881	19.18	-12.5068							26.575	-120.645									30.87	0.996884					36.61	-15.8359	25.79	-198.53	25.985	-153.895	26.355	-147.949					34.52	-0.423564
						18.105	-44.5622	19.295	-12.9373							26.755	-121.882									31.05	1.46283					36.785	-15.7831	25.94	-198.479	26.195	-153.399	26.515	-149.216					34.67	-0.415378
						18.205	-44.5174	19.4	-12.9731							26.905	-121.51									31.285	0.946638					37.005	-15.3718	26.1	-197.668	26.345	-155.382	26.69	-148.723					35.03	-0.917026
						18.295	-44.5822	19.505	-12.9632							27.085	-122.336									31.42	0.952201					37.135	-15.8047	26.265	-196.885	26.485	-156.402	26.88	-149.346					35.355	-1.36031
						18.395	-44.5597	19.61	-12.5619							27.27	-121.16									31.6	0.921096					37.35	-15.5541	26.405	-197.642	26.63	-155.34	27.005	-150.096					35.54	-0.976545
						18.49	-44.5414	19.71	-13.015							27.38	-120.584									31.775	0.444081					37.625	-14.6681	26.58	-198.712	26.745	-156.334	27.18	-150.017					35.74	-0.969143
						18.585	-44.5301	19.81	-13.037							27.55	-121.209									31.9	0.714497					37.86	-13.2934	26.735	-199.264	26.915	-156.737	27.39	-151.124					36.005	-0.988854
						18.685	-44.5301	19.905	-13.1124							27.705	-120.618									32.045	0.828243					38.025	-13.5986	26.89	-200.434	27.1	-157.587	27.535	-152.107					36.295	-1.37978
						18.78	-44.5872	20.005	-13.0553							27.875	-124.059									32.175	0.475519					38.21	-12.471	27.015	-200.442	27.24	-158.521	27.68	-151.262					36.475	-1.41005
						18.875	-44.5656	20.105	-13.0079							28.055	-125.186									32.34	1.10001					38.4	-12.2395	27.125	-201.517	27.375	-158.419	27.875	-151.634					36.655	-1.36663
						18.975	-44.7783	20.205	-13.035							28.22	-126.572									32.515	0.91384					38.605	-12.6641	27.255	-204.583	27.54	-159.389	28.03	-152.183					36.88	-1.3967
						19.07	-45.6016	20.3	-13.1106							28.36	-127.41									32.67	1.00901					38.825	-12.7262	27.39	-206.069	27.675	-160.881	28.17	-153.152					37.065	-0.884677
						19.165	-45.5824	20.4	-12.956							28.5	-127.126									32.87	0.0373722					39.085	-12.7098	27.54	-206.335	27.815	-162.398	28.365	-154.027					37.24	-0.355091
						19.26	-45.5651	20.495	-13.0293							28.685	-128.618									33.02	-0.145949					39.22	-12.7625	27.675	-207.452	27.945	-163.859	28.53	-154.157					37.39	-0.406968
						19.36	-45.5677	20.6	-13.5482							28.84	-128.002									33.175	0.0462868					39.4	-13.1258	27.83	-207.408	28.09	-165.765	28.75	-155.684					37.585	-0.432324
						19.455	-45.6005	20.705	-13.084							28.985	-130.508									33.38	-0.612471					39.58	-12.7792	27.94	-208.535	28.225	-168.297	28.895	-157.469					37.725	-0.382212
						19.545	-45.9899	20.805	-13.0593							29.175	-131.068									33.595	0.379					39.79	-12.7401	28.165	-209.509	28.405	-168.479	29.085	-160.102					37.915	-0.403524
						19.635	-46.0185	20.905	-12.9897							29.34	-131.096									33.745	0.422948							28.325	-210.908	28.555	-169.858	29.2	-161.138					38.225	-1.38306
						19.735	-46.4784	21.005	-12.9023							29.47	-131.633									33.97	-0.107741							28.455	-212.61	28.775	-172.298	29.33	-161.139					38.46	-1.0095
						19.83	-46.5342	21.105	-12.9589							29.755	-132.05									34.2	-0.0468666							28.635	-214.406	28.89	-172.447	29.48	-160.63					38.705	-1.48562
						19.925	-46.4997	21.205	-12.9509							29.985	-132.27									34.39	-0.558988							28.785	-214.902	29.03	-174.305	29.635	-160.913					38.925	-1.37734
						20.02	-46.5824	21.31	-13.0468							30.16	-133.383									34.585	-0.957054							28.93	-214.586	29.215	-175.497	29.765	-161.727					39.17	-1.49899
						20.11	-47.0782	21.415	-12.9758							30.455	-133.31									34.745	-1.02279							29.075	-214.965	29.385	-176.404	29.95	-162.264					39.38	-1.40406
						20.205	-46.5189	21.515	-13.5523							30.615	-133.107									34.925	-1.03325							29.215	-215.53	29.535	-177.464	30.075	-162.131					39.585	-0.949698
						20.305	-46.6114	21.62	-13.5006							30.77	-132.334									35.11	-1.04757							29.385	-215.48	29.695	-179.901	30.22	-163.548					39.72	-1.0482
						20.405	-46.5438	21.725	-13.124							30.95	-131.945									35.265	-1.11489							29.505	-216.748	29.865	-179.947	30.4	-162.524					39.87	-0.424835
						20.5	-46.5184	21.825	-13.1437							31.23	-132.667									35.415	-0.895825							29.675	-218.874	30.02	-180.383	30.585	-165.085
						20.6	-47.203	21.925	-13.0879							31.435	-133.997									35.575	-1.18897							29.79	-219.522	30.155	-182.385	30.705	-166.218
						20.695	-47.0132	22.035	-13.4823							31.725	-134.304									35.735	-0.860534							29.92	-220.193	30.335	-182.368	30.85	-166.866
						20.79	-46.9631	22.14	-13.0467							31.91	-133.892									35.915	-1.07396							30.045	-220.542	30.52	-183.171	30.995	-167.733
						20.89	-47.0399	22.25	-13.0879							32.08	-134.369									36.095	-1.60134							30.195	-219.333	30.66	-185.43	31.125	-168.663
						20.99	-47.5986	22.36	-12.9968							32.27	-134.185									36.295	-1.04756							30.365	-220.532	30.825	-184.473	31.25	-171.049
						21.09	-47.5729	22.46	-13.4386							32.505	-135.064									36.45	-1.64562							30.505	-221.951	30.995	-185.781	31.405	-171.709
						21.19	-48.0427	22.57	-13.537							32.735	-137.974									36.63	-2.08613							30.66	-221.428	31.17	-186.38	31.565	-172.007
						21.28	-48.0052	22.67	-13.0557							32.95	-139.743									36.81	-2.05089							30.805	-221.287	31.315	-185.283	31.685	-173.642
						21.375	-48.0889	22.775	-13.1259							33.13	-141.414									37	-1.96335							30.935	-223.464	31.44	-185.255	31.81	-174.317
						21.475	-48.0321	22.885	-13.4737							33.425	-141.955									37.165	-2.04171							31.075	-225.507	31.575	-184.346	31.95	-176.052
						21.575	-48.0321	23.02	-13.6064							33.695	-141.926									37.38	-3.04862							31.2	-226.611	31.735	-185.489	32.1	-177.304
						21.675	-48.0081	23.12	-13.4219							33.87	-142.186									37.655	-3.07526							31.325	-227.857	31.93	-187.777	32.305	-176.624
						21.775	-48.0074	23.23	-13.4827							34.045	-143.194									37.815	-3.04775							31.48	-228.115	32.06	-188.4	32.475	-179.011
						21.875	-48.0883	23.33	-13.5277							34.235	-143.728									37.96	-3.02378							31.65	-231.126	32.22	-189.333	32.635	-178.892
						21.975	-47.925	23.43	-13.494							34.445	-143.194									38.195	-3.11809							31.85	-233.894	32.395	-189.467	32.78	-179.166
						22.075	-48.0162	23.545	-12.9971							34.59	-143.549									38.355	-3.08694							31.985	-234.615	32.54	-190.392	32.97	-180.012
						22.17	-48.5275	23.645	-13.0628							34.88	-143.077									38.56	-2.02354							32.14	-235.543	32.675	-188.853	33.145	-179.032
						22.27	-48.531	23.745	-13.0928							35.05	-146.11									38.765	-1.08978							32.28	-236.45	32.87	-189.812	33.275	-179.133
						22.365	-48.5721	23.85	-13.0407							35.27	-146.925									38.965	-1.04005							32.42	-237.856	33.05	-190.57	33.45	-180.163
						22.465	-48.5281	23.955	-12.9768							35.4	-147.501									39.16	-1.16319							32.56	-240.01	33.225	-189.201	33.64	-179.501
						22.56	-48.5036	24.055	-13.138							35.51	-148.817									39.375	-0.997501							32.715	-240.716	33.38	-188.507	33.835	-181.147
						22.66	-48.4777	24.155	-13.016							35.655	-149.601									39.605	-2.01898							32.865	-241.025	33.55	-189.411	33.985	-181.655
						22.76	-48.587	24.255	-13.0429							35.83	-152.143									39.855	-2.02235							33.03	-243.307	33.735	-190.919	34.23	-183.274
						22.86	-48.5469	24.355	-13.1546							35.995	-154.09																	33.185	-245.938	33.92	-193.581	34.435	-184.784
						22.96	-48.559	24.455	-12.9714							36.155	-154.441																	33.365	-248.546	34.045	-196.265	34.605	-185.754
						23.06	-48.5354	24.555	-13.006							36.345	-153.527																	33.54	-250.902	34.215	-197.808	34.8	-186.093
						23.16	-48.5466	24.68	-12.6397							36.62	-153.484																	33.75	-251.14	34.425	-198.315	34.975	-185.674
						23.26	-48.5021	24.79	-12.5533							36.925	-153.424																	33.91	-252.677	34.565	-198.873	35.15	-186.082
						23.36	-48.5623	24.9	-12.5229							37.23	-153.205																	34.155	-255.156	34.73	-199.408	35.355	-187.017
						23.455	-48.5793	25	-12.9499							37.63	-153.204																	34.305	-254.955	34.86	-200.322	35.485	-188.131
						23.555	-48.9955	25.095	-13.0119							37.925	-151.698																	34.515	-256.517	35	-201.448	35.66	-189.012
						23.65	-49.5597	25.195	-13.023							38.175	-151.504																	34.755	-256.348	35.155	-201.773	35.835	-188.113
						23.75	-49.594	25.3	-13.6266							38.39	-154.163																	34.96	-255.495	35.31	-203.517	36	-190.119
						23.845	-49.5415	25.41	-14.697							38.77	-155.43																	35.135	-257.595	35.46	-203.337	36.21	-190.627
						23.94	-49.4826	25.53	-15.4874							39.065	-157.287																	35.38	-257.147	35.595	-203.6	36.41	-192.172
						24.045	-49.4976	25.655	-16.0594							39.4	-158.355																	35.55	-260.019	35.735	-206.221	36.615	-194.624
						24.145	-49.5498	25.76	-17.07							39.62	-156.995																	35.695	-261.034	35.885	-206.452	36.835	-197.115
						24.24	-49.5438	25.86	-17.1359							39.925	-160.518																	35.835	-263.63	36.025	-206.919	37.05	-200.014
						24.34	-49.5264	25.965	-17.0864																									35.995	-264.3	36.19	-208.383	37.23	-200.047
						24.44	-49.5785	26.07	-17.1105																									36.175	-265.892	36.34	-207.376	37.59	-200.198
						24.535	-49.7529	26.17	-18.0351																									36.34	-267.61	36.49	-206.891	37.795	-200.187
						24.635	-50.0529	26.275	-18.0086																									36.515	-266.749	36.67	-207.473	38.025	-199.785
						24.735	-50.0091	26.375	-18.073																									36.73	-270.531	36.805	-208.976	38.185	-199.207
						24.835	-50.1106	26.48	-18.0047																									36.935	-271.576	36.975	-209.804	38.385	-200.108
						24.93	-50.6385	26.58	-18.0017																									37.11	-274.624	37.13	-210.827	38.59	-199.693
						25.025	-51.0504	26.68	-17.9984																									37.275	-276.257	37.285	-209.385	38.875	-201.354
						25.125	-51.0686	26.785	-18.1209																									37.43	-278.293	37.43	-210.914	39.045	-200.982
						25.22	-50.6118	26.885	-18.1036																									37.59	-280.016	37.575	-212.075	39.27	-203.328
						25.315	-50.5704	26.985	-18.0896																									37.745	-280.209	37.695	-212.417	39.45	-203.172
						25.415	-50.9696	27.095	-18.0949																									37.895	-281.293	37.85	-213.896	39.71	-204.195
						25.515	-51.0087	27.19	-17.9967																									38.01	-282.365	37.985	-215.351	39.86	-205.194
						25.615	-51.6613	27.3	-18.0715																									38.2	-284.141	38.105	-214.824
						25.715	-51.5373	27.4	-18.1332																									38.355	-283.925	38.265	-215.36
						25.815	-51.5822	27.5	-18.1577																									38.48	-285.513	38.38	-217.43
						25.915	-51.9538	27.6	-18.1708																									38.68	-286.064	38.505	-218.941
						26.01	-52.5362	27.705	-17.9871																									38.865	-288.634	38.69	-219.853
						26.105	-52.5795	27.805	-17.9679																									39.03	-290.189	38.845	-222.687
						26.205	-52.589	27.905	-18.1168																									39.2	-290.344	39.005	-223.375
						26.3	-53.0047	28.005	-18.031																									39.395	-290.901	39.225	-224.49
						26.4	-53.5239	28.105	-18.0769																									39.535	-291.512	39.345	-223.918
						26.5	-53.5646	28.21	-18.0071																									39.735	-290.441	39.52	-223.313
						26.59	-53.5437	28.31	-17.0483																									39.92	-292.448	39.71	-224.34
						26.69	-53.5675	28.41	-17.0391																											39.845	-226.335
						26.79	-53.6996	28.51	-17.0315
						26.89	-54.1349	28.615	-17.0092
						26.99	-54.4613	28.715	-17.1463
						27.085	-54.5614	28.815	-17.0227
						27.185	-54.9877	28.915	-17.1065
						27.285	-55.0505	29.02	-17.0359
						27.385	-55.0942	29.145	-17.5093
						27.48	-55.0117	29.245	-18.0461
						27.58	-55.0843	29.35	-18.4752
						27.675	-55.0019	29.46	-18.0333
						27.775	-55.0744	29.56	-18.0596
						27.875	-55.0784	29.68	-18.6356
						27.975	-54.9907	29.815	-18.0952
						28.08	-55.0145	29.945	-17.5393
						28.18	-55.0583	30.065	-17.1334
						28.28	-55.0065	30.16	-17.4636
						28.38	-55.1035	30.27	-17.514
						28.485	-55.6493	30.4	-17.565
						28.59	-55.6032	30.56	-18.0652
						28.69	-55.4954	30.66	-17.8989
						28.79	-55.5843	30.765	-18.0206
						28.89	-55.5492	30.88	-17.9883
						28.985	-55.548	31.025	-17.5189
						29.085	-55.562	31.195	-18.0046
						29.18	-55.5811	31.305	-18.1371
						29.28	-55.4842	31.405	-18.0398
						29.38	-55.6133	31.505	-18.0713
						29.48	-55.5554	31.61	-18.1198
						29.575	-56.0142	31.705	-18.1079
						29.675	-55.9876	31.805	-17.9597
						29.775	-55.5307	31.92	-18.6284
						29.875	-55.6057	32.03	-18.5207
						29.975	-56.0226	32.14	-18.5012
						30.075	-56.6415	32.245	-19.0126
						30.175	-56.5195	32.345	-18.9431
						30.275	-56.5107	32.45	-18.9434
						30.375	-56.9864	32.55	-19.0028
						30.475	-58.067	32.655	-19.5822
						30.575	-58.0227	32.775	-20.0023
						30.675	-58.511	32.875	-20.0394
						30.77	-59.0205	32.98	-20.6122
						30.87	-59.9744	33.095	-20.5609
						30.97	-60.0758	33.21	-20.5624
						31.07	-59.9991	33.325	-21.5882
						31.17	-60.5387	33.47	-21.621
						31.27	-61.4843	33.595	-21.5653
						31.37	-61.5007	33.73	-21.5627
						31.47	-61.9217	33.84	-20.119
						31.565	-62.2658	33.965	-19.4751
						31.66	-63.5124	34.115	-19.5699
						31.76	-63.9817	34.26	-19.435
						31.86	-64.6156	34.415	-19.6014
						31.955	-65.5652	34.595	-19.5027
						32.05	-65.5142	34.695	-20.0945
						32.15	-65.5141	34.8	-20.0393
						32.245	-65.5333	34.92	-20.6983
						32.34	-65.5686	35.055	-20.5465
						32.44	-65.57	35.175	-21.1124
						32.54	-65.5348	35.275	-21.0509
						32.64	-65.5894	35.385	-21.0534
						32.74	-66.5571	35.485	-21.079
						32.84	-66.592	35.585	-20.9809
						32.935	-66.575	35.685	-20.9506
						33.035	-67.1077	35.785	-21.0978
						33.14	-67.5963	35.89	-21.0607
						33.24	-67.6932	35.99	-21.0889
						33.34	-68.006	36.09	-21.083
						33.44	-67.5989	36.195	-21.0606
						33.54	-67.9422	36.295	-21.0467
						33.635	-68.5712	36.395	-21.1157
						33.735	-68.5962	36.5	-21.1272
						33.835	-68.4866	36.63	-19.9681
						33.935	-68.563	36.73	-20.0424
						34.035	-68.6185	36.895	-19.4902
						34.135	-68.5913	37.035	-18.6316
						34.235	-68.6049	37.18	-19.1002
						34.335	-69.0679	37.28	-19.1229
						34.435	-70.078	37.39	-19.0219
						34.535	-70.1823	37.49	-19.0394
						34.635	-71.0629	37.595	-18.9305
						34.735	-72.5724	37.695	-19.0262
						34.835	-73.571	37.795	-19.0344
						34.93	-73.5787	37.945	-18.5286
						35.03	-73.9845	38.09	-18.6245
						35.13	-73.9846	38.225	-18.6741
						35.23	-73.977	38.35	-18.6176
						35.335	-74.5802	38.465	-18.4614
						35.44	-74.9706	38.595	-19.1022
						35.53	-75.0138	38.705	-19.0091
						35.625	-75.0212	38.81	-18.63
						35.725	-75.1385	38.915	-18.0829
						35.835	-75.0403	39.015	-17.9745
						35.935	-75.5181	39.115	-18.6698
						36.035	-75.6326	39.28	-18.5943
						36.135	-76.136	39.405	-18.6344
						36.235	-76.0216	39.515	-18.1426
						36.33	-76.0986	39.615	-18.0238
						36.43	-76.1079	39.72	-18.505
						36.53	-76.193	39.835	-19.1277
						36.63	-76.625	39.96	-19.1012
						36.73	-76.548
						36.83	-76.5163
						36.93	-76.571
						37.025	-76.9965
						37.125	-76.8954
						37.23	-77.0686
						37.33	-76.6095
						37.43	-76.7664
						37.535	-76.9705
						37.63	-77.5655
						37.725	-77.503
						37.825	-77.5237
						37.93	-77.5971
						38.025	-78.5551
						38.125	-78.5248
						38.225	-79.0046
						38.325	-78.9888
						38.42	-79.1438
						38.515	-78.9809
						38.615	-79.6046
						38.715	-80.0608
						38.815	-80.4929
						38.92	-80.6134
						39.02	-80.6014
						39.115	-80.6413
						39.21	-80.5361
						39.305	-80.6103
						39.405	-80.5404
						39.5	-80.5025
						39.59	-80.4761
						39.69	-81.0724
						39.79	-80.968
						39.89	-81.1062
[truncated: 298 more columns]

## Sheet: 3k
0.15	-0.513082	0.215	0.312904	0.175	-0.916599	0.095	0.00823587	0.1	-0.065576	0.145	0.0389432	0.245	-0.378632	0.215	-0.901629	0.14	-0.0462432	0.28	0.0708717	0.205	0.522501	0.295	-0.55075	0.31	-3.00189	0.16	0.0127578	0.3	-0.0067813	0.19	0.0433324	0.315	-0.32433	0.12	-0.981998	0.11	-0.862245	0.16	0.152401	0.595	-1.46662	0.525	2.69757	0.135	0.132421	0.26	-0.457367	0.295	-0.391058
0.35	-0.10056	0.72	0.132506	0.47	-1.20311	0.195	-0.713623	0.2	-0.615853	0.35	0.949016	0.51	-2.87722	0.465	-1.00781	0.25	-0.711569	0.615	1.92331	0.41	0.49984	0.555	-2.50458	0.59	-2.31418	0.345	-0.0158016	0.61	-2.04186	0.445	-0.506838	0.6	0.831873	0.255	-1.96987	0.25	-0.272745	0.29	0.0309327	1.12	-1.24963	1.24	2.54679	0.255	0.594026	0.47	-1.9336	0.69	-0.444956
0.645	-1.39821	1.085	0.0601171	0.755	-1.67584	0.295	-1.06538	0.3	-1.0456	0.59	-0.372372	0.82	-3.59373	0.67	-0.513907	0.385	-1.42889	0.985	1.14866	0.6	0.0708454	1.125	-2.57493	0.96	-2.31217	0.5	-0.0150249	0.835	-1.89997	0.725	-0.992594	0.85	0.292203	0.38	-3.45088	0.39	0.0964612	0.405	-1.05724	1.78	-1.33	1.89	0.309805	0.39	0.638224	0.8	-2.00648	0.935	-0.484747
0.93	-1.4442	1.415	0.130273	1.1	-1.84601	0.395	-1.01672	0.4	-1.09368	0.92	-0.953307	1.1	-5.96158	0.87	-0.987217	0.52	-2.04239	1.285	2.18869	0.79	-0.394466	1.48	-2.43024	1.21	-1.91722	0.625	-0.107351	1.12	-1.18995	0.92	-0.453653	1.01	0.91377	0.48	-6.43027	0.51	-0.446874	0.545	-2.94791	2.405	-2.35992	2.605	0.25468	0.52	0.601987	1.165	-2.96525	1.225	-0.633233
1.19	-2.05588	1.535	1.01417	1.355	-2.02369	0.495	-2.01637	0.5	-1.12448	1.145	-1.06475	1.35	-6.47817	1.145	-0.525212	0.66	-1.60282	1.84	-1.18744	1.035	-0.468095	1.69	-1.53493	1.64	-2.90705	0.76	-0.0366932	1.35	-0.894974	1.14	0.137568	1.195	1.32262	0.61	-8.70914	0.635	-1.86835	0.69	-3.90455	2.965	-1.37674	3.27	-0.890726	0.635	0.613992	1.675	-3.3596	1.51	-1.72022
1.375	-2.18285	1.825	0.616782	1.54	-2.18748	0.595	-2.00705	0.605	-0.534618	1.365	-3.008	1.615	-7.08995	1.37	-0.970485	0.795	-3.05198	2.315	0.443827	1.255	-0.420936	1.945	-1.58106	2.005	-2.88074	0.955	-0.554827	1.565	-0.0224175	1.445	-0.0832068	1.465	0.679516	0.73	-9.32977	0.76	-1.3557	0.87	-5.06436	3.685	-2.42296	4.765	-1.33127	0.76	1.05626	2.22	-5.46485	1.86	-2.03617
1.57	-2.13976	1.925	0.663364	1.865	-2.52339	0.695	-2.59947	0.71	-0.64322	1.59	-2.50545	2.025	-9.24405	1.645	-1.57202	0.93	-3.22875	2.895	-0.90635	1.425	-0.939893	2.175	-1.51632	2.225	-1.93546	1.1	-1.17264	1.755	0.0222136	1.735	0.519739	1.695	0.511533	0.85	-8.66204	0.875	-2.10061	1.03	-5.66576	4.105	-2.3046	6	-0.750314	0.895	0.574823	2.48	-6.44157	2.1	-2.59158
1.86	-1.87305	2.03	0.595549	2.06	-2.68513	0.795	-2.59959	0.815	-0.506289	1.855	-4.4941	2.355	-10.128	1.885	-1.42235	1.07	-4.08609	3.41	-0.894854	1.655	-1.39156	2.455	-1.49412	2.54	-3.45199	1.245	-1.02704	1.905	0.985858	2.15	0.559255	1.85	0.384439	1.03	-8.86155	0.995	-4.94537	1.17	-5.62486	4.935	-4.03053	7.425	-2.30048	1.055	0.576042	2.89	-6.7814	2.36	-2.52609
2.185	-2.18269	2.13	0.573872	2.28	-3.44485	0.89	-2.54237	0.92	-0.490356	2.125	-5.4096	2.65	-9.94992	2.105	-1.47822	1.19	-3.94149	3.885	-0.546261	1.86	-0.824023	2.67	-1.13256	2.795	-4.46643	1.39	-1.06976	2.085	0.945532	2.355	0.604543	2.07	0.746779	1.17	-8.98577	1.135	-8.3585	1.315	-5.12031	5.57	-6.22422	8.36	-2.78259	1.175	0.650158	3.175	-7.45487	2.885	-3.41068
2.505	-2.63967	2.235	0.622433	2.655	-3.51588	0.99	-3.13802	1.02	-1.07133	2.34	-6.11859	2.83	-11.5171	2.32	-2.82677	1.325	-5.02225	4.54	-1.99272	2.115	-1.46576	2.86	-1.15351	3.155	-1.97155	1.565	-1.58751	2.35	0.960478	2.615	-0.558546	2.19	0.274679	1.285	-11.5157	1.26	-8.28563	1.45	-6.03447	5.98	-6.28065	9.04	-3.72055	1.34	1.03998	3.415	-8.56939	3.17	-3.52164
2.855	-3.17504	2.355	0.668419	2.915	-4.46577	1.09	-3.05563	1.115	-1.04879	2.57	-5.46624	3.13	-11.7373	2.555	-2.48877	1.475	-5.4047	5.08	-2.00981	2.31	-2.4047	3.055	-1.44726	3.395	-1.8453	1.77	-1.99715	2.53	1.95539	2.96	0.0567453	2.37	0.288626	1.425	-11.0406	1.365	-10.334	1.605	-7.7018	6.695	-5.42794	10.34	-4.02353	1.47	1.04505	3.7	-8.22558	3.58	-3.56919
3.08	-3.19408	2.47	0.690595	3.295	-4.40433	1.19	-3.15771	1.215	-0.99557	2.94	-5.46596	3.41	-10.2224	2.72	-2.64387	1.625	-6.91382	5.58	-2.01941	2.525	-2.45466	3.34	-1.59637	3.665	-1.32485	1.895	-2.02001	2.81	0.542625	3.175	0.549651	2.565	0.54798	1.56	-11.0065	1.5	-9.89068	1.73	-8.09789	7.47	-6.34104	11.65	-3.66744	1.59	0.982121	3.945	-9.43137	3.815	-3.45667
3.33	-2.819	2.58	0.561619	3.545	-3.90602	1.29	-3.57302	1.315	-1.02632	3.265	-7.51137	3.62	-10.0285	2.975	-3.16082	1.755	-9.03963	6.01	-2.32069	2.675	-1.98671	3.6	-1.35754	3.94	-2.82388	2.02	-3.0172	2.955	0.875586	3.44	0.62868	2.745	0.160824	1.69	-13.0003	1.62	-11.3685	1.85	-7.69765	7.905	-6.33914	12.695	-3.90785	1.755	1.51291	4.455	-9.29866	4.14	-3.92146
3.595	-2.25276	2.71	0.269205	3.915	-3.35387	1.39	-3.96029	1.415	-1.0083	3.585	-7.44517	3.95	-10.0412	3.27	-3.42347	1.885	-10.114	6.55	-0.908096	2.875	-2.47916	3.815	-1.04255	4.28	-1.41714	2.17	-3.03142	3.135	0.828796	3.625	0.572295	3.03	-0.744085	1.84	-14.3957	1.745	-13.4011	1.995	-9.69879	8.78	-6.3636	13.935	-5.67956	2.075	1.60947	4.86	-10.5261	4.505	-4.3374
3.865	-3.22504	3.22	0.0226844	4.315	-3.55132	1.49	-3.97577	1.515	-1.09674	3.805	-7.12504	4.12	-12.4307	3.515	-3.86497	2.02	-11.8541	6.97	-0.952832	3.11	-3.28362	4.15	-2.09284	4.57	-1.93982	2.28	-3.099	3.3	0.563571	3.835	0.676714	3.165	-0.656506	1.975	-16.0155	1.86	-14.8638	2.165	-12.2244	9.445	-7.55228	14.84	-3.9335	2.19	1.58437	5.325	-10.432	4.885	-4.60084
4.04	-3.20433	3.565	0.106074	4.69	-3.35542	1.59	-4.0761	1.615	-1.12284	4.04	-8.12261	4.31	-10.7032	3.83	-4.91282	2.17	-11.9583	7.615	0.0221831	3.285	-4.37698	4.42	-3.08411	5.015	-3.96985	2.41	-3.07194	3.525	-0.490246	4.08	0.115599	3.325	-0.714673	2.09	-18.9679	1.985	-17.9189	2.305	-13.1004	10.18	-7.3046	15.875	-4.434	2.395	1.97013	5.81	-9.46272	5.215	-5.45872
4.225	-3.00384	3.675	0.447516	5.235	-3.37776	1.685	-3.9478	1.715	-1.0257	4.27	-7.92627	4.525	-10.8337	4.09	-3.46999	2.325	-13.0397	8.275	0.095388	3.525	-4.34446	4.75	-4.05405	5.52	-5.99457	2.565	-3.03658	3.785	-1.13015	4.355	0.074395	3.57	-1.13668	2.22	-19.43	2.085	-18.3271	2.425	-12.8801	10.665	-6.43616	16.6	-4.64674	2.545	1.99821	6.335	-9.4041	5.395	-5.51536
4.39	-3.23992	3.79	0.368897	5.39	-4.00051	1.77	-4.00556	1.815	-0.994279	4.605	-9.01193	4.775	-12.9403	4.295	-2.56904	2.46	-13.6028	8.805	0.954808	3.785	-3.50811	4.985	-5.1119	6.095	-8.95203	2.71	-3.04193	3.965	-1.08176	4.635	1.58318	3.805	-0.677376	2.395	-20.5438	2.205	-19.1729	2.55	-12.609	11.175	-8.58592	17.65	-3.70882	2.675	1.96088	6.63	-9.9677	5.69	-5.46468
4.555	-3.11094	3.965	-0.29985	5.56	-4.0782	1.86	-4.02692	1.925	-1.08145	4.875	-10.0069	5.035	-14.8369	4.5	-1.59101	2.59	-15.4725	9.5	-0.0207001	4.075	-3.92948	5.19	-4.48639	6.46	-8.97848	2.83	-3.10414	4.215	-3.01467	4.875	1.55303	4.02	-1.17783	2.52	-23.0108	2.335	-19.328	2.705	-11.971	12.105	-7.99187	18.365	-4.6884	2.8	1.98153	7.025	-12.0024	6.23	-5.60126
4.675	-3.55134	4.085	-0.380871	5.87	-4.97989	1.96	-3.9937	2.025	-1.08154	5.27	-10.864	5.21	-14.8326	4.75	-1.98221	2.72	-16.121	10.095	-0.583464	4.29	-3.70557	5.475	-4.44711	6.89	-10.3681	2.965	-2.84567	4.38	-3.02407	5.26	2.02268	4.2	-1.72799	2.63	-24.8403	2.45	-20.1429	2.875	-13.7593	12.75	-8.44081	19.2	-3.97665	3.115	2.0415	7.37	-12.8435	6.7	-5.84184
4.85	-2.65998	4.195	-0.421978	6.085	-5.17902	2.06	-3.96714	2.145	-1.05715	5.54	-11.5624	5.405	-17.4434	4.965	-1.27019	2.85	-16.1147	10.735	-0.31514	4.465	-3.44905	5.72	-4.50745	7.24	-10.9718	3.09	-3.07019	4.6	-3.6068	5.605	2.09757	4.44	-1.62943	2.755	-25.4448	2.575	-21.4108	3.035	-15.1262	13.545	-9.23997	20.375	-5.41609	3.61	1.94534	7.575	-14.5316	7.01	-5.67066
5.01	-3.76648	4.3	-0.562006	6.22	-5.09582	2.15	-4.05419	2.25	-1.55243	5.785	-10.9124	5.69	-16.9501	5.16	-2.01541	2.995	-16.4526	11.405	-2.90051	4.795	-3.43538	5.99	-3.52013	7.465	-12.429	3.235	-3.00466	4.76	-4.05161	5.945	2.10581	4.66	-1.52256	2.865	-26.0123	2.72	-23.1855	3.18	-16.0687	14.345	-9.26963	21.125	-4.85367	3.76	2.03205	7.785	-15.4527	7.215	-5.4466
5.21	-3.39993	4.415	-0.330893	6.425	-5.13917	2.24	-4.6155	2.35	-2.06819	5.99	-12.0316	5.895	-18.75	5.335	-2.36192	3.145	-16.6323	11.8	-2.84699	5.045	-2.84365	6.2	-3.99675	7.71	-12.9717	3.4	-3.07144	4.935	-3.07798	6.22	2.53883	4.855	-1.31103	2.985	-29.0066	2.865	-23.2299	3.295	-16.6605	14.985	-8.13509	21.645	-6.2256	4.4	1.55263	8.1	-18.2477	7.64	-6.9134
5.385	-3.15556	4.695	-0.963222	6.725	-5.87694	2.34	-4.56208	2.45	-2.05282	6.325	-11.9826	6.125	-20.3681	5.525	-1.92445	3.275	-17.8161	12.57	-3.26009	5.185	-2.84295	6.51	-5.07217	8.01	-14.8044	3.585	-3.10229	5.1	-3.61377	6.495	2.56339	5.1	-2.62148	3.1	-31.5445	3.035	-24.374	3.42	-18.1554	15.54	-8.4623	22.845	-8.69211	4.85	0.549034	8.43	-18.4639	8.2	-6.00551
5.6	-2.64323	5.085	-0.617702	7.32	-6.60596	2.435	-4.59682	2.55	-1.99449	6.685	-12.515	6.47	-21.194	5.74	-1.45709	3.41	-18.1932	13.065	-2.93269	5.39	-4.05536	6.82	-6.06762	8.37	-15.8803	3.75	-3.13724	5.275	-4.0922	6.78	3.07439	5.27	-2.74117	3.225	-32.6168	3.18	-23.2452	3.565	-17.6436	16.04	-8.4539	24.37	-7.87569	5.34	-0.411822	8.845	-18.5857	8.805	-5.45631
5.865	-3.54906	5.73	-0.931393	7.725	-6.66204	2.535	-4.71032	2.65	-2.04789	6.89	-11.0532	6.69	-20.6983	5.975	-2.39824	3.53	-19.1721	13.465	-2.85826	5.605	-4.49904	7.16	-7.08276	8.605	-15.7672	3.905	-3.1032	5.435	-3.00908	7.105	3.5182	5.43	-2.66668	3.345	-34.5393	3.325	-24.7771	3.715	-19.2661	16.43	-8.22964	25.465	-7.19228	5.58	0.0510842	9.3	-20.4571	9.045	-5.44194
6.065	-3.1116	5.97	-1.30766	8.2	-6.47901	2.635	-4.55075	2.75	-2.13579	7.125	-9.1077	6.895	-21.8679	6.175	-1.00606	3.665	-18.17	13.88	-2.98896	5.86	-4.01128	7.39	-5.56792	8.975	-18.0302	4.075	-3.0166	5.66	-3.67169	7.36	3.38982	5.58	-2.61887	3.46	-35.5462	3.47	-25.2674	3.865	-20.1622	16.96	-8.3502	26.67	-8.01224	5.77	-0.407921	9.57	-21.0197	9.425	-5.30881
6.28	-4.14067	6.075	-1.28075	8.565	-6.01916	2.735	-5.02168	2.85	-2.42901	7.26	-10.0174	7.115	-22.4033	6.365	-1.59915	3.85	-19.0389	14.4	-1.98714	6.12	-3.40168	7.765	-6.96733	9.43	-17.239	4.215	-3.05849	5.895	-4.06628	7.655	3.48501	5.77	-3.38631	3.65	-35.8672	3.615	-25.9971	4.035	-19.0604	17.385	-8.35242	27.765	-6.66637	6.095	-0.873684	9.775	-21.1115	9.685	-5.41216
6.52	-3.23257	6.2	-0.834339	8.865	-6.05861	2.83	-5.14612	2.96	-2.40449	7.51	-9.93944	7.37	-20.9181	6.625	-1.41978	3.98	-20.4524	14.78	-2.14622	6.34	-3.92181	7.955	-7.51372	9.725	-17.9746	4.48	-3.06208	6.12	-4.12178	7.95	3.48344	5.97	-3.22882	3.75	-35.6009	3.785	-26.9009	4.235	-20.6823	17.79	-8.35193	29.19	-3.93724	6.22	-0.878611	9.98	-22.0478	9.965	-5.57136
6.71	-4.47233	6.5	-0.891994	9.18	-6.15202	2.935	-5.06821	3.06	-2.49997	7.865	-11.1049	7.62	-20.2996	6.955	-0.536966	4.105	-20.5515	15.29	-2.48924	6.46	-3.89409	8.31	-6.63733	10.035	-20.3865	4.66	-3.01789	6.49	-3.90138	8.2	4.08339	6.11	-2.37986	3.86	-35.7356	3.935	-28.3935	4.365	-21.1459	18.215	-8.41084	29.995	-6.70684	6.335	-0.942741	10.35	-21.5083	10.415	-5.51648
6.975	-5.17124	6.855	-0.862641	9.435	-5.87654	3.035	-5.04165	3.155	-2.53494	8.12	-11.9868	7.835	-20.5576	7.19	0.470557	4.22	-20.1892	16.685	-1.8669	6.77	-4.05263	8.69	-6.69317	10.405	-18.3454	4.805	-3.06733	6.785	-5.84934	8.5	3.60311	6.295	-2.80655	4.005	-36.5231	4.07	-28.1958	4.53	-22.0887	18.725	-8.41274	30.75	-6.95988	6.455	-1.00497	10.62	-21.9868	10.675	-5.90053
7.285	-6.59468	7.185	-0.79432	9.725	-4.92671	3.13	-4.99135	3.255	-2.04229	8.52	-12.0175	8.09	-20.9459	7.44	0.41004	4.345	-19.6774	17.855	-0.790403	6.92	-4.59298	9	-6.12573	10.705	-18.4383	4.94	-2.99657	7.04	-4.63446	8.78	5.01467	6.55	-2.18471	4.125	-37.2688	4.24	-27.9284	4.735	-22.0818	19.195	-9.39303	31.935	-7.33878	6.58	-1.09665	10.85	-23.5446	10.985	-5.4416
7.435	-7.63814	7.315	-1.39112	10	-4.79218	3.23	-5.57742	3.355	-2.68305	8.79	-12.5235	8.42	-22.8956	7.675	1.47362	4.515	-21.7025	18.93	-0.0200877	7.14	-4.39877	9.215	-6.15047	11.16	-20.8772	5.075	-3.04676	7.265	-4.9302	9.025	5.55387	6.805	-2.3323	4.24	-38.521	4.365	-29.311	4.88	-23.9382	19.76	-9.32533	33.235	-9.3128	6.69	-0.938019	11.08	-23.3745	11.575	-5.4921
7.585	-7.21973	7.44	-1.33471	10.31	-4.90454	3.33	-6.03722	3.46	-2.64337	9.15	-12.9833	8.63	-25.49	7.895	0.451866	4.655	-22.4743	19.99	-0.907644	7.35	-4.07639	9.59	-5.56292	11.505	-18.9655	5.23	-2.9718	7.46	-4.96827	9.255	5.4634	7.015	-3.67628	4.355	-39.158	4.5	-29.7749	5.04	-24.1354	20.105	-9.23209	34.035	-9.76705	6.795	-0.923216	11.365	-23.0364	11.885	-5.39877
7.83	-8.19754	7.555	-1.34337	10.57	-5.11514	3.43	-5.88491	3.56	-2.60083	9.405	-14.1857	8.87	-27.9851	8.105	2.07056	4.79	-23.8703	21.02	-1.8559	7.565	-3.34681	9.97	-7.11607	11.855	-20.3336	5.38	-2.95655	7.685	-5.94098	9.535	5.4096	7.195	-4.75349	4.485	-39.9582	4.61	-30.9078	5.175	-25.1587	20.74	-10.2365	35.61	-11.9811	6.92	-0.962046	11.905	-24.331	12.21	-5.95579
8.035	-9.02579	7.665	-1.3533	10.905	-5.49838	3.53	-6.05519	3.66	-2.50827	9.67	-14.9829	9.085	-28.1714	8.25	2.00315	4.92	-24.9818	22.51	-0.89053	7.755	-3.42087	10.185	-7.52089	12.145	-20.3696	5.53	-3.63073	7.855	-5.55718	9.835	5.57815	7.35	-4.70542	4.59	-42.6745	4.765	-31.625	5.31	-25.817	21.145	-10.9941	37.46	-12.8829	7.19	-1.40232	12.29	-24.7653	12.545	-5.40993
8.225	-10.2397	7.765	-1.33938	11.335	-5.14743	3.63	-6.13509	3.755	-2.42767	9.88	-19.177	9.28	-29.0175	8.425	2.01979	5.035	-27.142	23.865	1.87231	7.98	-3.37645	10.485	-9.52935	12.5	-23.2766	5.675	-3.53556	8.07	-4.95947	10.065	4.98749	7.53	-5.70108	4.745	-44.6765	4.93	-32.3319	5.44	-28.0815	21.46	-10.3479	39.035	-14.9758	7.295	-1.46686	12.65	-26.3517	13.215	-4.44597
8.395	-10.6626	7.88	-1.32722	11.58	-3.63377	3.735	-6.48926	3.855	-2.0563	10.105	-18.0007	9.52	-31.1476	8.595	1.57055	5.17	-28.12	25.245	-0.0503666	8.18	-3.45998	10.67	-9.01907	12.825	-25.59	5.85	-3.15108	8.21	-6.03823	10.38	5.06369	7.67	-5.70501	4.895	-47.7839	5.045	-31.3589	5.55	-29.6327	21.905	-11.3272			7.415	-1.39963	12.91	-27.3947	13.635	-4.52068
8.59	-10.217	7.98	-1.35241	11.96	-3.6554	3.84	-6.57403	3.955	-2.57478	10.335	-18.093	9.745	-32.8869	8.83	1.47282	5.305	-29.624	26.255	0.997817	8.375	-3.35754	11	-7.8387	13.085	-26.4063	5.975	-2.8463	8.415	-6.01364	10.695	5.58277	7.795	-4.68643	5.025	-50.8405	5.19	-32.8939	5.75	-29.6413	22.27	-11.4206			7.53	-1.43837	13.14	-29.5105	14.21	-3.95858
8.83	-9.52806	8.095	-1.37731	12.38	-2.43389	3.94	-7.16392	4.05	-1.89203	10.51	-17.916	10.105	-34.1488	8.975	1.6109	5.415	-30.6462	27.995	0.0699587	8.57	-3.30431	11.18	-7.20388	13.32	-27.7989	6.145	-3.0069	8.665	-6.99141	10.995	6.11584	7.995	-4.17862	5.15	-51.347	5.34	-32.9663	5.945	-31.1143	22.665	-12.2488			7.655	-0.990481	13.365	-29.5084	14.62	-3.55497
9.015	-9.50541	8.28	-1.87586	12.785	-1.77061	4.04	-7.64948	4.165	-2.56513	10.7	-17.4214	10.305	-34.0323	9.22	0.505445	5.545	-31.012	29.3	0.0850681	8.775	-2.94676	11.45	-7.3691	13.595	-28.906	6.285	-3.02453	8.845	-6.98962	11.235	4.69939	8.215	-3.36399	5.275	-53.5223	5.48	-31.8641	6.08	-32.0847	23.12	-10.9351			7.825	-1.4272	13.64	-30.5057	14.915	-3.99821
9.215	-9.18819	8.68	-0.941859	13.17	-2.05635	4.14	-8.0155	4.265	-2.63224	10.965	-17.449	10.445	-34.7784	9.39	-0.462819	5.67	-30.667	31.135	-0.334557	9.05	-2.87863	11.625	-6.4802	13.995	-29.6909	6.435	-3.07788	9.02	-6.06604	11.58	5.61212	8.395	-3.57247	5.395	-53.9457	5.59	-34.8264	6.25	-34.9568	23.565	-10.3749			8.085	-1.42296	13.845	-30.4177	15.135	-4.42193
9.45	-10.0177	9.03	-0.748799	13.39	-2.94521	4.24	-8.0358	4.37	-2.65948	11.165	-18.468	10.65	-36.0287	9.635	-0.0265698	5.82	-30.1019	32.59	-0.0427369	9.285	-1.93736	11.9	-6.5513	14.195	-32.3534	6.585	-2.55278	9.2	-6.09582	11.92	5.54886	8.58	-3.56708	5.51	-53.715	5.745	-36.7033	6.375	-35.0804	24.025	-12.1852			8.205	-1.44014	14.05	-33.3839	15.51	-4.49771
9.655	-11.2196	9.365	-0.826447	13.755	-3.39969	4.34	-8.08481	4.495	-2.60239	11.335	-18.4507	10.89	-35.8332	9.86	0.480813	5.935	-30.0063	34.38	0.221932	9.52	-2.3475	12.22	-7.01007	14.52	-32.4058	6.705	-1.99724	9.395	-7.01782	12.095	5.53847	8.75	-3.58079	5.645	-55.1182	5.87	-37.9537	6.55	-35.0799	24.39	-13.3695			8.33	-1.90795	14.33	-33.5824	15.925	-4.37955
9.895	-11.4263	9.645	-0.827803	14.245	-3.73448	4.435	-8.58201	4.6	-2.51834	11.56	-19.5254	11.055	-35.9044	10.22	-0.0983279	6.05	-31.9398	37.275	0.192636	9.79	-1.98709	12.41	-7.78785	14.885	-32.9636	6.83	-1.95966	9.56	-7.05036	12.26	5.53815	8.97	-4.76324	5.785	-56.8485	5.995	-40.7952	6.66	-36.0796	24.8	-13.371			8.455	-1.90047	14.61	-32.3823	16.355	-4.52407
10.1	-11.2807	9.975	-1.7537	14.76	-3.73456	4.535	-8.55507	4.7	-2.08128	11.825	-17.3822	11.22	-35.9195	10.65	0.0476619	6.17	-32.4076			9.97	-1.89437	12.67	-7.03204	15.205	-32.9488	6.95	-2.53659	9.75	-6.52745	12.57	5.59718	9.165	-4.70133	5.91	-57.8318	6.115	-39.6825	6.775	-36.8505	25.36	-13.234			8.575	-1.88833	15.14	-33.023	16.77	-4.47087
10.285	-11.7341	10.505	-1.87604	15.04	-3.5319	4.635	-8.71045	4.8	-2.11933	11.995	-17.9826	11.355	-38.0781	10.9	0.0550192	6.3	-33.6665			10.19	-2.51544	12.87	-6.48879	15.455	-33.3908	7.125	-3.06221	10.015	-6.11147	12.715	5.106	9.35	-4.10591	6.045	-60.0504	6.25	-40.7454	6.92	-37.6247	25.865	-13.2125			8.765	-2.41298	15.42	-34.479	17.57	-5.47466
10.595	-9.17068	10.87	-1.80514	15.395	-4.38449	4.735	-9.56038	4.9	-1.92712	12.365	-18.0541	11.58	-38.9586	11.095	-0.515792	6.445	-34.4967			10.41	-4.06229	13.325	-7.53689	15.815	-31.6579	7.27	-3.03637	10.145	-6.05052	13.1	5.11302	9.66	-4.65251	6.185	-61.2966	6.375	-42.9473	7.055	-39.1822	26.32	-13.6473			8.865	-2.38671	15.845	-35.0629	18.115	-4.46147
10.835	-9.19516	11.355	-1.85698	15.79	-4.05385	4.835	-10.0254	5	-1.96785	12.645	-19.0348	11.805	-38.6544	11.41	-0.528542	6.6	-35.3463			10.605	-4.37142	13.62	-7.0524	16.085	-30.9251	7.385	-3.15552	10.29	-5.08428	13.38	5.118	9.86	-4.70207	6.315	-62.7097	6.54	-44.8964	7.16	-40.3654	26.675	-13.3211			8.98	-2.87352	16.08	-33.5363	18.645	-4.48871
11.02	-9.30193	11.9	-1.84171	16.285	-3.77453	4.93	-10.5207	5.1	-2.11321	12.94	-19.0178	12.06	-42.9901	11.715	-1.59632	6.725	-36.6566			10.845	-4.43762	13.92	-8.49711	16.42	-30.9773	7.57	-2.97524	10.425	-6.07797	13.715	5.58759	10.035	-4.97963	6.435	-62.948	6.69	-44.5396	7.29	-41.4911	26.955	-13.211			9.105	-3.42119	16.295	-35.4373	18.975	-4.45505
11.25	-9.16014	12.275	-2.40633	16.705	-4.10975	5.03	-10.588	5.2	-2.00036	13.28	-20.0879	12.27	-43.8091	12.005	-0.411399	6.9	-37.6779			11.025	-4.33449	14.185	-9.10275	16.695	-32.3927	7.715	-2.99807	10.66	-4.46172	13.935	5.60316	10.155	-5.26602	6.625	-61.6083	6.815	-44.2891	7.42	-43.0964	27.37	-14.39			9.225	-3.4221	16.615	-36.5989	19.475	-4.44888
11.49	-9.11061	12.455	-3.33705	16.975	-5.09448	5.13	-10.597	5.3	-2.59178	13.71	-20.0346	12.515	-44.9196	12.275	-0.0063457	7.115	-35.7259			11.315	-3.92874	14.395	-7.05575	16.985	-32.8119	7.85	-2.96954	10.955	-3.35891	14.13	5.39705	10.32	-5.7064	6.765	-61.4121	6.92	-45.3644	7.525	-43.8788	27.665	-14.3218			9.33	-3.32278	16.94	-36.583	20.09	-4.41893
11.695	-9.09504	12.57	-3.36215	17.295	-4.89615	5.23	-11.7023	5.415	-2.56209	13.95	-22.1788	12.705	-44.7062	12.525	0.619	7.31	-37.0949			11.505	-4.42528	14.74	-7.55079	17.365	-34.3111	8.02	-3.01353	11.21	-4.06965	14.42	5.519	10.53	-5.68761	6.895	-61.3043	7.045	-46.4088	7.66	-43.9853	27.95	-14.1942			9.44	-3.33755	17.39	-35.5761	20.37	-4.02572
11.93	-7.45414	12.745	-3.90067	17.59	-4.56472	5.33	-13.6421	5.52	-3.09041	14.21	-23.0043	13.05	-44.4022	12.77	-0.0236451	7.44	-39.15			11.74	-3.97794	14.955	-6.56811	17.72	-32.8758	8.19	-3.56212	11.52	-4.06997	14.81	5.44206	10.67	-5.29897	7.015	-61.6507	7.205	-47.4425	7.765	-44.1461	28.37	-13.638			9.55	-3.3927	17.7	-37.01	20.67	-4.96156
12.195	-6.56631	12.99	-3.44569	18.17	-2.6698	5.43	-14.5874	5.62	-3.50729	14.41	-22.9411	13.26	-44.0061	13.005	0.479705	7.58	-39.6926			11.935	-3.92582	15.185	-7.49742	17.985	-34.4813	8.345	-3.0048	11.85	-5.55904	15.045	5.14363	10.895	-5.76028	7.145	-61.5141	7.345	-46.8698	7.92	-46.1586	28.715	-15.3248			9.67	-3.44862	18.015	-36.4485	20.975	-4.50133
12.495	-7.61808	13.275	-3.9549	18.685	-3.69202	5.525	-14.9891	5.725	-3.93992	14.66	-23.1014	13.52	-45.7653	13.295	1.4799	7.69	-40.1118			12.105	-4.44532	15.475	-7.96318	18.285	-33.841	8.495	-4.56913	12.105	-6.59768	15.405	5.03555	11.11	-6.26543	7.265	-62.2337	7.465	-46.9419	8.09	-48.1187	29.145	-17.2579			9.86	-2.33921	18.395	-37.2961	21.16	-4.44154
12.675	-7.0691	13.54	-3.83335	19.04	-3.12363	5.63	-16.1965	5.825	-4.00283	14.955	-23.9737	13.775	-48.9999	13.635	2.98234	7.815	-40.5152			12.34	-3.41583	15.71	-8.57885	18.72	-32.837	8.64	-5.02353	12.315	-6.50817	15.595	5.52676	11.37	-6.0085	7.39	-64.0002	7.61	-46.8595	8.235	-48.7428	29.41	-17.2357			9.995	-2.45877	18.81	-38.4995	21.495	-4.39324
12.885	-6.19629	13.76	-3.92598	19.605	-2.6979	5.73	-16.1125	5.925	-3.94505	15.245	-23.5782	14.02	-51.0913	13.9	4.04995	7.95	-41.1511			12.585	-3.45809	15.92	-10.101	19.085	-33.9323	8.835	-4.22049	12.72	-7.07313	15.875	5.53926	11.61	-4.66991	7.52	-63.3998	7.75	-47.3841	8.345	-49.6692	29.7	-18.2767			10.105	-2.30807	19.245	-40.9164	21.795	-4.92127
13.2	-6.4646	14.185	-3.8875	20.085	-2.3082	5.83	-17.0008	6.025	-4.06969	15.45	-25.0535	14.215	-52.8176	14.215	3.55278	8.09	-42.2256			12.795	-4.40592	16.11	-11.5421	19.57	-35.9244	9.01	-3.98333	13.115	-8.48172	16.195	4.40081	11.765	-4.82818	7.665	-65.5053	7.88	-49.849	8.47	-50.736	29.98	-18.4321			10.215	-2.34299	19.815	-40.479	22.34	-4.3505
13.365	-7.20905	14.6	-3.76746	20.445	-2.38577	5.93	-17.5416	6.12	-4.02667	15.635	-24.9969	14.415	-54.789	14.385	3.95076	8.205	-42.6274			13.105	-4.29903	16.37	-11.5463	20.065	-35.336	9.2	-3.97162	13.525	-8.97948	16.44	4.57414	12.035	-5.30394	7.8	-67.1578	8.045	-49.3732	8.635	-52.0814	30.25	-18.7183			10.365	-2.43453	20.27	-42.8472	22.61	-4.42791
13.565	-6.18858	14.96	-3.93136	20.68	-2.03904	6.03	-18.0372	6.22	-4.17193	15.93	-22.9496	14.75	-54.9917	14.7	2.89488	8.345	-43.4087			13.525	-4.29538	16.55	-12.092	20.325	-36.5155	9.32	-3.96084	13.835	-12.0269	16.685	5.01614	12.165	-5.67921	7.905	-69.3753	8.2	-51.4851	8.785	-52.1967	30.685	-19.3651			10.485	-2.37796	20.46	-44.4308	23.15	-4.47469
13.83	-4.5872	15.39	-4.35301	21.07	-2.22209	6.13	-18.562	6.32	-4.10611	16.115	-23.1792	14.995	-55.4844	15.01	2.55406	8.49	-43.6106			13.875	-3.97456	16.78	-11.0658	20.665	-35.9153	9.48	-4.01984	14.125	-10.5373	16.965	5.57938	12.3	-5.73996	8.015	-71.0681	8.32	-51.4853	8.895	-53.7526	31.275	-20.1168			10.595	-2.53555	20.705	-44.1003	23.615	-4.58396
14.25	-3.16695	15.51	-4.31075	21.325	-1.56323	6.225	-18.5556	6.42	-3.73825	16.275	-23.0413	15.2	-54.0733	15.285	3.54291	8.625	-44.0769			14.135	-4.44412	16.98	-11.5168	21.025	-37.4756	9.615	-4.00472	14.36	-10.6462	17.33	4.61283	12.43	-5.7693	8.155	-73.0961	8.47	-53.2281	9.01	-54.9765	31.79	-21.2744			10.71	-2.42866	20.94	-44.606	23.955	-4.45416
14.55	-2.71481	15.635	-4.36654	21.625	-1.44449	6.32	-18.5791	6.52	-4.08207	16.62	-23.4854	15.45	-52.6397	15.515	2.58807	8.79	-44.4332			14.67	-4.96654	17.18	-10.9531	21.25	-38.9967	9.75	-4.0628	14.62	-10.9908	17.57	4.33601	12.615	-5.38993	8.28	-74.6568	8.62	-52.3708	9.175	-56.1917	32.19	-23.1386			10.815	-2.11179	21.14	-45.4801	24.38	-4.92611
14.845	-2.88287	15.745	-4.32869	21.94	-1.3358	6.42	-18.5304	6.62	-4.11208	16.935	-22.9709	15.645	-52.687	15.69	2.52998	8.95	-46.7088			15.025	-5.44965	17.48	-12.9995	21.595	-40.4529	9.91	-4.07794	14.925	-11.0294	17.85	4.08028	12.92	-6.18477	8.44	-77.0495	8.74	-52.9099	9.31	-57.1418	32.55	-23.3479			10.955	-2.3609	21.385	-45.5281	24.645	-5.48199
15.06	-4.63981	15.865	-4.40282	22.31	-2.05912	6.52	-18.5744	6.735	-4.65591	17.14	-22.0447	15.86	-51.5426	15.98	2.40767	9.12	-46.0807			15.28	-5.31148	17.74	-11.933	21.955	-41.3069	10.12	-4.62682	15.17	-11.8801	18.115	3.03109	13.11	-6.61733	8.6	-79.3644	8.865	-53.4911	9.425	-58.1292	32.935	-23.1734			11.065	-2.32766	21.625	-45.0428	25.36	-5.46811
15.265	-5.20394	15.97	-4.29366	22.68	-1.63345	6.615	-19.1582	6.835	-4.50124	17.465	-22.5005	16.13	-51.2823	16.21	2.06537	9.245	-46.2747			15.52	-6.1327	18.07	-10.5062	22.245	-42.9627	10.315	-4.04241	15.475	-11.6063	18.455	3.52381	13.295	-6.70112	8.755	-79.438	9.025	-54.5683	9.575	-59.3393	33.25	-22.3916			11.185	-2.30735	22.055	-45.0064	26	-6.39692
15.455	-7.19871	16.08	-4.27689	23.105	-1.69013	6.71	-19.6115	6.935	-4.56709	17.69	-21.5616	16.5	-49.9578	16.41	1.86875	9.42	-49.1802			15.87	-4.95628	18.405	-10.5161	22.48	-44.2087	10.46	-4.06699	15.76	-11.5654	18.8	3.47948	13.5	-6.7572	8.89	-80.0804	9.2	-56.4162	9.71	-60.1761	33.695	-21.3717			11.62	-2.01334	22.655	-44.9695	28.015	-5.29249
15.61	-7.64683	16.28	-3.62429	23.47	-1.67799	6.81	-20.568	7.04	-4.48001	17.94	-20.9906	16.73	-50.4285	16.57	1.00599	9.575	-51.1962			16.31	-5.96797	18.675	-10.1488	22.755	-45.9765	10.595	-4.09052	16.2	-12.0727	19.03	3.53034	13.68	-6.17236	9.005	-83.0169	9.325	-57.772	9.83	-61.1783	33.955	-21.2538			11.78	-2.03588	23.13	-44.6126	29.835	-3.34678
15.765	-7.59693	16.41	-3.31397	24.01	-1.60241	6.905	-20.5324	7.145	-4.53903	18.125	-21.9131	16.945	-51.7809	16.855	-0.0406664	9.705	-52.0768			16.675	-6.50856	19.025	-10.9869	23.085	-46.2462	10.715	-4.04871	16.625	-12.8449	19.28	3.48253	14.005	-5.17238	9.15	-84.4115	9.5	-58.4229	9.96	-62.5684	34.22	-22.2837			11.96	-2.43019	23.39	-45.5905	31.28	-2.42743
15.955	-7.41206	16.515	-3.41411	24.495	-1.72714	7.005	-20.5265	7.245	-4.57413	18.41	-21.4988	17.225	-52.4498	17.02	-0.0188027	9.84	-53.448			16.91	-5.94518	19.25	-12.5088	23.38	-48.4001	10.905	-4.00648	16.84	-13.0398	19.575	2.50358	14.265	-5.64628	9.295	-85.0016	9.65	-59.3202	10.11	-63.8489	34.68	-21.1881			12.09	-2.41346	23.725	-46.9326	33.845	-2.45878
16.135	-6.20513	16.635	-3.32079	24.86	-2.62849	7.105	-20.5277	7.35	-5.11632	18.635	-21.8726	17.47	-53.4389	17.26	1.05848	10.02	-54.4635			17.2	-7.5204	19.5	-12.0855	23.635	-51.4167	11.04	-4.09076	17.1	-13.034	19.925	2.54444	14.505	-5.15033	9.44	-86.5175	9.775	-60.8543	10.275	-64.2199	35.03	-21.4193			12.22	-2.44011	24.29	-47.4134	35.565	-2.56741
16.285	-6.60166	16.78	-3.2669	25.28	-2.27685	7.2	-20.6107	7.45	-5.13337	18.945	-21.0433	17.75	-53.9153	17.49	-0.139996	10.165	-53.9315			17.465	-6.98861	19.7	-13.4307	23.975	-53.828	11.22	-3.96319	17.51	-14.0314	20.18	2.10477	14.67	-5.13638	9.6	-86.8841	9.93	-60.6263	10.415	-65.6167	35.495	-22.2271			12.35	-2.39765	24.53	-47.0328	36.41	-2.96863
16.47	-7.1963	16.975	-4.31388	25.535	-2.16365	7.29	-20.5316	7.55	-5.04941	19.285	-21.8479	18.07	-54.9306	17.785	-0.895182	10.29	-55.1506			17.8	-6.54082	20.075	-14.5188	24.23	-55.3976	11.39	-4.13569	17.71	-13.0141	20.485	2.56489	14.855	-5.70229	9.775	-88.3308	10.08	-63.3584	10.575	-66.4864	35.95	-22.4421			12.51	-2.90239	24.965	-48.2723	37.45	-2.38787
16.655	-6.28339	17.315	-4.8906	25.92	-1.97276	7.39	-20.5854	7.645	-5.14394	19.68	-22.939	18.315	-54.4723	17.955	-1.40977	10.41	-54.5739			18.24	-6.56496	20.315	-15.4463	24.425	-58.3028	11.615	-4.13165	18.045	-13.0136	20.785	3.05789	15	-5.40332	9.9	-89.94	10.22	-64.3237	10.705	-67.6386	36.45	-23.3413			12.635	-2.82907	25.16	-48.3241	38.485	-1.40772
16.86	-6.96285	17.555	-4.92335	26.265	-2.95876	7.49	-20.5755	7.75	-5.5384	19.975	-23.119	18.56	-55.5013	18.165	-1.01252	10.57	-56.7362			18.765	-5.50702	20.62	-15.082	24.765	-59.4024	11.79	-5.06409	18.34	-13.1381	21.08	3.54767	15.13	-5.27865	10.06	-90.9268	10.345	-65.7886	10.835	-68.1198	36.88	-23.4359			12.755	-2.88367	25.54	-49.3802	39.305	-0.405316
17.045	-8.16306	17.825	-4.94991	26.51	-2.53602	7.59	-20.5727	7.85	-5.57002	20.2	-24.0018	18.805	-57.0411	18.415	-1.4021	10.755	-56.7856			19.065	-5.37131	20.845	-15.1552	25.145	-58.5265	11.98	-3.82758	18.65	-13.081	21.345	3.5293	15.285	-5.53843	10.19	-91.3669	10.47	-66.2502	10.97	-68.5613	37.39	-24.4232			12.87	-3.0104	25.84	-53.298
17.26	-7.56291	18.115	-4.79037	26.82	-2.4696	7.685	-20.5296	7.955	-5.5198	20.42	-23.9419	19.125	-57.5222	18.61	-1.71068	10.9	-57.152			19.455	-6.37475	21.15	-15.5915	25.405	-59.9589	12.12	-4.08157	19.01	-13.9508	21.62	4.69105	15.615	-5.68203	10.325	-91.3414	10.6	-65.9101	11.16	-70.6069	38	-24.2439			12.975	-2.98931	26.245	-52.3296
17.56	-6.35886	18.44	-4.78788	27.305	-1.50163	7.78	-20.6229	8.07	-5.5925	20.625	-23.436	19.465	-56.0491	18.84	-1.48595	11.04	-58.763			19.735	-6.4679	21.54	-15.6002	25.74	-59.899	12.27	-3.96804	19.335	-13.1136	21.94	3.49258	15.87	-5.23546	10.5	-92.4722	10.755	-66.501	11.285	-71.1386	38.5	-23.4764			13.175	-2.45854	26.695	-51.9897
17.835	-6.189	18.57	-5.79428	27.655	-2.08561	7.88	-20.5781	8.18	-5.53665	20.905	-24.0571	19.865	-57.0557	19.065	-1.98327	11.195	-59.0391			20.16	-5.94658	21.825	-15.4301	25.965	-60.9915	12.455	-5.00166	19.675	-12.2309	22.26	4.00505	16.075	-5.72201	10.64	-93.3956	10.895	-65.9694	11.44	-70.6051	38.88	-23.4298			13.29	-2.4377	27.105	-52.5763
18.14	-7.23697	18.815	-5.90616	27.835	-2.17002	7.98	-20.5792	8.295	-5.67539	21.13	-24.0359	20.205	-57.9895	19.305	-1.48371	11.33	-59.1054			20.545	-7.37291	22.1	-15.503	26.275	-62.3324	12.63	-4.5312	19.95	-12.0776	22.435	4.53551	16.26	-6.20162	10.8	-95.4957	11.02	-67.8858	11.62	-71.6529	39.365	-22.4809			13.525	-2.86305	27.47	-52.547
18.345	-8.51921	19.05	-5.64276	28.245	-2.06904	8.07	-20.5969	8.415	-6.05662	21.395	-25.8966	20.48	-58.9503	19.515	-2.53574	11.49	-58.4143			20.805	-6.91176	22.33	-15.5019	26.585	-63.2991	12.79	-5.19691	20.185	-11.1332	22.755	5.00889	16.47	-6.38624	10.97	-95.5282	11.165	-68.8564	11.76	-72.5769	39.76	-22.2959			13.66	-2.948	27.835	-51.8328
18.545	-8.25625	19.26	-5.84983	28.465	-1.63248	8.17	-20.5471	8.525	-7.06846	21.56	-25.979	20.78	-61.4962	19.7	-2.94324	11.625	-58.3562			21.05	-7.00922	22.53	-16.4052	27.05	-63.2702	12.945	-4.52574	20.515	-11.5658	23.015	4.49629	16.695	-5.13779	11.135	-95.6615	11.335	-70.3404	11.92	-72.9365					13.785	-3.14059	28.19	-53.0228
18.795	-7.9166	19.635	-6.92012	28.83	-2.18111	8.265	-20.5797	8.63	-7.01835	21.84	-27.0519	21.075	-62.4806	19.845	-3.93423	11.745	-58.5929			21.225	-6.48329	22.74	-16.4979	27.435	-65.0136	13.155	-4.10765	20.725	-11.2606	23.225	4.55971	16.94	-5.71719	11.26	-96.6715	11.48	-70.4298	12.03	-73.1341					13.97	-2.92818	28.495	-53.995
18.93	-9.00018	19.94	-6.48346	29.325	-2.68847	8.365	-20.6464	8.745	-7.62081	22.1	-28.4588	21.44	-62.9414	20.04	-3.97833	11.895	-59.005			21.44	-6.26385	23.015	-16.0954	27.745	-64.3537	13.305	-4.03992	21.13	-11.9723	23.43	4.48667	17.16	-5.73119	11.435	-98.4258	11.61	-70.9587	12.135	-74.6396					14.185	-1.92365	28.975	-54.982
19.07	-10.0654	20.405	-5.79567	29.77	-1.83969	8.465	-21.5781	8.845	-8.0647	22.465	-27.4772	21.775	-65.792	20.22	-3.51915	12.05	-60.0114			21.63	-6.94781	23.13	-17.109	28.065	-66.8528	13.475	-3.5503	21.42	-11.0393	23.68	4.59574	17.37	-5.88725	11.625	-100.506	11.725	-70.9683	12.255	-75.3566					14.31	-1.88682	29.215	-56.0271
19.195	-11.2628	20.825	-5.79169	30.195	-2.56127	8.565	-21.6028	8.945	-7.57105	22.71	-25.9843	22.175	-65.9593	20.365	-2.50888	12.185	-60.5974			21.835	-7.01449	23.305	-17.9706	28.525	-65.9247	13.62	-3.9702	21.705	-11.0501	23.975	3.09065	17.545	-5.77643	11.765	-102.92	11.91	-72.8944	12.39	-75.6268					14.425	-1.91113	29.65	-55.5732
19.375	-10.2302	21.09	-5.83826	30.565	-3.54364	8.665	-21.5729	9.06	-7.63507	22.9	-25.0625	22.575	-67.1149	20.555	-2.98998	12.335	-61.0226			22.075	-7.46155	23.5	-19.0545	28.84	-64.8569	13.775	-4.03663	21.965	-12.1047	24.28	3.60691	17.715	-5.74853	11.935	-103.499	12.09	-72.8949	12.54	-76.2742					14.57	-1.88046	29.96	-56.0196
19.575	-10.6281	21.405	-5.62838	31.055	-3.37852	8.765	-22.5575	9.16	-6.95753	23.14	-26.346	22.88	-66.7676	20.81	-1.12306	12.485	-61.0162			22.325	-8.93241	23.675	-19.5008	29.085	-63.3305	13.945	-3.96238	22.235	-12.7996	24.68	2.60374	17.845	-5.76729	12.075	-105.022	12.21	-72.4166	12.65	-76.6273					14.685	-1.95073	30.365	-56.6971
19.745	-12.2109	21.775	-5.88853	31.35	-3.9184	8.865	-22.6082	9.26	-7.09076	23.44	-27.1904	23.25	-65.6518	21.045	-0.452885	12.645	-60.4286			22.545	-9.38179	23.84	-20.0501	29.395	-64.2992	14.145	-4.06287	22.59	-12.0857	24.855	2.16949	18.065	-7.16335	12.22	-105.719	12.33	-71.9062	12.855	-76.8017					14.955	-2.94222	30.615	-58.5828
19.97	-13.1677	22.175	-6.12794	31.595	-4.07665	8.955	-22.5646	9.365	-7.1688	23.715	-27.4823	23.495	-66.0643	21.295	-1.53628	12.78	-62.1287			22.76	-9.52897	24.05	-20.501	29.77	-64.2628	14.28	-3.99991	22.975	-12.1512	25.175	1.53855	18.26	-6.72671	12.36	-106.11	12.485	-73.9043	13.005	-77.8042					15.065	-2.92731	31.025	-59.9878
20.14	-14.2463	22.4	-5.83838	31.84	-4.91701	9.05	-22.5712	9.465	-6.97992	23.885	-28.0858	23.77	-66.4146	21.48	-1.48534	12.9	-61.9899			23.1	-7.99889	24.21	-20.1058	30.26	-62.9124	14.46	-3.95452	23.31	-12.088	25.41	1.4962	18.415	-6.70067	12.47	-108.439	12.625	-75.418	13.155	-78.6908					15.19	-2.92501	31.27	-61.0467
20.37	-14.238	22.605	-5.77216	32.275	-5.97581	9.15	-22.5594	9.565	-7.03282	24.16	-27.9984	24.095	-68.4512	21.62	-1.20449	13.055	-60.8476			23.365	-7.02297	24.42	-19.9979	30.645	-63.5156	14.63	-4.59905	23.635	-12.0934	25.695	1.50964	18.55	-6.76231	12.605	-109.941	12.76	-74.4449	13.325	-78.6012					15.47	-3.34969	31.695	-61.6004
20.56	-14.1544	22.88	-6.37398	32.765	-7.03692	9.245	-23.5586	9.67	-6.52404	24.545	-28.9031	24.385	-69.4864	21.86	-1.98406	13.195	-62.4565			23.645	-6.96548	24.63	-19.3789	30.87	-64.4401	14.78	-4.99797	23.895	-14.0681	26.02	1.10275	18.745	-6.73405	12.73	-111.659	12.905	-75.3971	13.52	-78.1812					15.6	-3.48971	32.08	-63.3191
20.75	-15.1422	22.995	-6.92062	33.045	-9.03729	9.345	-24.5627	9.77	-7.13036	24.87	-28.1835	24.895	-69.8085	22.175	-1.96686	13.35	-62.9775			23.835	-6.99537	24.815	-18.5117	31.14	-63.0994	14.945	-4.93539	24.185	-14.0714	26.25	2.00631	18.94	-6.66291	12.93	-111.846	13.09	-77.3119	13.695	-79.6392					15.73	-3.47153	32.52	-64.871
20.95	-15.2446	23.265	-6.67966	33.51	-9.9465	9.43	-24.5303	9.875	-7.15373	25.35	-26.9798	25.27	-69.8803	22.34	-1.52745	13.485	-63.4544			24.08	-6.93685	24.985	-18.53	31.43	-65.8183	15.175	-4.96747	24.44	-13.0882	26.53	1.60953	19.115	-6.72034	13.085	-110.7	13.255	-77.5159	13.85	-81.5901					15.85	-3.40348	32.77	-65.4357
21.17	-17.167	23.545	-6.81135	33.93	-9.33671	9.52	-24.5239	9.975	-7.05939	25.555	-26.4048	25.46	-71.2212	22.505	-1.54389	13.605	-63.6668			24.235	-5.92159	25.175	-16.0664	31.615	-65.4263	15.355	-4.95185	24.86	-13.9437	26.805	2.12231	19.3	-6.63427	13.23	-112.493	13.41	-80.9826	13.98	-83.2123					16.02	-3.38071	33.37	-64.9757
21.375	-17.0406	23.79	-6.79554	34.5	-9.53796	9.62	-24.5296	10.08	-7.01857	25.825	-25.0499	25.765	-72.1516	22.79	-0.318475	13.755	-64.5977			24.43	-7.41951	25.4	-16.2086	31.875	-65.0225	15.55	-5.56353	25.235	-13.1221	27.195	1.55133	19.45	-7.26006	13.37	-112.363	13.57	-82.7452	14.155	-84.0558					16.615	-3.95178	33.97	-65.8869
21.525	-18.5912	24.18	-6.89398	34.97	-10.0273	9.715	-25.022	10.18	-6.9218	26.115	-24.4824	26.155	-71.9698	23.055	0.946481	13.92	-64.8741			24.58	-7.35154	25.595	-16.0582	32.22	-65.3873	15.735	-5.05703	25.555	-13.0312	27.45	2.01975	19.645	-8.13223	13.525	-112.556	13.705	-84.3831	14.33	-84.0943					16.715	-3.89973	34.505	-65.1906
21.675	-19.1493	24.5	-6.42798	35.325	-10.0413	9.81	-25.026	10.28	-7.12982	26.31	-25.2113	26.65	-73.9852	23.34	1.45615	14.065	-68.139			24.77	-6.90643	25.76	-14.2485	32.43	-66.3773	15.89	-5.0127	25.935	-13.0414	27.67	2.56656	19.825	-8.71922	13.665	-112.514	13.84	-86.307	14.505	-83.6535					16.875	-4.06149	35.045	-66.4923
21.92	-19.2872	24.695	-7.35937	35.695	-10.1116	9.91	-24.9879	10.385	-6.95827	26.55	-24.4921	26.985	-73.9728	23.54	2.13931	14.21	-67.6986			24.91	-5.85538	26.1	-13.4956	32.66	-65.5395	16.07	-5.08353	26.245	-12.0717	27.88	2.45882	19.97	-8.77254	13.885	-116.683	13.99	-87.4333	14.67	-84.2408					17.1	-3.9667	35.45	-66.0181
22.11	-18.6769	24.81	-7.55882	36.065	-10.6442	10.01	-25.0441	10.495	-7.94826	26.705	-23.9805	27.295	-72.9575	23.805	2.54173	14.375	-68.369			25.135	-6.0573	26.4	-13.0825	32.875	-65.2846	16.205	-3.87727	26.5	-12.0454	28.135	1.56333	20.12	-8.77754	14.02	-117.69	14.17	-89.4106	14.805	-85.0915					17.215	-4.12642	35.88	-67.4573
22.26	-18.5911	25.055	-7.86503	36.49	-10.7027	10.11	-25.5406	10.6	-7.95866	27.015	-24.4655	27.585	-74.3774	24.1	2.97582	14.525	-67.707			25.345	-5.88501	26.65	-14.4626	33.12	-66.4733	16.4	-5.0769	26.795	-10.1059	28.39	1.61961	20.3	-8.80741	14.13	-119.008	14.33	-90.3286	14.995	-87.0915					17.335	-4.01401	36.345	-67.487
22.445	-18.2398	25.255	-7.75651	36.925	-11.4408	10.21	-25.5226	10.705	-8.0669	27.275	-24.6663	27.915	-75.0451	24.355	2.50577	14.665	-67.0064			25.515	-5.77495	26.89	-15.0585	33.37	-68.3687	16.585	-5.06793	27.09	-9.06904	28.59	1.96915	20.575	-8.72131	14.305	-119.489	14.47	-90.9977	15.13	-87.6127					17.455	-4.11392	36.87	-67.5799
22.595	-19.269	25.49	-7.71986	37.345	-10.9537	10.31	-25.6271	10.805	-8.01518	27.53	-23.4825	28.31	-77.2633	24.565	1.51332	14.8	-67.9052			25.715	-6.42283	27.07	-14.4408	33.605	-70.3343	16.785	-5.08687	27.44	-8.59505	28.955	2.04826	20.755	-8.71828	14.47	-121.045	14.605	-90.4307	15.265	-87.1121					17.585	-3.87976	37.585	-68.4968
22.8	-19.2522	25.705	-8.33938	37.945	-9.36046	10.41	-25.6335	10.905	-8.06265	27.86	-22.035	28.745	-74.9403	24.83	1.94832	14.95	-68.1085			25.95	-6.9309	27.315	-14.081	33.915	-71.3906	16.92	-4.99428	27.81	-10.0852	29.17	2.56082	20.945	-8.69961	14.64	-122.808	14.765	-91.4362	15.405	-89.0292					17.7	-3.91074	38.165	-68.2304
22.985	-18.1874	25.8	-8.3922	38.255	-9.55969	10.505	-26.4781	11.005	-8.01677	28.095	-23.0199	29.04	-75.9111	25.06	1.98453	15.08	-71.057			26.175	-8.97651	27.635	-14.1942	34.12	-73.0836	17.115	-5.04182	28.195	-9.06888	29.425	2.03763	21.095	-8.36349	14.775	-124.604	14.905	-92.8191	15.565	-89.1353					17.805	-3.98143	38.495	-68.5036
23.18	-18.0903	25.905	-8.2866	38.7	-9.61066	10.6	-27.6889	11.115	-7.13453	28.43	-21.867	29.295	-75.8131	25.305	2.5165	15.205	-71.086			26.395	-8.3285	27.99	-14.1727	34.5	-73.2916	17.29	-5.15352	28.59	-7.70828	29.755	2.52858	21.295	-8.15523	14.905	-125.075	15.06	-92.3176	15.7	-88.3554					17.92	-3.90448	38.95	-69.0435
23.36	-18.0981	26.05	-8.92438	39.135	-11.3433	10.7	-27.969	11.215	-7.07954	28.68	-22.0036	29.61	-79.3975	25.565	2.4275	15.345	-70.9964			26.63	-7.93444	28.355	-15.0224	34.805	-73.2815	17.415	-4.9442	28.9	-9.04969	29.97	2.59177	21.535	-8.28386	15.035	-126.956	15.2	-91.97	15.87	-87.6839					18.025	-3.9629	39.335	-69.5063
23.625	-19.3774	26.29	-9.08092	39.73	-10.0182	10.8	-28.0092	11.315	-7.04104	29.02	-21.9374	29.95	-80.4335	25.865	1.8252	15.465	-71.3397			26.8	-7.99124	28.63	-14.9453	35.13	-74.3667	17.565	-4.9375	29.225	-10.3493	30.255	2.0778	21.69	-8.84175	15.18	-127.023	15.335	-93.5563	16.005	-88.1794					18.17	-3.99655	39.95	-68.3724
23.825	-19.3599	26.4	-9.42872			10.9	-27.7127	11.42	-7.53853	29.365	-20.0179	30.395	-78.0451	26.145	1.50419	15.625	-72.4078			26.98	-8.36665	28.935	-15.1321	35.34	-77.419	17.75	-3.97717	29.55	-9.89445	30.53	2.11084	21.83	-8.73119	15.31	-127.937	15.51	-93.4798	16.16	-90.1071					18.3	-3.88594
24.085	-20.5893	26.62	-9.79814			11	-27.477	11.525	-8.11776	29.625	-19.426	30.655	-78.4828	26.395	0.396133	15.745	-72.1205			27.28	-7.82999	29.145	-15.588	35.705	-78.8198	17.905	-3.9399	29.82	-9.0995	30.82	3.07201	21.99	-9.73513	15.425	-130.521	15.62	-95.16	16.29	-91.0238					18.425	-3.914
24.31	-20.6742	26.9	-9.79471			11.1	-28.0453	11.63	-8.06066	29.92	-18.995	30.95	-79.7513	26.63	0.575193	15.88	-72.6899			27.58	-7.78262	29.425	-15.3591	36.025	-78.9749	18.135	-4.04545	30.065	-8.48307	31.21	3.00629	22.21	-9.80134	15.575	-133.316	15.75	-96.7827	16.41	-94.1017					18.605	-4.35802
24.655	-20.576	27.11	-9.78314			11.205	-28.1586	11.735	-7.61479	30.12	-18.5439	31.22	-81.0146	26.815	1.42733	16.03	-73.3835			27.75	-7.97215	29.66	-15.4679	36.31	-78.4157	18.295	-4.00983	30.29	-8.09233	31.5	2.50648	22.415	-9.70498	15.705	-134.383	15.875	-98.7958	16.54	-95.7367					18.77	-4.40906
24.885	-21.2181	27.31	-9.96769			11.3	-28.554	11.84	-8.02659	30.375	-18.175	31.53	-82.0639	27.02	1.93319	16.155	-74.0263			27.985	-8.09688	29.89	-15.1051	36.735	-78.3381	18.495	-3.53197	30.67	-7.05476	31.87	2.4545	22.6	-9.78352	15.825	-136.051	16.005	-100.384	16.67	-96.6691					18.94	-3.96956
25.15	-20.5982	27.43	-10.4594			11.4	-28.456	11.935	-8.11962	30.635	-19.1522	31.83	-83.953	27.275	4.07976	16.3	-73.6232			28.155	-8.95201	30.1	-16.4825	37.225	-78.3777	18.65	-4.10265	30.89	-7.98067	32.085	2.55438	22.76	-9.61181	15.96	-137.586	16.14	-101.259	16.83	-98.1233					19.135	-3.86466
25.36	-20.6173	27.54	-10.405			11.495	-28.5159	12.03	-7.98371	30.83	-18.9907	32.07	-86.8507	27.57	4.93357	16.43	-74.6717			28.385	-9.81056	30.425	-16.5495	37.515	-79.1525	18.81	-4.09371	31.075	-6.1039	32.565	2.04404	22.915	-9.77184	16.1	-137.556	16.325	-104.031	16.985	-97.7168					19.245	-4.01302
25.5	-20.1236	27.67	-10.4335			11.595	-29.0361	12.13	-8.09323	31.075	-20.0777	32.505	-88.0906	27.84	5.54072	16.565	-76.1484			28.575	-9.41411	30.665	-16.0813	37.98	-78.4607	19.015	-4.98462	31.315	-6.0184	32.78	2.09303	23.165	-10.6877	16.23	-139.047	16.455	-103.907	17.105	-98.0795					19.36	-3.87569
25.79	-20.7515	27.795	-10.3329			11.695	-29.0033	12.23	-8.1157	31.35	-21.9633	32.76	-89.4376	28.145	5.43031	16.67	-75.5551			28.875	-9.51266	30.925	-16.0517	38.51	-78.52	19.175	-5.00024	31.54	-7.03424	33.16	2.09691	23.35	-10.1323	16.42	-141.157	16.565	-106.327	17.235	-98.8999					19.69	-2.87682
26.195	-22.1048	28.005	-10.9544			11.79	-29.0252	12.33	-8.12524	31.615	-20.919	33.065	-91.4171	28.29	6.16236	16.815	-75.4476			29.12	-9.97139	31.225	-17.5445	38.865	-78.2125	19.43	-4.90709	31.86	-5.05643	33.39	2.46444	23.53	-10.9779	16.565	-141.822	16.705	-106.844	17.385	-99.7453					20.105	-3.05559
26.47	-22.1923	28.425	-10.7397			11.89	-29.0049	12.425	-8.12847	31.775	-21.1255	33.545	-90.052	28.475	6.45979	16.97	-76.6902			29.305	-9.42674	31.535	-18.5063	39.145	-78.6437	19.645	-5.06935	32.245	-5.63895	33.725	2.53763	23.745	-10.8723	16.725	-144.043	16.87	-108.866	17.56	-101.633					20.23	-2.99158
26.805	-21.634	28.86	-10.8135			11.99	-28.9594	12.525	-8.02802	32.12	-22.5239	33.975	-90.8755	28.64	5.51067	17.125	-76.4745			29.545	-8.30538	31.76	-17.6041	39.525	-79.4794	19.825	-5.15074	32.465	-5.52138	34	3.01733	23.89	-11.399	16.91	-145.729	17.02	-109.389	17.705	-102.586					20.38	-2.92756
27.135	-23.2064	29.255	-10.6992			12.085	-29.0814	12.625	-8.09149	32.39	-21.9552	34.34	-93.0364	28.81	5.42947	17.255	-77.0897			29.775	-8.51507	32.105	-17.4795	39.835	-80.8756	20.035	-5.55328	32.805	-5.06573	34.28	3.58892	24.08	-11.7495	17.065	-147.391	17.17	-111.898	17.825	-104.516					20.56	-3.41821
27.365	-23.1208	29.66	-11.2206			12.18	-29.0734	12.725	-8.13377	32.58	-22.0063	34.745	-92.75	28.965	5.4285	17.43	-78.0966			30.14	-8.45175	32.36	-17.0441			20.245	-6.16603	33.085	-5.03858	34.6	2.03226	24.295	-11.5968	17.215	-148.647	17.32	-112.444	17.94	-105.153					20.805	-3.41014
27.58	-22.4728	30.24	-11.9279			12.28	-29.5161	12.825	-8.15266	32.93	-21.5111	35.185	-93.9574	29.085	5.47923	17.55	-78.927			30.48	-7.42483	32.585	-17.4923			20.48	-5.5233	33.47	-6.01834	35.2	3.03924	24.43	-11.5656	17.35	-150.006	17.475	-113.409	18.07	-106.248					20.97	-3.43401
27.815	-22.0163	30.65	-11.9616			12.38	-29.4862	12.935	-8.53539	33.155	-22.0252	35.49	-93.487	29.28	5.04832	17.665	-79.5889			30.74	-7.26291	32.84	-19.0777			20.69	-5.60954	33.845	-6.02746	35.555	4.59497	24.57	-11.2835	17.47	-151.113	17.61	-112.019	18.2	-106.73					21.1	-2.9752
28.055	-22.3886	31.01	-11.9571			12.48	-29.5301	13.04	-8.58409	33.395	-22.922	35.835	-95.8886	29.405	4.58213	17.8	-80.8751			31.22	-6.36346	33.075	-18.5041			20.9	-5.07003	34.27	-5.18391	35.955	3.03106	24.77	-11.6942	17.585	-153.359	17.735	-113.267	18.345	-108.063					21.81	-2.0065
28.405	-22.06	31.47	-11.8211			12.575	-29.5357	13.145	-8.62013	33.64	-22.9613	36.165	-96.3154	29.55	4.48142	17.965	-81.7261			31.57	-6.48274	33.34	-19.5814			21.175	-5.04876	34.61	-7.03343	36.295	4.07958	25.04	-11.306	17.71	-154.359	17.845	-113.427	18.505	-109.328					22.01	-2.06861
28.59	-23.3497	31.86	-11.7933			12.675	-29.5861	13.255	-8.08816	33.835	-24.042	36.445	-96.0028	29.68	4.57915	18.095	-82.3742			31.885	-5.40108	33.63	-19.0867			21.335	-6.0121	34.865	-7.03344	36.8	4.53152	25.295	-10.6317	17.85	-155.049	18	-115.741	18.635	-109.701					22.175	-2.37782
28.79	-23.6098	32.46	-11.7394			12.775	-30.0546	13.355	-8.53053	34.085	-23.9953	36.75	-98.0008	29.875	5.13178	18.275	-81.7678			32.405	-6.29617	33.85	-20.0641			21.49	-6.13079	35.15	-7.51719	37.115	4.06693	25.55	-10.6197	18.005	-155.464	18.16	-116.339	18.77	-110.629					22.4	-1.8606
29.07	-23.9643	32.97	-11.8721			12.875	-30.0138	13.455	-8.53983	34.325	-24.0194	37.12	-98.7143	30.05	4.49713	18.445	-83.4338			32.805	-8.48001	34.25	-20.5834			21.625	-6.11893	35.45	-7.54738	37.41	4.48706	25.78	-10.6212	18.13	-157.041	18.315	-115.86	18.93	-113.071					22.585	-2.00498
29.31	-23.44	33.265	-11.9266			12.975	-30.0516	13.56	-8.50936	34.565	-23.0081	37.52	-100.5	30.25	4.64658	18.595	-84.5237			33.435	-9.44069	34.53	-19.5688			21.785	-5.96927	35.83	-8.79845	37.675	4.09915	25.97	-10.6092	18.265	-159.878	18.43	-115.881	19.075	-114.107					22.725	-2.00966
29.62	-23.0205	33.715	-11.9653			13.075	-29.5434	13.68	-8.55889	34.84	-22.9793	37.805	-102.345	30.475	4.43463	18.74	-86.0676			33.825	-11.0225	34.835	-18.0179			21.95	-5.94908	36.04	-9.13911	37.92	3.50756	26.2	-10.7193	18.415	-159.55	18.555	-116.356	19.18	-114.64					22.98	-2.37594
30.035	-24.1797	34.125	-11.6915			13.175	-29.6696	13.78	-9.03367	35.15	-22.5136	38.185	-103.757	30.74	4.61878	18.885	-86.8906			34.245	-10.8802	35.31	-18.5493			22.08	-6.04042	36.325	-7.10081	38.15	3.62458	26.475	-10.24	18.555	-160.337	18.715	-118.77	19.31	-116.01					23.13	-2.45531
30.295	-24.2875	34.415	-11.94			13.275	-30.0403	13.88	-9.02291	35.545	-23.0005	38.575	-104.867	30.94	6.48734	19.075	-87.0083			34.58	-10.4048	35.435	-18.0482			22.215	-5.95124	36.58	-7.56993	38.415	2.4423	26.63	-10.6722	18.72	-160.303	18.85	-120.218	19.465	-115.158					23.31	-1.97915
30.51	-25.6244	34.845	-11.7809			13.37	-30.5429	13.98	-8.60033	35.8	-21.9496	39.065	-104.393	31.22	6.43815	19.28	-88.0246			34.905	-11.9116	35.775	-17.5244			22.385	-6.52753	37.01	-6.9931	38.67	3.02742	26.865	-10.6942	18.885	-162.326	18.995	-121.492	19.585	-116.072					23.46	-1.95351
30.785	-24.0845	35.11	-11.9221			13.47	-30.5842	14.08	-8.03038	36.065	-22.0762	39.48	-104.994	31.385	6.43312	19.42	-88.0396			35.475	-11.3515	36.155	-18.1065			22.63	-5.08419	37.395	-6.05312	38.885	3.05542	27.05	-10.9483	19.035	-162.439	19.13	-123.836	19.72	-116.142					23.575	-1.97104
31.02	-24.1295	35.42	-11.8155			13.57	-30.5491	14.195	-8.56958	36.295	-22.004	39.865	-105.975	31.59	4.92792	19.57	-89.8839			35.735	-11.3421	36.41	-18.5264			22.79	-5.07645	37.77	-6.08572	39.195	4.00048	27.295	-12.2398	19.17	-164.437	19.255	-124.219	19.89	-117.133					23.775	-2.42353
31.305	-24.0593	35.76	-12.0027			13.665	-30.536	14.305	-9.55048	36.595	-21.0265			31.725	4.52098	19.71	-91.4625			36.16	-12.9633	36.73	-18.184			22.98	-4.98038	38.08	-6.03512	39.535	2.6648	27.5	-11.7942	19.31	-165.343	19.395	-125.884	20.06	-116.736					24.115	-2.50883
31.555	-23.6751	36.075	-11.7397			13.765	-30.9397	14.42	-9.59112	36.83	-20.4749			31.99	5.04683	19.89	-92.4009			36.905	-13.9832	37.09	-18.011			23.165	-4.53052	38.43	-5.84443	39.77	3.01388	27.675	-10.8252	19.445	-165.463	19.545	-127.339	20.18	-118.148					24.305	-1.96691
31.81	-23.2219	36.36	-11.8448			13.865	-31.475	14.53	-9.56111	37.085	-19.9468			32.14	5.43899	20.03	-94.6667			37.3	-14.3605	37.22	-18.5254			23.36	-4.81931	38.73	-7.08038			27.855	-11.6778	19.595	-165.54	19.68	-128.827	20.32	-118.765					24.555	-1.37724
32.05	-23.0409	36.835	-11.9308			13.965	-31.4637	14.66	-10.0104	37.29	-19.4765			32.435	7.48131	20.2	-95.17			37.625	-13.9785	37.425	-17.1334			23.575	-5.00854	39.03	-6.06746			28.03	-11.7895	19.745	-165.229	19.825	-129.574	20.445	-119.136					24.715	-0.935683
32.27	-22.1663	36.975	-12.3575			14.06	-31.5792	14.755	-9.97704	37.635	-21.4711			32.57	7.47208	20.36	-95.9997			37.915	-13.4226	37.655	-17.6208			23.775	-5.52639	39.345	-6.04491			28.325	-12.4037	19.87	-166.598	19.95	-129.813	20.555	-119.082					24.875	-0.878339
32.51	-23.5003	37.185	-12.9229			14.16	-31.5966	14.855	-10.0519	37.86	-21.0243			32.76	7.96844	20.51	-97.0661			38.26	-12.4566	37.87	-17.5571			23.95	-4.03595	39.61	-6.18934			28.68	-13.1933	20.055	-168.603	20.095	-130.903	20.7	-120.174					25.06	-1.3375
32.94	-22.9762	37.395	-13.394			14.26	-31.9635	14.985	-10.663	38.075	-20.488			32.925	8.54803	20.67	-98.1674			38.85	-12.0201	38.025	-18.0098			24.125	-3.00317					28.84	-12.274	20.185	-168.352	20.275	-132.872	20.81	-121.694					25.195	-1.46603
33.215	-22.01	37.52	-13.2528			14.36	-32.0604	15.085	-11.012	38.385	-21.9896			33.22	8.51408	20.8	-99.6491			39.39	-13.0317	38.22	-18.4782			24.295	-2.10563					29.085	-11.4145	20.375	-170.394	20.455	-132.938	20.93	-122.172					25.37	-1.38901
33.475	-22.6418	37.74	-13.8403			14.46	-32.589	15.185	-11.113	38.6	-21.4224			33.465	9.82285	20.95	-100.038			39.87	-13.9518	38.45	-17.0525			24.43	-1.88573					29.46	-10.6663	20.51	-171.606	20.655	-133.885	21.06	-123.105					25.495	-1.30212
33.795	-22.1641	38.145	-13.3262			14.56	-32.545	15.285	-11.0931	38.81	-22.8407			33.6	9.50196	21.08	-101.553					38.6	-16.0202			24.59	-2.14019					29.675	-9.68654	20.63	-171.44	20.785	-136.366	21.185	-123.353					25.735	-0.416117
34.225	-21.1969	38.29	-13.3652			14.66	-32.5615	15.385	-11.0104	39.035	-22.3743			33.79	8.01029	21.23	-101.717					38.83	-15.529			24.79	-1.99246					30.005	-9.03279	20.775	-173.383	20.915	-136.309	21.32	-124.578					25.95	0.0366023
34.46	-21.1443	38.4	-13.4389			14.76	-32.5608	15.49	-10.5681	39.305	-21.961			34.05	7.99186	21.4	-103.644					39.11	-16.0005			24.955	-1.97786					30.175	-10.225	20.955	-173.165	21.045	-137.719	21.465	-125.872					26.12	-0.450134
34.97	-21.0031	38.52	-13.3267			14.86	-33.5677	15.615	-11.0408	39.55	-23.0529			34.395	8.09663	21.54	-104.613					39.37	-17.5359			25.205	-1.99006					30.335	-10.6292	21.085	-172.972	21.195	-138.482	21.635	-127.206					26.575	-0.475569
35.415	-19.1045	38.63	-13.3389			14.955	-34.0786	15.715	-10.9499	39.72	-22.9627			34.63	8.14192	21.67	-104.385					39.695	-17.1013			25.38	-1.96456					30.635	-10.3591	21.21	-173.508	21.33	-138.429	21.77	-126.322					26.88	-0.537194
35.795	-19.7095	38.75	-13.3586			15.055	-34.1224	15.825	-10.6238					34.87	7.97152	21.825	-106.702					39.905	-17.5289			25.55	-1.86508					30.8	-10.7435	21.36	-174.973	21.455	-139.944	21.945	-128.164					27.09	-0.936829
36.06	-21.5052	38.87	-13.4049			15.155	-33.9687	15.935	-10.5572					35.01	7.56457	21.975	-108.415									25.705	-1.62626					31	-10.6706	21.495	-176.718	21.585	-139.41	22.095	-128.192					27.37	-1.40249
36.285	-21.1951	38.975	-13.3108			15.255	-34.6578	16.07	-11.4563					35.175	6.55019	22.13	-108.073									25.87	-1.91742					31.175	-11.7833	21.66	-176.284	21.72	-140.006	22.245	-129.03					27.865	-1.43977
36.56	-22.9724	39.285	-13.6426			15.35	-35.5468	16.18	-11.115					35.5	6.04104	22.28	-109.362									26.03	-1.96611					31.39	-11.8233	21.78	-175.546	21.89	-140.849	22.41	-129.782					28.105	-0.961176
36.775	-23.2124	39.655	-13.8153			15.45	-35.6489	16.275	-11.1123					35.745	3.98069	22.465	-109.505									26.22	-2.02742					31.6	-11.7133	21.925	-175.528	22.055	-141.328	22.545	-131.703					28.355	-0.980162
36.98	-23.5609	39.925	-13.9124			15.55	-37.1359	16.4	-10.5368					35.98	2.52883	22.62	-110.648									26.405	-1.59835					31.775	-11.8799	22.115	-177.103	22.215	-142.745	22.655	-131.208					28.63	-0.928696
37.24	-22.6478					15.65	-37.6675	16.51	-10.6557					36.245	2.03352	22.775	-110.697									26.565	-1.99781					31.94	-12.6854	22.25	-177.868	22.36	-143.353	22.79	-132.886					28.775	-0.982586
37.485	-22.1788					15.745	-38.5693	16.63	-10.5589					36.43	2.01104	22.915	-110.057									26.775	-1.86953					32.1	-12.809	22.405	-179.94	22.53	-144.401	22.935	-132.629					28.975	-0.937133
37.765	-21.6919					15.845	-38.6038	16.735	-10.115					36.685	1.59386	23.05	-110.221									26.925	-1.05452					32.25	-12.1177	22.545	-179.989	22.685	-144.266	23.075	-133.654					29.11	-0.950943
38.08	-22.1694					15.94	-39.6187	16.835	-10.1184					36.9	0.5267	23.195	-110.915									27.085	-0.947668					32.405	-12.1387	22.695	-179.993	22.815	-144.788	23.22	-136.225					29.27	-1.01941
38.28	-22.0756					16.04	-39.5442	16.935	-10.0691					37.07	1.89834	23.365	-109.412									27.32	-1.14135					32.59	-12.7299	22.845	-182.31	22.945	-146.063	23.375	-136.712					29.615	-1.42594
38.465	-23.1188					16.14	-39.5565	17.035	-9.98663					37.25	0.941199	23.515	-109.34									27.515	-1.05488					32.785	-12.6486	23	-184.439	23.065	-147.226	23.515	-138.606					29.79	-1.85757
38.64	-23.4581					16.24	-39.5613	17.135	-10.0789					37.53	1.53646	23.68	-109.628									27.71	-0.992368					32.935	-12.6271	23.12	-184.42	23.185	-148.042	23.675	-138.687					30.015	-2.35066
38.865	-25.6521					16.34	-39.9539	17.26	-10.6356					37.77	2.47495	23.84	-110.051									27.85	-1.07597					33.08	-13.7154	23.28	-185.042	23.365	-148.768	23.83	-139.726					30.45	-1.99903
39.135	-25.1202					16.44	-40.5825	17.39	-10.4677					38.01	2.52519	23.98	-110.109									28.015	-1.00038					33.27	-14.729	23.505	-183.711	23.575	-149.87	23.96	-139.671					30.695	-1.45811
39.455	-24.6826					16.54	-41.6028	17.55	-11.0968					38.18	2.55686	24.125	-111.15									28.17	-1.02361					33.455	-15.8125	23.655	-186.01	23.73	-149.363	24.095	-141.581					30.925	-1.33911
39.78	-24.7123					16.64	-41.6039	17.65	-10.9769					38.475	1.55623	24.285	-110.571									28.315	-1.02403					33.675	-15.733	23.805	-185.096	23.895	-149.559	24.235	-142.624					31.175	-1.90251
						16.74	-41.5815	17.75	-11.1711					38.765	1.49651	24.46	-111.407									28.495	-0.59775					33.895	-15.1205	23.915	-186.347	24.05	-149.332	24.37	-142.69					31.435	-1.39136
						16.835	-41.9951	17.85	-11.1031					38.995	1.02239	24.595	-110.061									28.675	-1.1129					34.085	-15.2195	24.035	-188.844	24.195	-149.34	24.49	-144.683					31.78	-1.37262
						16.935	-42.5371	17.97	-10.9951					39.285	0.420075	24.775	-111.666									28.915	-1.05654					34.27	-15.0856	24.16	-189.974	24.335	-149.13	24.605	-145.097					31.935	-1.35126
						17.035	-42.626	18.07	-10.9355					39.455	0.40449	24.915	-111.951									29.135	-1.01059					34.485	-14.7221	24.315	-191.537	24.485	-150.787	24.755	-144.709					32.145	-1.41649
						17.125	-42.5544	18.17	-11.0972					39.69	0.126618	25.085	-112.607									29.325	-1.14536					34.645	-13.7219	24.47	-192.045	24.63	-150.422	24.91	-146.069					32.32	-1.43846
						17.22	-42.9698	18.295	-11.8584					39.875	-1.50071	25.215	-112.041									29.485	-1.01562					34.845	-13.7922	24.61	-194.064	24.765	-151.413	25.085	-145.73					32.6	-1.35378
						17.315	-43.523	18.39	-12.0448							25.365	-112.404									29.63	-1.03269					35.05	-13.7179	24.76	-195.03	24.965	-152.403	25.215	-146.072					32.76	-1.41723
						17.405	-43.4947	18.49	-12.0805							25.5	-113.632									29.81	0.0667609					35.32	-13.3803	24.905	-195.05	25.105	-152.389	25.42	-147.819					33.01	-2.39805
						17.505	-43.5391	18.6	-12.1186							25.68	-115.68									29.985	0.399624					35.505	-13.6501	25.04	-195.297	25.25	-151.504	25.62	-148.859					33.475	-0.993221
						17.605	-43.5424	18.7	-12.0592							25.86	-116.772									30.16	-0.113435					35.745	-14.3653	25.175	-195.115	25.395	-152.374	25.79	-148.137					33.685	-0.410477
						17.705	-43.5503	18.8	-11.9572							26.03	-117.448									30.365	-0.13523					35.93	-14.8622	25.325	-197.138	25.515	-153.057	25.905	-148.094					33.86	-0.402183
						17.805	-43.7154	18.9	-11.9387							26.19	-118.054									30.53	-0.104746					36.13	-13.6482	25.51	-196.522	25.67	-153.336	26.065	-147.557					34.055	-0.0263352
						17.905	-44.6173	19.015	-12.229							26.39	-119.422									30.695	1.03559					36.355	-14.9477	25.67	-197.058	25.825	-152.842	26.235	-148.065					34.375	-0.225997
						18.005	-44.5881	19.18	-12.5068							26.575	-120.645									30.87	0.996884					36.61	-15.8359	25.79	-198.53	25.985	-153.895	26.355	-147.949					34.52	-0.423564
						18.105	-44.5622	19.295	-12.9373							26.755	-121.882									31.05	1.46283					36.785	-15.7831	25.94	-198.479	26.195	-153.399	26.515	-149.216					34.67	-0.415378
						18.205	-44.5174	19.4	-12.9731							26.905	-121.51									31.285	0.946638					37.005	-15.3718	26.1	-197.668	26.345	-155.382	26.69	-148.723					35.03	-0.917026
						18.295	-44.5822	19.505	-12.9632							27.085	-122.336									31.42	0.952201					37.135	-15.8047	26.265	-196.885	26.485	-156.402	26.88	-149.346					35.355	-1.36031
						18.395	-44.5597	19.61	-12.5619							27.27	-121.16									31.6	0.921096					37.35	-15.5541	26.405	-197.642	26.63	-155.34	27.005	-150.096					35.54	-0.976545
						18.49	-44.5414	19.71	-13.015							27.38	-120.584									31.775	0.444081					37.625	-14.6681	26.58	-198.712	26.745	-156.334	27.18	-150.017					35.74	-0.969143
						18.585	-44.5301	19.81	-13.037							27.55	-121.209									31.9	0.714497					37.86	-13.2934	26.735	-199.264	26.915	-156.737	27.39	-151.124					36.005	-0.988854
						18.685	-44.5301	19.905	-13.1124							27.705	-120.618									32.045	0.828243					38.025	-13.5986	26.89	-200.434	27.1	-157.587	27.535	-152.107					36.295	-1.37978
						18.78	-44.5872	20.005	-13.0553							27.875	-124.059									32.175	0.475519					38.21	-12.471	27.015	-200.442	27.24	-158.521	27.68	-151.262					36.475	-1.41005
						18.875	-44.5656	20.105	-13.0079							28.055	-125.186									32.34	1.10001					38.4	-12.2395	27.125	-201.517	27.375	-158.419	27.875	-151.634					36.655	-1.36663
						18.975	-44.7783	20.205	-13.035							28.22	-126.572									32.515	0.91384					38.605	-12.6641	27.255	-204.583	27.54	-159.389	28.03	-152.183					36.88	-1.3967
						19.07	-45.6016	20.3	-13.1106							28.36	-127.41									32.67	1.00901					38.825	-12.7262	27.39	-206.069	27.675	-160.881	28.17	-153.152					37.065	-0.884677
						19.165	-45.5824	20.4	-12.956							28.5	-127.126									32.87	0.0373722					39.085	-12.7098	27.54	-206.335	27.815	-162.398	28.365	-154.027					37.24	-0.355091
						19.26	-45.5651	20.495	-13.0293							28.685	-128.618									33.02	-0.145949					39.22	-12.7625	27.675	-207.452	27.945	-163.859	28.53	-154.157					37.39	-0.406968
						19.36	-45.5677	20.6	-13.5482							28.84	-128.002									33.175	0.0462868					39.4	-13.1258	27.83	-207.408	28.09	-165.765	28.75	-155.684					37.585	-0.432324
						19.455	-45.6005	20.705	-13.084							28.985	-130.508									33.38	-0.612471					39.58	-12.7792	27.94	-208.535	28.225	-168.297	28.895	-157.469					37.725	-0.382212
						19.545	-45.9899	20.805	-13.0593							29.175	-131.068									33.595	0.379					39.79	-12.7401	28.165	-209.509	28.405	-168.479	29.085	-160.102					37.915	-0.403524
						19.635	-46.0185	20.905	-12.9897							29.34	-131.096									33.745	0.422948							28.325	-210.908	28.555	-169.858	29.2	-161.138					38.225	-1.38306
						19.735	-46.4784	21.005	-12.9023							29.47	-131.633									33.97	-0.107741							28.455	-212.61	28.775	-172.298	29.33	-161.139					38.46	-1.0095
						19.83	-46.5342	21.105	-12.9589							29.755	-132.05									34.2	-0.0468666							28.635	-214.406	28.89	-172.447	29.48	-160.63					38.705	-1.48562
						19.925	-46.4997	21.205	-12.9509							29.985	-132.27									34.39	-0.558988							28.785	-214.902	29.03	-174.305	29.635	-160.913					38.925	-1.37734
						20.02	-46.5824	21.31	-13.0468							30.16	-133.383									34.585	-0.957054							28.93	-214.586	29.215	-175.497	29.765	-161.727					39.17	-1.49899
						20.11	-47.0782	21.415	-12.9758							30.455	-133.31									34.745	-1.02279							29.075	-214.965	29.385	-176.404	29.95	-162.264					39.38	-1.40406
						20.205	-46.5189	21.515	-13.5523							30.615	-133.107									34.925	-1.03325							29.215	-215.53	29.535	-177.464	30.075	-162.131					39.585	-0.949698
						20.305	-46.6114	21.62	-13.5006							30.77	-132.334									35.11	-1.04757							29.385	-215.48	29.695	-179.901	30.22	-163.548					39.72	-1.0482
						20.405	-46.5438	21.725	-13.124							30.95	-131.945									35.265	-1.11489							29.505	-216.748	29.865	-179.947	30.4	-162.524					39.87	-0.424835
						20.5	-46.5184	21.825	-13.1437							31.23	-132.667									35.415	-0.895825							29.675	-218.874	30.02	-180.383	30.585	-165.085
						20.6	-47.203	21.925	-13.0879							31.435	-133.997									35.575	-1.18897							29.79	-219.522	30.155	-182.385	30.705	-166.218
						20.695	-47.0132	22.035	-13.4823							31.725	-134.304									35.735	-0.860534							29.92	-220.193	30.335	-182.368	30.85	-166.866
						20.79	-46.9631	22.14	-13.0467							31.91	-133.892									35.915	-1.07396							30.045	-220.542	30.52	-183.171	30.995	-167.733
						20.89	-47.0399	22.25	-13.0879							32.08	-134.369									36.095	-1.60134							30.195	-219.333	30.66	-185.43	31.125	-168.663
						20.99	-47.5986	22.36	-12.9968							32.27	-134.185									36.295	-1.04756							30.365	-220.532	30.825	-184.473	31.25	-171.049
						21.09	-47.5729	22.46	-13.4386							32.505	-135.064									36.45	-1.64562							30.505	-221.951	30.995	-185.781	31.405	-171.709
						21.19	-48.0427	22.57	-13.537							32.735	-137.974									36.63	-2.08613							30.66	-221.428	31.17	-186.38	31.565	-172.007
						21.28	-48.0052	22.67	-13.0557							32.95	-139.743									36.81	-2.05089							30.805	-221.287	31.315	-185.283	31.685	-173.642
						21.375	-48.0889	22.775	-13.1259							33.13	-141.414									37	-1.96335							30.935	-223.464	31.44	-185.255	31.81	-174.317
						21.475	-48.0321	22.885	-13.4737							33.425	-141.955									37.165	-2.04171							31.075	-225.507	31.575	-184.346	31.95	-176.052
						21.575	-48.0321	23.02	-13.6064							33.695	-141.926									37.38	-3.04862							31.2	-226.611	31.735	-185.489	32.1	-177.304
						21.675	-48.0081	23.12	-13.4219							33.87	-142.186									37.655	-3.07526							31.325	-227.857	31.93	-187.777	32.305	-176.624
						21.775	-48.0074	23.23	-13.4827							34.045	-143.194									37.815	-3.04775							31.48	-228.115	32.06	-188.4	32.475	-179.011
						21.875	-48.0883	23.33	-13.5277							34.235	-143.728									37.96	-3.02378							31.65	-231.126	32.22	-189.333	32.635	-178.892
						21.975	-47.925	23.43	-13.494							34.445	-143.194									38.195	-3.11809							31.85	-233.894	32.395	-189.467	32.78	-179.166
						22.075	-48.0162	23.545	-12.9971							34.59	-143.549									38.355	-3.08694							31.985	-234.615	32.54	-190.392	32.97	-180.012
						22.17	-48.5275	23.645	-13.0628							34.88	-143.077									38.56	-2.02354							32.14	-235.543	32.675	-188.853	33.145	-179.032
						22.27	-48.531	23.745	-13.0928							35.05	-146.11									38.765	-1.08978							32.28	-236.45	32.87	-189.812	33.275	-179.133
						22.365	-48.5721	23.85	-13.0407							35.27	-146.925									38.965	-1.04005							32.42	-237.856	33.05	-190.57	33.45	-180.163
						22.465	-48.5281	23.955	-12.9768							35.4	-147.501									39.16	-1.16319							32.56	-240.01	33.225	-189.201	33.64	-179.501
						22.56	-48.5036	24.055	-13.138							35.51	-148.817									39.375	-0.997501							32.715	-240.716	33.38	-188.507	33.835	-181.147
						22.66	-48.4777	24.155	-13.016							35.655	-149.601									39.605	-2.01898							32.865	-241.025	33.55	-189.411	33.985	-181.655
						22.76	-48.587	24.255	-13.0429							35.83	-152.143									39.855	-2.02235							33.03	-243.307	33.735	-190.919	34.23	-183.274
						22.86	-48.5469	24.355	-13.1546							35.995	-154.09																	33.185	-245.938	33.92	-193.581	34.435	-184.784
						22.96	-48.559	24.455	-12.9714							36.155	-154.441																	33.365	-248.546	34.045	-196.265	34.605	-185.754
						23.06	-48.5354	24.555	-13.006							36.345	-153.527																	33.54	-250.902	34.215	-197.808	34.8	-186.093
						23.16	-48.5466	24.68	-12.6397							36.62	-153.484																	33.75	-251.14	34.425	-198.315	34.975	-185.674
						23.26	-48.5021	24.79	-12.5533							36.925	-153.424																	33.91	-252.677	34.565	-198.873	35.15	-186.082
						23.36	-48.5623	24.9	-12.5229							37.23	-153.205																	34.155	-255.156	34.73	-199.408	35.355	-187.017
						23.455	-48.5793	25	-12.9499							37.63	-153.204																	34.305	-254.955	34.86	-200.322	35.485	-188.131
						23.555	-48.9955	25.095	-13.0119							37.925	-151.698																	34.515	-256.517	35	-201.448	35.66	-189.012
						23.65	-49.5597	25.195	-13.023							38.175	-151.504																	34.755	-256.348	35.155	-201.773	35.835	-188.113
						23.75	-49.594	25.3	-13.6266							38.39	-154.163																	34.96	-255.495	35.31	-203.517	36	-190.119
						23.845	-49.5415	25.41	-14.697							38.77	-155.43																	35.135	-257.595	35.46	-203.337	36.21	-190.627
						23.94	-49.4826	25.53	-15.4874							39.065	-157.287																	35.38	-257.147	35.595	-203.6	36.41	-192.172
						24.045	-49.4976	25.655	-16.0594							39.4	-158.355																	35.55	-260.019	35.735	-206.221	36.615	-194.624
						24.145	-49.5498	25.76	-17.07							39.62	-156.995																	35.695	-261.034	35.885	-206.452	36.835	-197.115
						24.24	-49.5438	25.86	-17.1359							39.925	-160.518																	35.835	-263.63	36.025	-206.919	37.05	-200.014
						24.34	-49.5264	25.965	-17.0864																									35.995	-264.3	36.19	-208.383	37.23	-200.047
						24.44	-49.5785	26.07	-17.1105																									36.175	-265.892	36.34	-207.376	37.59	-200.198
						24.535	-49.7529	26.17	-18.0351																									36.34	-267.61	36.49	-206.891	37.795	-200.187
						24.635	-50.0529	26.275	-18.0086																									36.515	-266.749	36.67	-207.473	38.025	-199.785
						24.735	-50.0091	26.375	-18.073																									36.73	-270.531	36.805	-208.976	38.185	-199.207
						24.835	-50.1106	26.48	-18.0047																									36.935	-271.576	36.975	-209.804	38.385	-200.108
						24.93	-50.6385	26.58	-18.0017																									37.11	-274.624	37.13	-210.827	38.59	-199.693
						25.025	-51.0504	26.68	-17.9984																									37.275	-276.257	37.285	-209.385	38.875	-201.354
						25.125	-51.0686	26.785	-18.1209																									37.43	-278.293	37.43	-210.914	39.045	-200.982
						25.22	-50.6118	26.885	-18.1036																									37.59	-280.016	37.575	-212.075	39.27	-203.328
						25.315	-50.5704	26.985	-18.0896																									37.745	-280.209	37.695	-212.417	39.45	-203.172
						25.415	-50.9696	27.095	-18.0949																									37.895	-281.293	37.85	-213.896	39.71	-204.195
						25.515	-51.0087	27.19	-17.9967																									38.01	-282.365	37.985	-215.351	39.86	-205.194
						25.615	-51.6613	27.3	-18.0715																									38.2	-284.141	38.105	-214.824
						25.715	-51.5373	27.4	-18.1332																									38.355	-283.925	38.265	-215.36
						25.815	-51.5822	27.5	-18.1577																									38.48	-285.513	38.38	-217.43
						25.915	-51.9538	27.6	-18.1708																									38.68	-286.064	38.505	-218.941
						26.01	-52.5362	27.705	-17.9871																									38.865	-288.634	38.69	-219.853
						26.105	-52.5795	27.805	-17.9679																									39.03	-290.189	38.845	-222.687
						26.205	-52.589	27.905	-18.1168																									39.2	-290.344	39.005	-223.375
						26.3	-53.0047	28.005	-18.031																									39.395	-290.901	39.225	-224.49
						26.4	-53.5239	28.105	-18.0769																									39.535	-291.512	39.345	-223.918
						26.5	-53.5646	28.21	-18.0071																									39.735	-290.441	39.52	-223.313
						26.59	-53.5437	28.31	-17.0483																									39.92	-292.448	39.71	-224.34
						26.69	-53.5675	28.41	-17.0391																											39.845	-226.335
						26.79	-53.6996	28.51	-17.0315
						26.89	-54.1349	28.615	-17.0092
						26.99	-54.4613	28.715	-17.1463
						27.085	-54.5614	28.815	-17.0227
						27.185	-54.9877	28.915	-17.1065
						27.285	-55.0505	29.02	-17.0359
						27.385	-55.0942	29.145	-17.5093
						27.48	-55.0117	29.245	-18.0461
						27.58	-55.0843	29.35	-18.4752
						27.675	-55.0019	29.46	-18.0333
						27.775	-55.0744	29.56	-18.0596
						27.875	-55.0784	29.68	-18.6356
						27.975	-54.9907	29.815	-18.0952
						28.08	-55.0145	29.945	-17.5393
						28.18	-55.0583	30.065	-17.1334
						28.28	-55.0065	30.16	-17.4636
						28.38	-55.1035	30.27	-17.514
						28.485	-55.6493	30.4	-17.565
						28.59	-55.6032	30.56	-18.0652
						28.69	-55.4954	30.66	-17.8989
						28.79	-55.5843	30.765	-18.0206
						28.89	-55.5492	30.88	-17.9883
						28.985	-55.548	31.025	-17.5189
						29.085	-55.562	31.195	-18.0046
						29.18	-55.5811	31.305	-18.1371
						29.28	-55.4842	31.405	-18.0398
						29.38	-55.6133	31.505	-18.0713
						29.48	-55.5554	31.61	-18.1198
						29.575	-56.0142	31.705	-18.1079
						29.675	-55.9876	31.805	-17.9597
						29.775	-55.5307	31.92	-18.6284
						29.875	-55.6057	32.03	-18.5207
						29.975	-56.0226	32.14	-18.5012
						30.075	-56.6415	32.245	-19.0126
						30.175	-56.5195	32.345	-18.9431
						30.275	-56.5107	32.45	-18.9434
						30.375	-56.9864	32.55	-19.0028
						30.475	-58.067	32.655	-19.5822
						30.575	-58.0227	32.775	-20.0023
						30.675	-58.511	32.875	-20.0394
						30.77	-59.0205	32.98	-20.6122
						30.87	-59.9744	33.095	-20.5609
						30.97	-60.0758	33.21	-20.5624
						31.07	-59.9991	33.325	-21.5882
						31.17	-60.5387	33.47	-21.621
						31.27	-61.4843	33.595	-21.5653
						31.37	-61.5007	33.73	-21.5627
						31.47	-61.9217	33.84	-20.119
						31.565	-62.2658	33.965	-19.4751
						31.66	-63.5124	34.115	-19.5699
						31.76	-63.9817	34.26	-19.435
						31.86	-64.6156	34.415	-19.6014
						31.955	-65.5652	34.595	-19.5027
						32.05	-65.5142	34.695	-20.0945
						32.15	-65.5141	34.8	-20.0393
						32.245	-65.5333	34.92	-20.6983
						32.34	-65.5686	35.055	-20.5465
						32.44	-65.57	35.175	-21.1124
						32.54	-65.5348	35.275	-21.0509
						32.64	-65.5894	35.385	-21.0534
						32.74	-66.5571	35.485	-21.079
						32.84	-66.592	35.585	-20.9809
						32.935	-66.575	35.685	-20.9506
						33.035	-67.1077	35.785	-21.0978
						33.14	-67.5963	35.89	-21.0607
						33.24	-67.6932	35.99	-21.0889
						33.34	-68.006	36.09	-21.083
						33.44	-67.5989	36.195	-21.0606
						33.54	-67.9422	36.295	-21.0467
						33.635	-68.5712	36.395	-21.1157
						33.735	-68.5962	36.5	-21.1272
						33.835	-68.4866	36.63	-19.9681
						33.935	-68.563	36.73	-20.0424
						34.035	-68.6185	36.895	-19.4902
						34.135	-68.5913	37.035	-18.6316
						34.235	-68.6049	37.18	-19.1002
						34.335	-69.0679	37.28	-19.1229
						34.435	-70.078	37.39	-19.0219
						34.535	-70.1823	37.49	-19.0394
						34.635	-71.0629	37.595	-18.9305
						34.735	-72.5724	37.695	-19.0262
						34.835	-73.571	37.795	-19.0344
						34.93	-73.5787	37.945	-18.5286
						35.03	-73.9845	38.09	-18.6245
						35.13	-73.9846	38.225	-18.6741
						35.23	-73.977	38.35	-18.6176
						35.335	-74.5802	38.465	-18.4614
						35.44	-74.9706	38.595	-19.1022
						35.53	-75.0138	38.705	-19.0091
						35.625	-75.0212	38.81	-18.63
						35.725	-75.1385	38.915	-18.0829
						35.835	-75.0403	39.015	-17.9745
						35.935	-75.5181	39.115	-18.6698
						36.035	-75.6326	39.28	-18.5943
						36.135	-76.136	39.405	-18.6344
						36.235	-76.0216	39.515	-18.1426
						36.33	-76.0986	39.615	-18.0238
						36.43	-76.1079	39.72	-18.505
						36.53	-76.193	39.835	-19.1277
						36.63	-76.625	39.96	-19.1012
						36.73	-76.548
						36.83	-76.5163
						36.93	-76.571
						37.025	-76.9965
						37.125	-76.8954
						37.23	-77.0686
						37.33	-76.6095
						37.43	-76.7664
						37.535	-76.9705
						37.63	-77.5655
						37.725	-77.503
						37.825	-77.5237
						37.93	-77.5971
						38.025	-78.5551
						38.125	-78.5248
						38.225	-79.0046
						38.325	-78.9888
						38.42	-79.1438
						38.515	-78.9809
						38.615	-79.6046
						38.715	-80.0608
						38.815	-80.4929
						38.92	-80.6134
						39.02	-80.6014
						39.115	-80.6413
						39.21	-80.5361
						39.305	-80.6103
						39.405	-80.5404
						39.5	-80.5025
						39.59	-80.4761
						39.69	-81.0724
						39.79	-80.968
						39.89	-81.1062
[truncated: 298 more columns]

## Sheet: 3c
0.095	-0.478593	0.14	-1.45669	0.245	-0.1919	0.11	0.0161453	0.095	0.0773514	0.155	0.331798	0.105	0.0646151	0.23	0.978501	0.195	-1.32196	0.49	0.39622	0.19	0.548987	0.22	0.498358	0.105	-0.519434	0.575	-0.828716	0.785	-1.66448	0.69	-0.629221	0.525	-1.19273	0.115	0.123319	0.1	0.426494	30.175	0.146422	2.145	0.507975	0.265	0.413642	0.3	-0.0387005	0.245	0.358763	0.395	-1.18721
0.225	0.363723	0.33	-1.95391	0.495	-0.231694	0.23	-0.132709	0.195	-0.0115357	0.31	0.251996	0.21	0.216703	0.42	1.00953	0.455	-1.51661	0.75	1.04902	0.565	0.0222869	0.475	1.40739	0.21	-1.50825	1.025	-1.67083	1.425	-1.73666	1.7	1.44599	0.625	-0.265527	0.22	0.201813	0.205	-0.194726	30.325	-1.88442	2.365	3.20779	0.44	1.41612	1.135	-0.627647	0.5	-0.902967	0.595	-0.182536
0.34	-0.447314	0.465	-1.40228	0.69	-0.0686147	0.355	0.0436896	0.295	0.0535186	0.45	-0.0314919	0.315	0.122485	0.605	1.98371	0.815	0.212886	1.1	1.40516	0.94	0.175265	0.69	1.42183	0.34	-1.73928	1.81	-1.80206	2.005	-2.4896	3.06	2.00781	0.72	-0.452875	0.35	0.19463	0.305	-1.26593	30.435	-1.87114	2.625	3.23323	0.655	2.80553	1.405	-0.199366	0.745	-2.09233	0.84	0.428472
0.44	-0.411306	0.615	-2.47558	0.92	-0.165868	0.47	-0.0167632	0.395	0.106675	0.57	1.26849	0.415	0.0156602	0.73	2.2045	1.04	-0.871211	1.405	2.04866	1.445	0.482662	0.96	2.42915	0.44	-2.50489	2.635	-2.72915	2.85	-2.44694	4	1.12342	0.82	0.260296	0.46	0.150509	0.405	-0.609631	30.595	-0.983217	2.825	4.18844	0.865	3.33881	1.68	-0.0474471	0.9	-2.1605	1.14	1.7557
0.545	-0.657994	0.785	-4.50691	1.11	-0.195281	0.605	-0.0942091	0.495	0.0422017	0.745	2.19274	0.525	-0.372447	0.915	2.18986	1.19	-2.16711	1.71	2.50822	1.74	-0.544278	1.135	5.45082	0.54	-2.2316	3.175	-2.38015	4.31	-1.56722	4.88	0.013027	0.92	-0.213042	0.59	-0.0495654	0.5	-1.15803	30.72	-1.03616	3.095	4.65045	1.04	3.96725	1.9	0.00678051	1.075	-1.60779	1.685	3.03001
0.65	0.380579	0.955	-4.12269	1.41	-0.0551102	0.72	0.100364	0.595	-0.0412183	0.9	2.20688	0.64	-0.498448	1.045	2.10413	1.34	-1.99033	2.055	2.14587	1.955	-2.05986	1.37	6.42165	0.645	-2.06401	3.695	-2.27358	5.13	-2.16964	5.83	0.022223	1.02	0.260865	0.735	0.0361066	0.6	-1.20742	30.845	-0.425585	3.3	6.26373	1.21	4.96125	2.075	-0.114032	1.2	-1.92895	2.27	3.12368
0.755	0.440696	1.09	-4.99084	1.66	0.0220788	0.865	-0.0424481	0.695	0.0120962	1.035	2.3852	0.785	-0.492299	1.255	2.24235	1.69	-0.691815	2.28	2.06806	2.31	-2.50318	1.56	7.577	0.765	-3.14153	4.54	-2.09913	5.535	-2.68464	6.38	0.10957	1.12	1.54629	0.87	0.0964834	0.7	-2.11418	30.955	-0.474569	3.56	8.39009	1.375	5.7941	2.355	-0.0403211	1.5	-2.96359	2.765	3.78267
0.855	0.593593	1.285	-4.91816	1.865	-0.149358	0.995	0.953408	0.795	0.0293235	1.19	2.91824	0.93	-0.528423	1.45	2.96405	1.96	-2.49367	2.595	2.30468	2.565	-5.10071	1.765	8.3649	0.885	-2.18179	5.18	-1.71241	5.935	-2.97201	7.04	0.0126312	1.22	0.958949	1.01	0.199218	0.81	-4.67398	31.055	-0.458516	3.82	9.66467	1.55	6.49736	2.64	-0.0559216	1.685	-3.98014	3.07	4.81803
0.955	0.704958	1.415	-4.94082	2.05	-0.23859	1.135	0.952219	0.895	-0.462939	1.355	4.20994	1.12	-0.520937	1.585	4.189	2.205	-2.47281	2.925	2.23491	2.84	-5.95821	1.985	8.35621	0.99	-2.10833	5.505	-1.77697	7.095	-5.08695	7.695	2.63036	1.32	0.769288	1.12	0.263355	0.91	-6.07778	31.185	0.560158	4.08	10.833	1.685	7.96855	2.815	0.047034	1.805	-4.29396	3.365	4.92945
1.065	0.571096	1.635	-4.99917	2.29	-0.103383	1.265	-0.075074	0.995	-0.432274	1.52	4.10012	1.3	-0.556825	1.81	4.12913	2.405	-2.43339	3.245	2.99444	3.225	-8.03705	2.2	9.90115	1.13	-1.147	5.815	-3.77573	7.435	-6.60218	8.265	4.92946	1.42	0.590367	1.295	-0.289467	1.01	-6.20502	31.31	0.567174	4.33	11.3449	1.8	10.3726	2.98	0.0410348	1.965	-3.14294	3.935	3.42352
1.165	0.416838	1.83	-5.8868	2.54	-0.127181	1.385	-0.184637	1.095	-0.450912	1.645	4.10231	1.45	-0.372906	2.015	3.06949	2.62	-2.55049	3.47	3.1637	3.595	-9.06279	2.44	9.32194	1.245	-0.492197	6.045	-3.88225	7.895	-6.59585	9.055	6.4498	1.52	0.830873	1.48	-0.31265	1.12	-6.61378	31.435	1.15265	4.53	11.3072	1.975	10.578	3.23	0.315231	2.145	-3.56856	4.425	2.76073
1.275	0.619461	2.13	-4.42777	2.865	-0.136619	1.495	-0.0388394	1.195	-0.60554	1.795	3.74893	1.685	-0.951488	2.21	4.14588	2.915	-1.40505	3.735	3.52285	3.895	-8.89784	2.66	9.92349	1.35	-0.982808	6.26	-3.53175	8.24	-6.55105	9.69	7.06128	1.62	1.72918	1.61	-0.351006	1.225	-7.12733	31.58	3.10632	4.8	11.7348	2.11	13.6721	3.435	-0.0886719	2.29	-2.9932	4.555	2.85065
1.375	0.833663	2.325	-2.65513	3.08	-0.637617	1.615	0.133244	1.295	-0.953019	1.945	5.18246	1.815	-0.849491	2.51	5.08435	3.155	-2.47559	4.16	3.45717	4.16	-10.8369	2.875	9.75451	1.47	0.240002	6.465	-3.66612	8.775	-7.11182	10.345	7.29831	1.72	1.6843	1.81	-0.346592	1.325	-7.66976	31.695	4.82555	5.07	13.6404	2.265	12.3254	3.62	-0.060296	2.42	-3.10508	4.735	2.8735
1.485	-0.460292	2.53	-3.57203	3.245	-0.744306	1.76	-0.514165	1.395	-0.946676	2.06	4.89884	1.925	-1.07655	2.725	6.00229	3.425	-3.19939	4.675	3.09157	4.515	-10.9623	3.035	7.88647	1.56	-0.525294	6.815	-5.00348	9.31	-7.12631	11.045	4.86981	1.82	1.06678	1.95	-0.358224	1.435	-8.59066	31.815	5.08547	5.365	15.2794	2.425	14.3535	3.825	-0.233029	2.6	-1.95789	5.02	3.27315
1.59	-0.544388	2.775	-3.08205	3.435	-0.546553	1.885	-2.06705	1.495	-0.950365	2.185	5.15838	2.045	-0.999887	2.905	7.14239	3.645	-2.88477	4.86	3.00763	4.75	-10.5006	3.315	8.32266	1.66	-0.162813	7.075	-4.81282	9.595	-6.57368	11.625	6.17389	1.92	1.67553	2.17	-0.339029	1.535	-7.64312	31.965	6.97561	5.65	13.4485	2.58	15.994	4.005	0.0350206	2.785	-2.00471	5.365	3.7847
1.69	-0.159227	2.935	-3.41743	3.685	-0.117108	2.015	-1.05795	1.595	-0.916461	2.37	4.2762	2.235	-1.03668	3.08	8.08875	4.03	-4.36076	5.12	3.10905	5.17	-11.404	3.475	9.00956	1.77	0.826082	7.34	-5.47658	10.265	-7.23088	12.15	4.09917	2.025	1.16654	2.34	-0.369677	1.635	-7.19035	32.08	6.63629	5.925	12.6225	2.715	18.3939	4.275	0.000931985	2.93	-2.20317	5.685	4.43883
1.79	0.95909	3.13	-2.00988	3.95	-0.0825176	2.14	-1.06062	1.695	-0.956386	2.535	4.23575	2.4	-0.721787	3.295	7.75464	4.265	-4.06877	5.47	4.04605	5.365	-9.8447	3.665	7.90003	1.885	1.23326	7.78	-4.94831	10.65	-8.05484	12.6	4.04079	2.125	1.72529	2.56	-0.418935	1.735	-7.08806	32.205	6.49075	6.155	14.9309	2.91	18.8169	4.49	0.0349643	3.095	-2.05214	5.925	4.73011
1.93	1.91559	3.36	-2.09715	4.16	-0.566704	2.25	-1.12168	1.795	-1.03011	2.68	4.31562	2.535	-0.870555	3.5	9.04126	4.505	-2.37375	5.735	4.4534	5.56	-10.4164	3.855	8.8761	2.025	1.27737	8.245	-4.87474	11.11	-7.60506	13.03	4.93052	2.225	1.7019	2.775	-0.452534	1.835	-6.72321	32.335	4.61757	6.38	17.2668	3.075	17.8482	4.705	0.0620009	3.235	-3.00584	6.125	4.2499
2.03	1.98523	3.55	-1.48545	4.385	-0.573607	2.37	-1.11679	1.895	-1.01737	2.825	4.10373	2.655	-1.01261	3.69	8.74327	4.88	-2.52843	6.025	3.94203	5.7	-10.9606	4.02	9.50888	2.13	1.73635	8.51	-4.69062	11.685	-7.5458	13.595	4.02924	2.33	2.12717	2.965	-0.407209	1.94	-6.63364	32.47	3.88836	6.68	20.1472	3.25	17.913	4.925	1.0404	3.42	-1.10629	6.335	4.58596
2.14	2.47495	3.74	-2.41423	4.65	-0.564278	2.52	-1.0241	1.995	-0.972725	2.97	4.42838	2.825	-0.798937	3.9	8.77001	5.265	-2.4957	6.21	4.35694	5.915	-9.83786	4.18	9.43685	2.23	1.79304	8.865	-4.87845	12.075	-7.56232	14.235	4.09059	2.435	2.38784	3.225	-0.967302	2.035	-6.67829	32.575	2.99843	6.95	18.6672	3.515	18.3261	5.175	0.971819	3.585	0.207389	6.645	5.81804
2.27	3.50013	4.05	-2.4171	4.82	-0.606172	2.635	-0.928631	2.095	-0.99675	3.19	3.61801	3.1	-0.933413	4.105	8.56527	5.565	-2.63034	6.445	3.98344	6.07	-11.4367	4.355	10.6034	2.33	1.76776	9.355	-3.58192	12.74	-8.13072	14.85	4.04503	2.535	2.67779	3.46	-1.30658	2.135	-6.70704	32.69	4.39682	7.35	19.7427	3.72	19.9118	5.37	1.01588	3.715	-0.57771	6.795	5.78162
2.37	4.84266	4.21	-0.618293	4.995	-0.576918	2.78	-2.26879	2.195	-0.912561	3.575	3.56465	3.45	-0.907601	4.335	9.82713	5.715	-1.91994	6.665	3.46335	6.265	-11.3763	4.545	9.82692	2.43	1.28403	9.71	-2.85161	13.305	-9.57681	15.43	4.04206	2.635	2.73423	3.745	-1.87571	2.235	-6.67678	32.83	3.50153	7.67	20.8464	3.85	22.1912	5.65	0.909113	3.845	-0.893925	6.98	5.79913
2.47	5.02744	4.41	-1.49282	5.175	-0.731053	2.915	-1.97265	2.295	-0.956065	3.715	3.18699	3.715	-0.707537	4.545	11.769	5.905	-3.04092	6.965	3.40274	6.44	-9.99364	4.74	11.3952	2.55	0.766636	10.125	-2.69077	13.865	-9.49131	16.27	2.50247	2.735	3.14768	4.06	-1.92715	2.335	-7.14226	32.96	3.55921	7.94	22.7075	3.99	22.8958	5.89	0.810316	4.01	-0.924264	7.175	5.82746
2.58	5.8994	4.61	-0.0954058	5.34	-0.59552	3.05	-1.97981	2.395	-0.970939	3.91	3.16674	3.965	-0.627464	4.76	13.6431	6.135	-1.57988	7.355	3.18549	6.695	-8.47603	4.92	12.946	2.65	0.727641	10.39	-3.22518	14.535	-9.44215	17.085	2.00771	2.835	3.74581	4.29	-1.37239	2.435	-7.18816	33.065	3.18429	8.245	23.4391	4.14	23.2532	6.055	1.01807	4.115	-0.882727	7.335	5.79241
2.68	5.96237	4.84	0.0530233	5.525	-0.550234	3.185	-1.47431	2.495	-1.02781	4.07	4.14153	4.42	-1.05352	4.95	14.2236	6.325	-0.785028	7.695	4.97634	6.86	-10.3078	5.095	14.3751	2.75	0.822597	10.72	-3.11738	15.29	-9.08959	17.85	3.00955	2.945	3.17308	4.555	-1.39742	2.535	-6.71727	33.175	5.03065	8.65	25.2807	4.33	22.6437	6.415	0.878956	4.225	-1.95686	7.505	5.78329
2.78	5.95901	5.02	0.371641	5.655	-0.469533	3.295	-1.16886	2.595	-1.00817	4.235	3.75524	4.735	-0.0606434	5.135	14.3489	6.505	-1.49216	7.925	5.95458	7.02	-11.9438	5.315	12.8971	2.85	0.85548	11.185	-3.72836	15.92	-9.67906	19	4.13226	3.045	3.42223	4.72	-0.888193	2.635	-7.22116	33.27	5.74227	8.955	25.6673	4.465	24.7835	6.775	0.94795	4.355	-2.37634	7.83	4.8126
2.88	6.02784	5.165	0.576592	5.89	-0.582545	3.42	-0.0631056	2.695	-0.977803	4.42	3.01754	4.94	-0.906788	5.365	16.2894	6.69	-2.42522	8.155	5.9517	7.165	-12.4201	5.475	11.9965	2.955	1.26796	11.48	-4.10187	16.41	-10.6123	20.17	5.04558	3.145	4.63274	4.935	-0.91657	2.74	-7.66772	33.375	6.09264	9.315	24.7159	4.6	25.4379	7.035	0.875518	4.485	-3.83016	8.015	4.75213
2.985	5.49026	5.31	0.428331	6.035	-0.626292	3.545	-0.0377506	2.795	-0.946833	4.625	3.65654	5.25	-0.784212	5.525	15.8972	6.84	-3.97882	8.335	5.90318	7.515	-11.6582	5.64	13.2538	3.065	1.33345	11.725	-3.70786	16.825	-12.5646	21.01	4.0613	3.245	4.15087	5.13	-0.883151	2.835	-6.98162	33.53	5.52605	9.545	26.3746	4.755	25.3894	7.285	1.00926	4.595	-3.43276	8.535	3.31136
3.085	4.97687	5.435	-0.312154	6.145	-0.424285	3.665	-0.0312893	2.895	-1.00755	4.785	3.34118	5.445	-2.00068	5.645	15.9513	7.095	-4.3298	8.63	7.90148	7.81	-11.0491	5.82	12.8985	3.205	0.233363	12.465	-2.66392	17.265	-13.6483	22.115	5.21728	3.345	4.04043	5.32	-0.754655	2.935	-7.67398	33.645	6.19523	9.71	26.9473	4.91	27.8373	7.475	0.89697	4.735	-2.3337	8.835	3.84675
3.185	3.91627	5.555	-0.427564	6.295	-0.74047	3.785	0.0403141	2.995	-0.991763	4.915	3.07161	5.645	-1.91407	5.86	15.8384	7.29	-5.9896	8.795	7.85737	7.98	-11.9106	6.01	15.0439	3.31	-0.231397	13.04	-3.73322	18.01	-14.6177	23.255	3.02557	3.45	4.67284	5.555	-0.958464	3.04	-7.67838	33.745	7.59759	9.98	29.2538	5.055	30.4752	7.73	0.821844	4.855	-3.74321	9.24	4.60329
3.295	4.1318	5.745	-0.788607	6.49	-0.544063	3.9	-0.412836	3.095	-0.922066	5.065	3.80355	5.815	-1.86528	5.995	16.698	7.525	-5.8269	9.25	8.17983	8.285	-12.4174	6.155	16.3095	3.415	-0.368986	13.535	-2.58347	18.5	-16.0899	24.135	3.49784	3.55	5.15362	5.775	-0.965942	3.14	-8.10394	33.895	6.14829	10.21	29.7404	5.205	31.6711	7.94	0.942302	4.97	-4.1524	9.45	5.0566
3.4	5.32488	5.93	-2.02773	6.61	-0.629023	4.045	0.0333959	3.195	-0.957109	5.265	3.64165	6.075	-1.84287	6.12	17.0292	7.675	-6.05447	9.48	9.14463	8.54	-12.7946	6.305	17.3616	3.515	-0.253508	14.245	-3.69496	19.255	-15.5543	25.25	3.10103	3.65	5.64307	5.925	-0.713984	3.24	-8.27285	34.04	6.54259	10.475	31.589	5.42	32.2736	8.135	0.977771	5.16	-3.78768	10.075	5.38306
3.5	4.94149	6.04	-3.04838	6.815	-0.567503	4.155	-0.0219344	3.295	-0.96483	5.495	3.42918	6.295	-2.01618	6.26	16.9315	7.85	-5.62405	9.635	9.01043	8.845	-13.3625	6.415	18.3852	3.65	0.250504	14.84	-3.86461	19.92	-17.4322	26.385	5.11611	3.75	5.76764	6.09	-0.880699	3.34	-7.22573	34.18	5.58672	10.755	33.4982	5.575	33.8216	8.545	0.925971	5.28	-6.39917	10.59	4.6351
3.605	3.5161	6.185	-2.98562	6.965	-0.726041	4.265	-0.0385257	3.395	-0.990733	5.65	3.11071	6.49	-2.00294	6.39	17.1342	8.015	-6.36129	9.84	9.42171	9.14	-12.0053	6.555	20.1955	3.775	0.248747	15.355	-2.66705	20.815	-16.0781	27.35	6.37353	3.85	6.1164	6.25	-1.00943	3.45	-8.14023	34.31	4.02314	11.01	33.6054	5.725	36.8922	8.79	1.06613	5.395	-7.22231	10.92	4.72625
3.71	4.1782	6.355	-3.17956	7.12	-0.682684	4.4	-0.014965	3.495	-0.669559	5.85	3.19276	6.645	-2.07533	6.535	17.2056	8.265	-7.72657	9.985	9.086	9.415	-13.3934	6.695	22.3841	3.895	-1.06941	15.805	-3.9475	21.295	-16.5843	28.28	6.06907	3.955	5.65455	6.505	-0.878595	3.555	-8.72523	34.415	3.50136	11.335	32.7664	5.85	38.4888	9.875	1.97069	5.56	-5.82907	11.105	4.69787
3.825	4.89124	6.5	-3.61723	7.27	-0.503549	4.52	-0.467996	3.595	-0.931204	5.97	3.14613	6.84	-1.86957	6.655	17.1921	8.405	-10.2648	10.24	8.10128	9.65	-14.9265	6.83	23.072	4	-1.59833	16.175	-2.51163	21.885	-17.4912	29.69	5.45506	4.055	5.34002	6.705	-0.779424	3.655	-9.12764	34.535	4.12773	11.69	32.7908	6.005	39.3663	10.11	2.04632	5.75	-8.14328	11.395	5.8165
3.935	4.94138	6.71	-2.12232	7.48	-0.60213	4.635	-0.0682443	3.695	-1.01525	6.09	3.16744	7.44	-1.80007	6.825	16.8568	8.52	-10.8618	10.4	8.10286	9.84	-14.7991	6.995	22.8852	4.115	-1.74687	16.615	-3.31903	22.325	-16.3629	30.715	5.10394	4.155	6.14101	7.035	-0.340336	3.76	-9.13174	34.65	4.54564	12.035	34.6052	6.175	40.6627	10.355	1.97032	5.875	-8.00845	11.67	6.80959
4.04	5.52623	6.87	-1.96698	7.665	-0.702079	4.75	-0.0956097	3.795	-0.946517	6.215	2.83526	7.63	-1.99506	7.005	17.2483	8.725	-11.5021	10.655	8.38618	10.135	-14.8744	7.155	24.014	4.225	-2.27582	17.285	-3.21907	22.665	-17.1125	32.12	4.99251	4.26	6.0706	7.255	-0.891247	3.86	-9.63074	34.76	5.01585	12.34	35.0454	6.335	43.3676	10.55	1.81517	6.005	-9.03546	11.855	6.66953
4.14	6.06838	7.02	-2.11872	7.815	-0.649609	4.88	0.0556118	3.895	-0.922622	6.36	2.17301	7.785	-1.99122	7.18	17.1681	8.94	-12.4361	11	8.30223	10.34	-15.0788	7.335	26.0257	4.34	-2.25327	18.02	-3.70855	23.07	-16.0379	32.86	5.09116	4.36	6.10431	7.36	-0.806258	3.96	-9.95334	34.87	4.57242	12.7	35.8054	6.5	44.3399	10.72	1.94265	6.12	-10.2061	12	6.78517
4.265	6.92141	7.185	-2.03618	7.96	-0.495128	5.04	0.424004	3.995	-0.947075	6.48	2.21556	8.08	-1.45219	7.35	17.76	9.14	-12.4658	11.2	8.03592	10.545	-15.7821	7.575	25.6294	4.445	-2.29863	18.685	-3.83506	23.34	-16.0739	33.535	4.99244	4.46	6.18476	7.54	-1.42725	4.06	-9.68357	34.99	5.54819	13.08	35.765	6.67	46.7905	11.04	1.99843	6.255	-10.402	12.44	7.73302
4.365	6.55767	7.415	-2.03413	8.145	-0.754392	5.19	0.979922	4.095	-0.953889	6.585	2.18153	8.59	-1.38287	7.55	18.0103	9.325	-11.368	11.39	8.27952	10.8	-15.4053	7.82	24.6621	4.55	-2.56374	19.235	-4.90842	23.665	-14.024	34.405	6.43447	4.56	6.72414	7.69	-1.83064	4.155	-9.63587	35.105	6.93855	13.39	35.5598	6.815	48.8664	11.255	1.77827	6.4	-11.8736	12.71	7.82684
4.465	6.94695	7.695	-1.41943	8.295	-0.694505	5.29	0.91119	4.195	-0.964391	6.69	2.18748	8.915	-1.48863	7.735	18.6242	9.525	-11.4617	11.665	8.46082	10.985	-14.3437	8.035	25.9777	4.66	-3.41037	19.945	-3.71821	24.675	-11.6122	35.33	5.06033	4.66	6.83424	7.865	-1.80482	4.255	-10.5907	35.235	5.44809	13.765	36.8771	6.945	49.4482	11.49	1.81664	6.54	-14.1086	13.12	7.67885
4.565	9.05282	7.885	-1.9983	8.47	-0.0663105	5.4	1.02063	4.295	-1.0228	6.805	2.4639	9.29	-1.30217	7.87	19.1333	9.705	-11.9548	11.86	9.0441	11.18	-13.9972	8.23	26.9761	4.75	-2.78309	20.96	-3.5794	26.065	-10.529	35.9	6.42321	4.765	7.18442	8.035	-1.8359	4.375	-11.2372	35.35	6.10596	14.31	37.363	7.07	52.2777	11.745	2.00788	6.655	-13.8416	13.54	7.80381
4.665	7.87023	8.04	-1.48395	8.655	-0.0919882	5.53	0.925545	4.395	-0.936204	6.965	3.19354	9.44	-2.09486	8.015	17.7945	9.935	-12.4333	12.01	8.91561	11.375	-14.4161	8.36	26.3445	4.85	-2.30901	21.54	-4.23896	27.04	-8.56977	36.51	7.02343	4.865	7.64826	8.24	-1.84853	4.48	-11.0812	35.475	7.04819	15.025	38.3457	7.22	53.9587	12.01	0.959345	6.82	-13.8392	13.995	7.93145
4.77	8.58127	8.24	-0.940338	8.865	-0.122862	5.65	1.07207	4.495	-0.971031	7.165	2.69755	9.625	-1.8906	8.175	18.8606	10.165	-11.4608	12.18	8.99351	11.625	-15.8965	8.51	27.3688	4.955	-3.24355	22.145	-4.83133	27.69	-8.57527	38.015	6.65757	4.965	7.1666	8.44	-1.82791	4.58	-11.0307	35.62	7.62407	15.55	37.0016	7.38	55.6777	12.29	0.907605	6.94	-12.8087	14.35	7.74876
4.875	8.44934	8.435	-1.56209	9.075	-0.0958703	5.8	1.01772	4.595	-0.996488	7.27	2.09654	9.835	-2.1245	8.32	19.1594	10.35	-11.143	12.335	9.12938	11.81	-15.7609	8.69	28.9925	5.07	-2.74889	23.25	-4.31568	28.275	-9.8255	39.56	6.988	5.065	6.45701	8.595	-2.00306	4.68	-11.2555	35.73	6.94755	16.385	36.4408	7.51	57.6219	12.75	0.930859	7.07	-12.9441	14.705	6.8441
4.975	8.30389	8.58	-0.988798	9.415	-0.195634	5.91	0.883094	4.695	-0.895057	7.455	2.22549	10.52	-1.50184	8.455	18.9377	10.55	-12.0323	12.61	8.88349	11.995	-14.9911	8.845	30.9252	5.19	-3.30605	24.175	-4.90675	28.71	-9.69457			5.165	6.1579	8.78	-2.29841	4.78	-10.6379	35.835	7.53716	16.81	35.4661	7.715	57.9249	13.045	1.14433	7.185	-10.8326	14.95	6.72181
5.075	8.34361	8.775	-1.59396	9.64	-0.05564	6.01	0.990271	4.795	-1.00374	7.645	1.59621	10.81	-2.00553	8.61	18.8155	10.735	-12.0809	12.74	8.86291	12.21	-13.9832	9	32.6919	5.295	-3.71953	24.85	-6.69937	29.235	-9.97921			5.265	5.72244	9.125	-2.55201	4.88	-11.6507	35.945	7.62972	17.485	34.9742	7.88	61.2992	13.48	0.903658	7.325	-10.5052	15.17	6.81267
5.175	8.38292	8.925	-0.995165	9.79	0.359336	6.125	0.882659	4.895	-0.953109	7.765	1.68999	10.995	-1.96295	8.75	18.26	10.86	-12.9283	12.9	9.3937	12.45	-14.3665	9.14	31.9739	5.435	-4.00727	25.66	-6.99144	30.06	-11.6178			5.365	5.69983	9.335	-2.88581	4.98	-11.693	36.045	7.60411	17.91	34.5976	8.08	62.4835	13.825	0.827826	7.455	-11.3653	15.525	6.34064
5.275	8.30981	9.085	-1.85729	9.905	0.353252	6.23	0.826758	4.995	-0.919173	7.9	2.00509	11.215	-1.85737	8.88	17.9591	11.025	-13.3105	13.175	8.51426	12.655	-13.0298	9.31	32.3907	5.545	-4.10489	26.91	-5.85062	30.715	-11.6935			5.465	5.69807	9.54	-1.83872	5.08	-12.651			18.43	34.4688	8.245	65.3381	14.205	0.806161	7.605	-11.4025	16.045	7.06973
5.37	8.36151	9.23	-2.54462	10.035	0.351167	6.335	0.864742	5.095	-0.943911	8.105	2.83607	11.335	-2.05464	9.035	17.1265	11.185	-14.2408	13.51	8.48086	12.845	-13.2001	9.505	33.464	5.645	-4.32691	27.515	-5.85184	31.29	-12.5506			5.565	5.68066	9.715	-1.81259	5.18	-12.1221			18.985	34.8362	8.38	63.8394	14.62	0.97683	7.735	-11.8832	16.355	6.77024
5.47	8.51512	9.38	-2.56061	10.165	0.420376	6.44	0.911143	5.195	-0.930277	8.265	3.1824	11.545	-2.07374	9.15	17.0858	11.345	-16.3628	13.825	8.97686	13.035	-12.9313	9.68	33.4771	5.755	-3.71382	28.295	-6.82785	32.545	-12.1688			5.665	6.269	9.98	-1.88681	5.28	-13.3465			19.465	35.3366	8.58	63.304	15.055	0.962493	7.845	-12.1655	16.575	6.78857
5.57	8.34036	9.575	-0.494593	10.315	0.34213	6.55	0.905499	5.295	-0.949226	8.375	3.24124	11.74	-1.99623	9.315	18.0918	11.57	-18.2099	14.03	9.12271	13.23	-12.7836	9.84	34.9955	5.9	-3.71361	29.335	-6.15764	33.255	-12.5475			5.765	6.1479	10.225	-1.90212	5.38	-13.7245			20.015	35.9184	8.805	62.5067	15.62	0.966024	7.945	-11.5193	17.015	5.83645
5.67	8.2813	9.745	-0.9706	10.5	0.446655	6.67	0.0552008	5.395	-0.837834	8.495	2.5149	11.885	-2.60524	9.42	18.2761	11.76	-18.9606	14.265	9.00264	13.455	-12.4981	10.035	35.2998	6.025	-3.98422	30.12	-6.93006	33.715	-11.5121			5.865	6.03885	10.38	-1.92001	5.48	-13.5888			20.475	34.6504	8.94	64.4101	16.125	0.903525	8.065	-13.3681	17.185	5.81675
5.765	8.3694	9.91	-0.0258501	10.64	0.163418	6.775	-0.0010992	5.495	-1.00062	8.635	3.18219	12.045	-2.9814	9.58	18.1572	11.975	-20.4525	14.62	9.52253	13.64	-15.5186	10.21	36.422	6.125	-3.66401	31.49	-7.57522	34.29	-12.5174			5.965	6.15023	10.7	-2.5562	5.575	-14.5686			20.905	34.64	9.13	66.8206	16.465	0.810785	8.185	-13.6486	17.33	5.65106
5.865	7.83518	10.07	-0.0198171	10.76	0.429301	6.88	-0.137	5.595	-0.948839	8.77	3.19002	12.225	-3.01318	9.71	18.1058	12.285	-21.6335	14.855	10.0789	13.805	-18.0017	10.345	36.6731	6.24	-3.66166	32.315	-7.65877	35.43	-12.5193			6.065	6.2103	10.935	-1.79819	5.67	-14.757			21.305	34.3139	9.3	67.2976	16.88	1.0642	8.325	-13.1398	17.785	5.3173
5.965	7.89739	10.25	0.607675	10.895	0.349115	7	0.442684	5.695	-0.923475	8.93	3.26815	12.38	-2.89838	9.895	18.6572	12.69	-20.9088	15.275	10.3643	14.065	-20.4187	10.5	36.0478	6.35	-4.18802	33.04	-8.8902	36.06	-12.503			6.165	6.41918	11.04	-1.92295	5.77	-14.6002			21.6	32.966	9.445	67.451	17.66	1.48934	8.445	-14.4316	18.525	4.83972
6.065	7.89332	10.405	-0.0780542	11.055	0.373604	7.1	-0.0896532	5.795	-0.913713	9.04	2.3935	12.56	-2.85497	10.09	18.2772	12.86	-22.0597	15.535	9.08427	14.34	-20.4832	10.67	36.0066	6.45	-4.2965	33.86	-8.71476	36.62	-11.5721			6.265	6.34867	11.3	-1.42769	5.875	-14.6009			21.95	34.4505	9.625	68.9735	18.7	1.5081	8.565	-15.8969	19.11	5.03552
6.165	7.93186	10.56	-0.409721	11.31	0.476134	7.205	-0.0773903	5.895	-0.906055	9.215	2.24287	12.695	-2.97262	10.245	18.8287	13.24	-21.2539	15.895	9.03595	14.615	-20.062	10.795	37.3343	6.55	-4.15601	34.465	-8.70327	37.105	-11.6469			6.365	6.66435	11.535	-0.934889	5.975	-14.7326			22.23	35.5948	9.855	71.492	19.17	1.90937	8.695	-15.8804	20.365	4.95152
6.265	7.92364	10.705	-0.0759953	11.485	0.422185	7.34	-0.526856	5.995	-0.507205	9.35	2.23356	12.86	-2.97538	10.385	18.1915	13.45	-20.1076	16.22	8.51432	14.795	-19.2	10.97	37.9345	6.65	-4.17604	34.91	-7.82861	37.87	-13.6286			6.465	6.74914	11.71	-0.354875	6.08	-15.1673			22.725	35.3738	10.095	72.7355	19.73	1.89784	8.82	-15.8626	22.14	5.04861
6.365	7.85556	10.835	0.217215	11.71	0.483883	7.46	0.056441	6.09	-0.404664	9.475	2.14869	12.985	-2.917	10.515	18.1288	13.655	-21.6153	16.56	9.33914	15.07	-18.5123	11.125	38.9627	6.755	-5.00062	35.5	-8.93074	38.48	-13.6453			6.565	7.19146	11.94	0.216191	6.18	-14.1699			23.06	35.3869	10.3	74.3784	20.405	2.87889	8.93	-16.0725	23.735	6.3052
6.465	7.92169	10.995	0.896229	12.09	0.324481	7.58	-0.146432	6.185	-0.560862	9.595	2.21728	13.15	-3.019	10.63	17.8912	13.93	-22.3687	17.115	9.17724	15.335	-18.9236	11.275	39.8921	6.865	-4.2803	36.15	-8.6004	39.07	-14.5834			6.665	6.77818	12.1	0.0497856	6.28	-15.6095			23.5	37.1539	10.55	74.8918	21.395	1.87326	9.035	-14.1633	24.595	6.47114
6.565	7.86788	11.155	1.25297	12.335	0.473791	7.705	0.0265622	6.285	-0.512949	9.7	2.245	13.325	-3.1042	10.765	18.011	14.15	-22.4224	17.425	8.9639	15.52	-18.294	11.47	40.0835	6.995	-4.24073	36.775	-6.82035					6.765	6.58139	12.29	0.745994	6.385	-15.5836			23.755	38.3046	10.755	75.3238	21.69	1.94984	9.14	-14.8413	25.41	5.35232
6.665	7.86726	11.32	1.5988	12.54	0.42109	7.815	-0.162321	6.385	-0.441835	9.835	2.23023	13.72	-3.38879	10.925	18.2493	14.42	-22.5527	17.605	9.45657	15.71	-18.4764	11.625	40.305	7.095	-4.27037	37.12	-7.29188					6.865	6.35458	12.54	0.562414	6.49	-16.1469			24.125	38.4623	10.985	76.4121	22.285	1.95876	9.25	-14.8647	25.885	6.01246
6.765	8.37029	11.485	2.53696	12.73	0.912032	7.935	-0.178076	6.485	-0.427479	9.96	2.30358	14.13	-3.45601	11.05	17.8845	14.615	-21.6215	17.885	8.97646	15.905	-20.1003	11.815	40.7697	7.195	-4.28326	37.685	-7.288					6.965	5.77245	12.81	0.604267	6.59	-16.1086			24.62	38.6235	11.245	76.43	22.94	1.78754	9.35	-14.7866	26.245	6.80861
6.865	8.37474	11.645	1.73329	13.025	0.927206	8.035	0.0497607	6.585	-0.37542	10.105	1.28137	14.505	-3.9886	11.225	18.5454	14.79	-19.8511	18.13	8.54028	16.205	-18.8553	11.98	41.5271	7.295	-4.3091	37.97	-5.76492					7.065	6.18486	12.995	0.717487	6.685	-16.1237			24.895	39.2997	11.46	78.7815	23.535	2.9604	9.46	-14.4685	26.66	6.85631
6.965	8.38527	11.825	1.44511	13.21	0.978008	8.165	0.0456862	6.685	-0.422061	10.385	1.40233	14.695	-4.00077	11.36	20.3854	15.02	-20.9378	18.44	8.52718	16.445	-19.1466	12.135	42.7158	7.415	-3.62095	38.405	-5.3734					7.165	6.11282	13.29	0.207554	6.785	-16.2999			25.135	39.3465	11.655	79.8294	24.84	2.92508	9.575	-15.8662	27.235	6.8234
7.065	8.48218	11.995	0.521504	13.395	0.877381	8.285	0.244811	6.785	-0.485219	10.52	2.0978	14.905	-3.79406	11.515	22.2169	15.33	-21.598	18.635	9.49885	16.615	-19.6525	12.29	42.9265	7.525	-4.41062	39.015	-5.70834					7.265	5.57095	13.71	-0.87986	6.89	-16.6381			25.47	40.3148	11.845	81.5846	25.545	2.73892	9.675	-16.1735	27.35	6.65215
7.165	7.90742	12.14	-0.48834	13.665	0.906708	8.39	1.04873	6.885	-0.492422	10.64	2.43842	15.115	-3.9755	11.695	22.936	15.6	-20.4982	18.91	9.49958	16.8	-19.9043	12.46	43.9267	7.625	-4.17405	39.455	-5.79053					7.365	6.14211	14.01	-1.02066	6.985	-16.7109			25.815	41.649	12.06	80.2052	26.515	3.85782	9.79	-15.7471	27.76	6.27777
7.265	7.8572	12.265	-0.532708	14.01	0.987965	8.51	1.07534	6.985	-0.493849	10.785	2.60562	15.255	-3.87904	11.835	24.389	15.85	-19.0335	19.24	9.98176	16.98	-19.8603	12.665	43.3289	7.725	-4.64805	39.845	-4.84605					7.465	6.74213	14.175	-0.906264	7.085	-17.6392			26.125	39.2398	12.34	80.8033	27.435	4.90775	9.92	-16.4135	28.1	5.78229
7.365	7.84009	12.41	-0.128214	14.29	0.92427	8.615	0.909171	7.08	-0.377572	10.9	2.11374	15.46	-4.01367	11.98	24.1668	16.115	-18.983	19.53	10.43	17.125	-19.6838	12.82	43.3509	7.86	-5.16797							7.57	6.40226	14.335	-0.852689	7.185	-18.673			26.35	38.6782	12.595	81.4705	28.42	4.99871	10.06	-15.7126	28.26	5.67024
7.465	7.88062	12.56	-0.96303	14.605	0.898853	8.735	0.957993	7.18	-0.600106	11.03	1.19896	15.685	-3.97423	12.125	22.2451	16.31	-20.5147	19.715	10.5831	17.295	-21.4922	12.985	44.3989	7.96	-5.2289							7.67	6.37596	14.47	-0.823838	7.285	-19.1255			26.575	40.5016	12.815	80.3943	29.46	4.69743	10.17	-13.9387	28.575	6.10052
7.565	7.85849	12.695	-0.692452	14.835	0.853704	8.85	1.01639	7.28	-0.48651	11.165	1.76737	16.165	-2.87529	12.25	24.1694	16.535	-20.7955	20.205	10.413	17.505	-20.8956	13.31	44.5643	8.07	-4.7936							7.77	5.71812	14.81	-0.307228	7.385	-19.6284					12.98	81.4122	30.46	6.06061	10.345	-12.6496	29.18	6.9748
7.665	7.91663	12.845	0.613567	15.185	0.843758	8.975	1.02392	7.38	-0.453521	11.345	2.74044	16.4	-1.93059	12.395	23.7539	16.755	-21.4481	20.465	10.9945	17.68	-21.0085	13.595	44.6831	8.245	-4.55558							7.87	6.02705	15.19	0.145812	7.49	-18.5783					13.145	82.4382	31.07	6.09428	10.485	-11.9202	29.375	5.79802
7.765	8.417	13.01	2.02026	15.445	0.902695	9.08	0.990843	7.48	-0.447575	11.47	2.16576	16.58	-1.97171	12.525	24.2951	16.965	-20.468	20.655	11.5076	17.89	-20.8285	13.965	44.3923	8.345	-4.18714							7.97	6.16253	15.475	-0.35587	7.595	-20.0254					13.34	84.1675	32.28	6.35379	10.63	-12.3309	29.515	5.78631
7.865	8.49382	13.15	2.29631	15.725	0.821042	9.185	1.06938	7.585	-0.959397	11.64	2.66314	16.85	-2.93957	12.66	24.1191	17.25	-21.4167	21.32	11.3955	18.065	-21.6766	14.23	45.9341	8.445	-4.13751							8.07	6.11797	15.84	-0.366659	7.69	-20.1627					13.605	85.7527	32.78	5.83443	10.79	-11.9319	29.705	4.71836
7.965	8.30011	13.34	2.9424	15.925	-0.139922	9.295	0.315274	7.685	-0.927796	11.78	2.22409	17.09	-3.00715	12.785	24.1747	17.555	-21.4286	21.555	12.0961	18.26	-20.9678	14.44	46.408	8.545	-3.66974							8.17	6.1342	16.105	0.598152	7.8	-21.0958					13.805	86.2913	33.255	5.96592	10.955	-12.9443	29.87	4.77003
8.06	8.5196	13.495	3.62859	16.145	-0.0765753	9.42	-0.245294	7.785	-1.00119	11.91	2.06136	17.325	-2.87439	12.915	24.9161	17.775	-23.391	21.865	11.3072	18.44	-21.9121	14.81	47.1359	8.655	-4.50116							8.27	6.19664	16.4	1.01684	7.9	-20.1151					14.065	83.9776	33.855	6.75332	11.075	-13.1948	30	4.8046
8.16	8.45974	13.71	5.53981	16.5	-0.126645	9.515	0.0658485	7.885	-0.95464	12.02	2.28415	17.525	-2.91436	13.055	25.1309	18.325	-23.6535	22.085	10.9624	18.705	-21.7926	15.065	48.9897	8.76	-5.22294							8.37	6.16733	16.65	2.26702	8	-19.7728					14.325	83.0382	34.46	7.82577	11.225	-11.2079	30.165	4.71481
8.26	8.34965	13.85	5.51471	16.725	-0.664888	9.625	-0.0168734	7.985	-2.02603	12.18	1.85344	17.725	-2.86474	13.21	24.1645	18.65	-23.964	22.285	11.0082	18.905	-21.6975	15.275	50.5472	8.865	-5.73221							8.47	6.0868	17.06	3.18932	8.105	-19.6476					14.545	84.4471	34.93	7.92829	11.405	-10.9049	30.3	4.65926
8.355	8.44928	13.995	4.39029	16.895	-0.612921	9.735	0.00210784	8.085	-1.87913	12.38	2.15472	18.01	-2.90189	13.37	24.0745	18.92	-24.7343	22.58	11.452	19.23	-21.2328	15.56	52.7899	8.97	-6.32386							8.57	5.74787	17.22	3.13403	8.22	-20.0939					14.79	85.5354			11.57	-10.965	30.45	4.80395
8.455	8.3093	14.19	5.53362	17.055	-0.561291	9.85	-0.0653681	8.185	-1.94578	12.495	2.13255	18.205	-3.02218	13.47	24.0544	19.1	-24.2987	22.83	11.2182	19.53	-22.001	15.805	51.425	9.075	-5.63803							8.67	5.17531	17.34	2.70823	8.325	-20.4335					15	87.9239			11.735	-11.878	30.86	7.34828
8.55	8.43708	14.36	5.51239	17.215	-0.595201	9.965	-0.0102521	8.285	-1.94044	12.655	2.1093	18.44	-2.8686	13.67	24.9124	19.355	-25.3989	23.1	12.4423	19.74	-22.4707	16.005	54.6142	9.175	-5.88551							8.77	5.07318	17.745	2.74015	8.435	-21.5684					15.22	88.6918			11.98	-11.8273	31.395	6.77048
8.65	8.4555	14.55	5.56594	17.425	-0.733905	10.065	-0.26267	8.385	-1.91887	12.82	1.2932	18.705	-3.3424	13.815	25.2407	19.605	-24.6976	23.335	12.5462	20.04	-23.6461	16.255	54.4835	9.275	-6.18008							8.87	4.73213	18.24	3.05343	8.535	-22.248					15.39	89.535			12.205	-11.3477	31.545	6.73754
8.75	8.34738	14.795	5.01204	17.56	-0.629479	10.17	0.0375999	8.485	-1.39395	12.995	1.52921	18.87	-4.04914	13.96	25.7159	19.965	-25.5605	23.69	13.0487	20.26	-25.4513	16.485	55.4936	9.375	-6.28462							8.97	5.28563	18.52	2.70995	8.635	-21.066					15.575	89.5384			12.385	-9.89959	31.86	7.19742
8.85	8.33241	14.955	6.49276	17.775	-0.680094	10.275	-0.177528	8.585	-1.34647	13.125	0.939653	19.025	-2.85529	14.095	26.2582	20.16	-24.5585	24.17	13.3027	20.45	-27.2228	16.725	56.6514	9.475	-5.74768							9.07	5.15569	18.705	3.24706	8.735	-21.641					15.82	90.3824			12.545	-10.0969	32.465	6.96319
8.95	8.32906	15.195	5.96187	17.965	-0.595524	10.375	-0.0631722	8.685	-1.39224	13.25	0.896551	19.235	-2.94316	14.255	27.7336	20.385	-25.6624	24.655	13.6052	20.715	-29.2071	16.96	57.4485	9.595	-5.73617							9.17	5.33708	18.855	3.27045	8.835	-21.1239					16.025	93.6512			12.75	-8.17864	32.915	6.99366
9.05	8.24375	15.455	6.04105	18.145	-0.608515	10.475	-0.0737549	8.785	-0.972679	13.365	1.23009	19.41	-2.90024	14.375	28.2218	20.57	-27.4076	25.075	14.9786	20.91	-30.9974	17.165	58.412	9.71	-6.31536							9.27	5.12105	19.07	3.17067	8.935	-21.0878					16.29	95.1831			12.915	-8.33384	33.525	6.89711
9.15	8.48774	15.685	5.47354	18.335	-0.694156	10.585	0.523762	8.885	-0.998196	13.54	2.0215	19.555	-2.7731	14.545	27.6533	20.87	-27.1286	25.465	14.4687	21.1	-32.9186	17.405	58.3181	9.815	-6.32883							9.37	5.09586	19.365	2.67532	9.04	-22.1054					16.49	95.7773			13.145	-7.878	33.745	7.8641
9.25	8.19212	15.93	6.01117	18.62	-0.649342	10.685	0.963408	8.985	-0.915928	13.695	2.0178	19.725	-2.90286	14.66	29.8071	21.155	-29.7942	25.795	14.485	21.385	-33.9539	17.605	59.5441	9.925	-7.03825							9.47	5.30108	19.56	2.15598	9.14	-22.6401					16.79	94.964			13.3	-8.81484
9.35	8.23727	16.19	5.58261	18.87	-1.13135	10.785	0.992827	9.085	-0.952584	13.825	1.49456	19.965	-2.89783	14.85	30.278	21.335	-31.03	26.02	15.0697	21.625	-32.8659	17.825	59.3015	10.05	-7.13213							9.57	5.67717	19.77	2.27559	9.24	-22.1024					17	96.3201			13.435	-8.84378
9.45	8.29933	16.4	6.23823	19.095	-0.954772	10.89	1.95465	9.185	-0.8434	13.935	1.31688	20.155	-2.93359	15	31.107	21.535	-32.1422	26.345	15.3767	21.77	-33.8826	18.11	59.1521	10.15	-6.69464							9.67	5.18604	20.06	1.10237	9.34	-22.1894					17.24	96.8788			13.63	-10.3718
9.55	8.49594	16.64	6.49467	19.345	-1.08104	11	1.98369	9.285	-0.943952	14.19	1.62707	20.67	-2.36452	15.17	30.874	21.75	-33.547	26.65	15.5113	21.98	-31.832	18.37	59.6215	10.25	-7.17723							9.77	5.09869	20.31	1.1845	9.455	-23.8329					17.49	96.8062			13.86	-13.3702
9.66	8.44501	16.93	6.49527	19.575	-1.13178	11.11	1.8592	9.385	-0.985729	14.335	1.59195	21.125	-2.50152	15.345	31.799	22.045	-35.4256	26.885	16.0204	22.21	-31.093	18.555	59.6437	10.365	-6.68953							9.87	6.01282	20.56	0.698832	9.56	-23.3415					17.745	97.3517			14.05	-14.9669
9.76	8.45423	17.115	6.57196	19.82	-0.987396	11.22	2.01986	9.485	-1.00571	14.505	2.12398	21.715	-1.90291	15.515	32.1879	22.4	-35.0109	27.06	16.0629	22.435	-31.8525	18.845	59.8048	10.5	-7.01441							9.97	6.2313	20.915	0.69854	9.66	-24.1177					17.97	98.3201			14.275	-14.3944
9.86	7.93476	17.3	5.99801	20.075	-1.14915	11.345	1.96456	9.585	-0.922826	14.74	2.16057	22.295	-2.47267	15.715	32.066	22.66	-33.559	27.3	15.98	22.615	-30.3908	19.085	60.7131	10.635	-7.23538							10.07	6.08663	21.16	0.684908	9.765	-24.7392					18.195	99.9565			14.45	-15.9212
9.96	8.30357	17.47	6.54186	20.33	-1.14112	11.445	1.98925	9.685	-0.923025	14.91	2.53697	22.63	-1.98123	15.855	31.7716	23.005	-33.8052	27.635	15.9541	22.92	-29.9679	19.27	62.4962	10.75	-7.63993							10.17	6.05133	21.395	1.63029	9.865	-25.6148					18.45	101.669			14.575	-16.8859
10.06	8.35134	17.615	5.94761	20.6	-1.69504	11.545	1.84957	9.785	-0.99351	15.1	3.24936	22.845	-1.97788	16.02	32.4886	23.28	-34.1597	28.025	15.5232	23.19	-30.8358	19.48	63.0085	10.855	-7.0011							10.27	6.04693	21.575	2.1255	9.965	-25.7314					18.675	102.414			14.71	-17.8366
10.16	8.40489	17.76	5.91812	20.85	-1.6104	11.655	2.07832	9.885	-0.909552	15.425	3.61227	23.235	-2.98052	16.19	33.2566	23.58	-34.5341	28.43	15.5375	23.38	-30.7998	19.76	63.3453	10.955	-7.18959							10.375	6.71643	21.81	2.76504	10.065	-27.1443					18.905	104.349			14.83	-17.9085
10.265	8.48023	17.915	6.45147	21.07	-1.67547	11.755	2.02995	9.985	-0.899413	15.64	3.25635	23.515	-2.80388	16.325	34.2166	23.87	-33.8464	28.94	15.4903	23.63	-31.7698	19.99	61.4473	11.055	-7.25751							10.475	6.76982	22.3	1.14095	10.165	-26.173					19.08	107.278			14.97	-18.2368
10.365	8.44845	18.045	6.50068	21.25	-1.51158	11.87	1.97005	10.085	-0.924345	15.78	2.19904	23.75	-2.95677	16.455	34.2726	24.15	-32.4991	29.49	15.3337	23.995	-31.93	20.19	62.4408	11.19	-6.95962							10.575	7.18363	22.54	1.12054	10.27	-26.3428					19.32	109.309			15.085	-17.332
10.465	8.345	18.19	5.52313	21.465	-1.57587	11.97	2.03291	10.185	-0.909873	15.925	1.6386	23.915	-2.86988	16.595	35.1735	24.64	-31.8598	29.945	16.0812	24.42	-30.4764	20.465	61.4018	11.295	-7.26772							10.675	6.74882	22.9	0.696376	10.375	-26.2532					19.52	109.508			15.24	-17.9008
10.565	8.44854	18.355	6.64988	21.64	-1.60218	12.075	1.95997	10.285	-0.944275	16.16	0.930034	24.125	-3.09868	16.775	35.1598	24.935	-31.5623	30.35	16.4474	24.705	-31.7609	20.62	61.7839	11.395	-7.24421							10.775	7.75446	23.325	0.757188	10.48	-24.6132					19.86	111.394			15.355	-17.9015
10.665	8.32113	18.555	6.11468	21.865	-1.68698	12.225	0.885114	10.385	-0.909668	16.305	0.515867	24.325	-2.89759	16.97	36.7312	25.36	-31.5444	30.665	15.9575	25.045	-33.0703	20.815	60.4231	11.495	-7.34133							10.875	7.96575	24.07	1.09429	10.58	-25.6202					20.075	113.565			15.475	-16.8397
10.765	8.43835	18.745	4.90977	22.065	-1.6081	12.33	0.981826	10.485	-0.88259	16.43	1.10911	24.565	-2.98642	17.09	37.9436	25.58	-31.2232	31.12	17.3429	25.35	-33.1198	21.08	60.9937	11.6	-7.34713							10.975	9.1641	24.39	1.73677	10.68	-25.7728					20.335	114.444			15.61	-16.7681
10.865	8.31837	18.945	5.4485	22.235	-1.08206	12.44	1.0496	10.585	-0.896278	16.535	1.5322	24.93	-2.47837	17.245	38.0375	26	-30.5086	31.465	18.4548	25.655	-33.7986	21.265	59.3436	11.705	-7.02947							11.075	9.41181	24.835	2.16065	10.78	-25.6363					20.58	114.394			15.785	-17.4231
10.965	8.33079	19.105	5.72173	22.475	-1.19488	12.55	0.228966	10.685	-0.930795	16.685	2.45891	25.25	-3.01837	17.43	38.4747	26.23	-30.5077	31.755	19.3244	25.995	-33.9813	21.435	60.3753	11.805	-7.183							11.175	9.7259	25.045	2.09789	10.885	-25.1431					20.92	114.452			15.95	-13.902
11.065	8.44112	19.275	6.48709	22.75	-0.968401	12.665	0.0698972	10.785	-0.914795	16.81	2.70254	25.54	-2.81234	17.6	38.1954	26.445	-33.458	32.19	18.9772	26.29	-34.9396	21.69	61.4765	11.905	-6.93937							11.275	9.34921	25.22	2.27797	10.985	-25.2224					21.2	113.494			16.11	-13.9423
11.165	8.36298	19.455	6.47915	22.945	-1.13918	12.765	-0.152558	10.885	-0.923755	16.98	3.47014	25.81	-2.90487	17.785	39.2083	26.71	-32.7482	32.565	19.3017	26.625	-33.4198	22.25	61.8591	12.02	-7.17853							11.375	9.73115	25.39	2.23457	11.085	-24.6545					21.5	113.934			16.295	-14.3735
11.265	8.41287	19.645	8.44218	23.185	-1.49957	12.875	0.977149	10.985	-0.91933	17.105	2.91514	26.115	-2.98766	17.985	40.0743	26.935	-32.4101	32.85	21.3113	26.905	-34.8768	22.73	61.6969	12.125	-7.96467							11.475	10.1072	25.58	2.31289	11.185	-26.1633					21.77	115.813			16.43	-15.2367
11.365	8.51947	19.845	8.15509	23.6	-1.14915	12.975	0.966794	11.085	-0.935344	17.3	3.31602	26.41	-3.08686	18.16	39.8022	27.265	-32.5662	33.19	21.8404	27.3	-36.1237	23.22	61.9177	12.245	-7.69723							11.575	10.058	25.855	2.09078	11.285	-26.1613					22.02	117.433			16.555	-15.8846
11.465	8.4353	19.975	7.50768	23.87	-1.10168	13.075	0.948317	11.185	-0.883447	17.475	2.62077	26.715	-3.02364	18.335	39.9088	27.73	-32.478	33.455	22.0697	27.63	-36.8043	23.665	62.3245	12.365	-8.11719							11.675	11.2554	26.145	2.74735	11.385	-25.6904					22.22	116.16			16.67	-16.165
11.565	8.4147	20.12	6.4833	24.13	-0.911729	13.175	1.01666	11.285	-0.935306	17.61	3.37437	27.075	-1.90228	18.5	41.2005	28.07	-32.4574	33.7	21.2701	27.935	-37.769	23.93	63.3595	12.495	-7.06663							11.775	11.1656	26.465	2.66057	11.485	-26.6014					22.505	115.847			16.8	-16.8271
11.665	8.30696	20.245	4.44766	24.335	-1.15735	13.275	0.422638	11.385	-0.956687	17.745	3.41339	27.375	-2.00266	18.65	40.2262	28.305	-32.0283	34.015	21.46	28.22	-38.1168	24.32	63.94	12.595	-7.17594							11.875	11.1348	26.965	2.62618	11.585	-29.1062					22.72	116.436			16.955	-18.0024
11.765	8.34715	20.435	3.00944	24.55	-1.49951	13.38	-0.0725431	11.485	-1.00393	17.87	4.18879	27.61	-1.67308	18.81	40.2029	28.53	-31.4503	34.24	21.3658	28.56	-38.9596	24.935	64.6224	12.7	-7.25013							11.975	10.1199	27.23	3.04882	11.695	-29.5915					22.905	118.718			17.1	-18.3131
11.865	8.83346	20.585	2.93217	24.835	-1.6407	13.505	-0.14649	11.585	-0.960155	18.02	4.21195	28.03	-1.43267	18.94	40.2129	28.81	-31.4737	34.405	22.0084	28.9	-38.002	25.41	64.9521	12.8	-7.37207							12.075	9.77562	27.405	3.36916	11.795	-30.1016					23.08	118.499			17.31	-19.8955
11.965	8.86381	20.765	1.99752	25.065	-1.69145	13.61	0.836474	11.685	-0.922524	18.165	3.15227	28.605	-1.92781	19.135	41.9574	29.105	-33.6904	34.525	22.0596	29.35	-38.1537	26.225	66.0534	12.895	-7.23001							12.175	10.3239	27.605	2.63845	11.9	-30.2961					23.275	119.169			17.475	-21.3068
12.065	9.23435	20.895	1.65697	25.53	-1.58744	13.745	1.02323	11.785	-0.835817	18.345	3.15977	28.925	-1.94329	19.305	41.9627	29.35	-33.5403	34.665	23.0322	29.7	-39.5742	27.15	65.9956	12.995	-7.30684							12.275	10.7601	27.995	1.82022	12.01	-29.6298					23.485	118.24			17.615	-21.0093
12.165	9.22573	21.04	1.57081	26.11	-1.67895	13.85	1.02267	11.885	-0.92398	18.51	3.13678	29.17	-1.4069	19.47	42.5603	29.68	-32.7563	34.905	23.4875	30.13	-39.5127	27.53	64.3509	13.105	-8.0922							12.375	10.8405	28.365	1.7515	12.11	-29.1683					23.74	117.278			17.78	-22.8119
12.265	9.37873	21.17	1.69127	26.67	-1.51523	13.965	0.0573368	11.985	-0.966204	18.655	3.24544	29.51	-0.798027	19.62	43.1279	30.125	-33.8486	35.195	24.0198	30.39	-39.9596	28.78	63.4759	13.205	-8.01764							12.475	11.2347	28.755	1.59679	12.21	-29.7008					24.02	117.23			17.965	-23.3319
12.365	9.37366	21.305	0.989777	27.27	-1.51045	14.06	0.033015	12.085	-0.96318	18.9	4.88448	29.73	-0.898284	19.795	43.0337	30.365	-31.9053	35.375	24.1784	30.775	-40.4685	29.615	63.9442	13.305	-8.26796							12.575	11.9046	29.805	-0.255928	12.32	-31.2183					24.295	118.431			18.16	-22.0213
12.465	9.26836	21.45	2.5176	27.805	-1.48474	14.16	0.0516287	12.185	-1.03139	19.065	4.2108	30	-0.84805	19.97	43.9497	30.67	-32.6493	35.615	24.3897	31.16	-42.0002	30.385	64.3826	13.405	-8.28651							12.67	12.0465	30.175	-0.282373	12.425	-31.667					24.475	119.965			18.335	-21.9103
12.565	9.50548	21.615	2.94711	28.295	-1.74662	14.265	-0.0449698	12.285	-0.520058	19.215	4.51592	30.255	0.0268525	20.14	43.9104	30.95	-33.8083	35.84	24.3891	31.455	-42.0387	31.695	64.2561	13.525	-8.68907							12.77	12.5839			12.525	-32.1339					24.675	119.367			18.52	-21.9667
12.665	9.26097	21.805	1.42003	28.865	-1.65886	14.365	-0.0729613	12.385	-0.453018	19.48	4.27361	30.47	0.0943311	20.305	44.2464	31.15	-35.9327	36.125	23.8794	31.71	-42.0228	32.92	64.959	13.625	-8.41775							12.87	12.7529			12.64	-33.1642					24.995	119.515			18.645	-21.8139
12.765	9.41423	21.95	0.0363152	29.38	-1.42932	14.47	-0.0743876	12.485	-0.446086	19.62	4.4326	30.785	0.155407	20.48	44.0996	31.395	-38.3037	36.295	24.0337	31.99	-42.4589	33.89	63.8623	13.725	-8.19921							12.97	12.9847			12.74	-33.1936					25.27	119.39			18.78	-22.786
12.865	9.31716	22.13	0.0284576	29.895	-1.49717	14.58	-0.034136	12.585	-0.45007	19.785	5.09114	31.125	-0.114152	20.635	43.9949	31.65	-40.5652	36.46	24.0325	32.255	-42.5013	34.815	65.477	13.83	-8.11554							13.07	14.2152			12.84	-33.7248					25.495	118.994			18.955	-22.6092
12.965	9.36818	22.325	1.06007	30.605	-1.55094	14.695	0.0105648	12.69	-0.342172	19.97	4.84048	31.435	0.150476	20.755	42.8956	32.005	-42.8399	36.81	24.4032	32.5	-43.3891	35.47	66.432	13.935	-8.21107							13.17	15.3002			12.94	-34.2398					25.715	123.266			19.125	-21.9651
13.065	9.3975	22.54	-0.039856	31.06	-1.07174	14.81	0.0280238	12.79	-0.538765	20.22	3.64661	31.745	0.0122352	20.95	43.0105	32.23	-45.447	37.055	24.213	32.755	-44.3553	36.425	65.6842	14.05	-7.89325							13.27	15.7296			13.04	-34.7879					25.935	124.893			19.245	-22.83
13.165	9.37925	22.735	-0.935428	31.345	-1.11626	14.91	-0.0278437	12.885	-0.477852	20.435	3.20667	32.05	0.110127	21.145	43.0239	32.52	-46.3846	37.445	25.5001	33.045	-43.8179	36.95	66.9487	14.15	-7.85138							13.37	15.9524			13.14	-35.7286					26.155	123.954			19.375	-22.7658
13.265	9.39087	22.91	-1.40879	31.765	-1.14166	15.015	-0.115326	12.985	-0.448667	20.62	5.1409	32.245	0.0748968	21.26	42.8674	32.745	-45.4672	37.66	25.0195	33.38	-43.9044	37.62	68.4963	14.255	-8.0944							13.47	15.7372			13.24	-36.1279					26.375	123.808			19.565	-23.7016
13.365	9.38953	23.065	-0.460369	32.225	-1.12064	15.115	-0.77233	13.085	0.0622818	20.77	4.29663	32.97	-0.315242	21.42	42.6669	33.125	-45.886	37.85	25.4581	33.61	-43.0082	38.46	65.8582	14.355	-8.24475							13.57	16.5174			13.345	-37.1431					26.64	123.312			19.71	-23.9683
13.465	9.27059	23.2	0.950637	32.52	-1.63464	15.225	-0.935964	13.185	0.0669019	20.99	5.09956	33.42	0.0205384	21.555	42.7515	33.34	-46.8963	38.125	25.9931	33.865	-45.0344	39.065	67.3996	14.455	-8.24341							13.67	16.1611			13.445	-38.1956					26.86	124.318			19.845	-24.1099
13.565	9.28505	23.35	1.14968	32.785	-1.66146	15.325	-0.984584	13.285	0.0413078	21.13	6.60521	33.585	-0.00264672	21.705	43.0113	33.58	-47.768	38.42	26.2224	34.11	-45.8293	39.815	68.453	14.58	-7.7076							13.77	15.1178			13.55	-39.6098					27.15	124.329			19.965	-25.6423
13.665	9.4623	23.465	1.09117	33.155	-1.65544	15.435	-0.880931	13.385	0.051255	21.275	5.94754	33.795	0.0832907	21.9	42.9076	33.77	-49.9057	38.74	25.9619	34.27	-46.8646			14.7	-7.72188							13.87	16.1128			13.65	-39.5901					27.435	123.274			20.09	-27.3144
13.765	9.32778	23.66	0.570916	33.425	-1.58847	15.545	-1.03934	13.485	0.0426606	21.43	6.06436	33.965	0.0647702	22.135	43.0323	34.065	-50.7155	39.03	26.0419	34.5	-47.7759			14.82	-8.24084							13.97	17.1555			13.75	-38.739					27.67	123.218			20.24	-28.8764
13.865	9.31492	23.79	-0.458086	33.675	-1.56122	15.665	-0.976795	13.585	0.0738616	21.555	6.16382	34.12	0.0942504	22.25	42.7991	34.24	-52.4355	39.19	25.9976	34.715	-47.7563			14.925	-8.23137							14.07	17.3136			13.85	-39.1297					27.94	124.202			20.36	-28.2768
13.965	9.4122	23.93	0.0568463	33.89	-1.58884	15.77	-1.02143	13.685	0.0364576	21.66	6.15222	34.28	0.136438	22.435	43.9721	34.53	-53.904	39.465	26.028	34.955	-48.2854			15.03	-7.69019							14.17	17.1428			13.95	-38.3415					28.185	125.821			20.58	-28.5792
14.065	9.29131	24.125	-0.530288	34.075	-1.60408	15.87	-1.05047	13.785	0.044454	21.885	5.14289	34.43	0.0133748	22.59	44.2679	34.72	-55.4516	39.705	26.3442	35.22	-48.4886			15.14	-7.70991							14.27	18.1546			14.05	-37.6151					28.45	127.473			20.755	-30.7646
14.165	9.43271	24.325	-0.999393	34.28	-1.73642	15.97	-1.11823	13.885	0.0591596	22.05	5.22819	34.61	0.245709	22.76	43.1953	35.155	-56.9628			35.495	-47.337			15.26	-7.69159							14.37	17.8096			14.155	-38.6588					28.72	128.458			20.97	-29.8677
14.265	9.39008	24.475	-2.04479	34.605	-1.52559	16.1	-1.94702	13.985	-0.0159568	22.195	4.1745	34.74	0.107247	22.895	42.0344	35.52	-57.9216			35.66	-47.0263			15.395	-7.68972							14.47	18.6722			14.255	-38.1536					28.95	128.422			21.305	-30.8617
14.36	9.32686	24.605	-1.93829	34.915	-1.02562	16.205	-2.03105	14.085	0.107298	22.34	2.69781	34.935	0.12117	23.04	41.9688	35.875	-58.2269			35.855	-44.8718			15.505	-7.89105							14.57	18.5821			14.36	-38.6763					29.225	128.571			21.485	-31.798
14.46	9.47784	24.75	-1.6029	35.295	-1.39235	16.325	-2.99148	14.18	0.0855357	22.53	3.2296	35.085	0.13779	23.22	42.1812	36.15	-60.6456			36.1	-45.4846			15.61	-8.05533							14.67	19.0744			14.46	-39.0696					29.465	128.482			21.705	-32.7999
14.56	9.43018	24.9	-1.92164	35.415	-1.23014	16.435	-3.04191	14.28	-0.0149002	22.705	3.79071	35.24	0.891167	23.375	41.9709	36.44	-59.4198			36.385	-46.5183			15.72	-8.24664							14.775	19.72			14.56	-39.5856					29.655	128.626			21.905	-32.9284
14.66	9.42398	25.04	-1.89418	35.685	-1.03663	16.54	-2.9282	14.38	0.00657294	22.845	4.68335	35.41	1.04469	23.575	41.7684	36.865	-60.4071			36.61	-46.8193			15.845	-8.23263							14.875	20.215			14.67	-40.1378					29.85	130.683			22.08	-34.8555
14.76	9.4156	25.19	-4.55112	35.95	-1.08848	16.645	-3.10672	14.48	0.0294896	23.085	5.79554	35.575	1.09551	23.8	42.911	37.245	-59.2628			36.85	-47.0257			15.945	-8.16663							14.975	20.162			14.77	-40.5866					30.06	129.514			22.215	-34.8437
14.86	9.43177	25.365	-5.06709	36.255	-1.15369	16.76	-3.02651	14.58	0.0486372	23.285	5.37705	35.7	1.15652	23.99	44.0697	37.77	-58.2543			37	-46.3599			16.05	-8.2647							15.075	20.3051			14.87	-41.0924					30.245	128.912			22.39	-35.8899
14.96	9.38256	25.57	-5.92904	36.425	-1.0723	16.865	-4.07795	14.68	0.0422319	23.515	4.62662	35.845	1.15264	24.155	44.2279	38.175	-56.4544			37.17	-46.9141			16.15	-8.31166							15.175	20.6263			14.98	-40.6887					30.41	128.872			22.55	-35.8316
15.06	9.44833	25.78	-7.53629	36.66	-1.60765	16.955	-3.97719	14.78	0.0289817	23.65	4.58715	36	1.35589	24.325	44.3041	38.56	-57.4407			37.36	-46.3362			16.24	-8.75317							15.275	20.834			15.085	-40.6467					30.57	131.43			22.73	-35.2976
15.16	9.31604	25.95	-7.47402	36.87	-1.11526	17.065	-3.96769	14.88	-0.031678	23.92	4.70595	36.165	1.12011	24.54	44.1542	38.815	-57.4312			37.585	-45.4096			16.385	-9.30439							15.375	21.1694			15.18	-40.5732					30.695	130.098			22.845	-35.8227
15.26	9.35427	26.11	-7.91179	37.04	-1.08688	17.165	-4.02912	14.98	0.109704	24.115	4.2278	36.32	0.954316	24.725	44.1871	39.065	-57.8871			37.77	-45.3516			16.505	-9.26929							15.475	21.0952			15.29	-39.618					30.895	128.61			23.02	-37.9344
15.36	9.42527	26.285	-7.50175	37.3	-1.12614	17.265	-4.1195	15.08	0.086574	24.285	4.40005	36.51	0.963195	24.905	43.2858	39.295	-58.8672			37.98	-44.5404			16.625	-9.0055							15.575	21.4827			15.395	-40.09					31.085	127.159			23.265	-39.2398
15.46	9.48931	26.465	-7.04895	37.465	-1.69209	17.385	-4.15773	15.18	0.0789603	24.465	5.14534	36.785	0.917943	25.08	43.8664	39.455	-58.9718			38.185	-44.5329			16.725	-9.18742							15.675	22.2204			15.5	-41.1717					31.265	129.787			23.415	-38.9577
15.56	9.46584	26.62	-5.54019	37.615	-1.65195	17.485	-3.58115	15.28	0.0400834	24.625	5.29411	36.96	1.14748	25.27	43.9603	39.62	-60.0028			38.46	-45.0368			16.825	-9.27339							15.775	22.1288			15.62	-41.0981					31.42	131.059			23.59	-39.1979
15.66	9.24883	26.79	-4.43118	37.8	-1.67961	17.605	-4.10144	15.38	0.0341443	24.795	5.21692	37.19	1.00931	25.455	46.1214	39.925	-58.1109			38.645	-45.9817			16.94	-10.1608							15.875	22.6028			15.725	-41.1251					31.575	132.029			23.755	-38.4022
15.76	9.29256	26.955	-5.50489	38.185	-1.58392	17.73	-3.95239	15.48	0.0632998	25.065	4.13252	37.365	0.975673	25.635	45.6984					38.805	-46.2754			17.05	-10.0791							15.975	21.8467			15.825	-42.2104					31.73	132.325			23.89	-38.7635
15.86	9.24352	27.13	-4.03627	38.495	-1.02751	17.855	-3.0901	15.58	0.0610552	25.29	3.94187	37.5	0.981473	25.77	46.0465					39.01	-47.4637			17.15	-10.2917							16.075	23.1432			15.925	-43.1295					31.9	134.965			24.06	-39.8256
15.955	9.25741	27.28	-4.04473	38.765	-1.12286	17.96	-2.98749	15.68	0.0233721	25.42	3.92294	37.685	0.987208	25.925	46.1345					39.255	-47.9437			17.26	-10.1835							16.175	23.7747			16.02	-44.1573					32.085	136.289			24.29	-37.303
16.055	9.3969	27.44	-3.06345	39.095	-1.16917	18.07	-2.92653	15.78	0.0601222	25.58	4.13378	37.92	0.903913	26.105	47.918					39.42	-46.9475			17.36	-10.2185							16.285	24.2654			16.125	-44.1604					32.255	137.023			24.535	-37.9272
16.155	9.28446	27.62	-3.47693	39.41	-0.961745	18.17	-2.97465	15.88	0.139913	25.71	5.13559	38.08	1.21511	26.245	47.9078					39.63	-46.0414			17.46	-10.279							16.385	23.9269			16.23	-45.1171					32.385	137.776			24.73	-37.8489
16.255	9.33975	27.78	-2.95267	39.7	-0.990177	18.275	-3.05416	15.98	0.00241995	25.9	4.73395	38.37	1.04521	26.46	47.9947					39.86	-44.887			17.56	-10.2687							16.48	24.8279			16.33	-45.109					32.575	140.823			24.9	-38.7856
16.355	9.34472	27.905	-1.67821	39.93	-1.12273	18.385	-3.01693	16.08	0.108339	26.05	4.24074	38.585	1.23085	26.655	46.84									17.665	-9.72875							16.58	24.6273			16.435	-45.2024					32.695	141.534			25.055	-39.1022
16.455	9.42195	28.06	-3.43457			18.5	-1.93976	16.18	0.0913438	26.185	4.69336	38.775	1.10974	26.82	47.3577									17.79	-9.38343							16.68	24.7775			16.54	-46.6773					32.85	144.235			25.25	-35.9751
16.555	9.48435	28.22	-1.95506			18.615	-2.0191	16.28	0.0336427	26.325	4.6303	38.995	1.16968	27.01	46.033									17.89	-9.35481							16.78	25.7596			16.64	-46.5535					33.01	146.044			25.445	-36.8509
16.655	9.37585	28.42	-2.43733			18.73	-1.92805	16.38	0.0724237	26.54	4.48569	39.23	1.02664	27.18	45.8183									17.99	-9.21136							16.88	25.7719			16.74	-47.1931					33.14	146.537			25.61	-35.9091
16.75	9.38768	28.63	-2.50805			18.845	-1.77894	16.48	0.0476994	26.675	4.08672	39.465	1.19988	27.335	47.2619									18.09	-9.22461							16.975	25.6996			16.87	-48.0993					33.29	146.625			25.81	-35.8583
16.85	9.30008	28.77	-2.00234			18.945	-2.11721	16.58	-0.0036752	26.805	4.15445	39.68	1.05538	27.52	46.7617									18.22	-9.69709							17.075	26.1238			16.975	-47.6293					33.465	147.856			25.97	-36.1369
16.95	9.3063	28.995	-1.4916			19.05	-2.16548	16.68	0.0653658	26.925	3.44251	39.915	1.09985	27.64	47.2231									18.32	-9.74347							17.175	26.2646			17.08	-48.125					33.65	151.293			26.13	-35.8581
17.055	9.38722	29.165	-2.55683			19.16	-1.98608	16.78	0.0989164	27.03	3.20702			27.8	47.8755									18.435	-10.6379							17.275	26.2011			17.18	-48.2134					33.83	153.301			26.265	-34.9266
17.155	9.35577	29.345	-2.35952			19.27	-1.93966	16.88	0.548365	27.24	4.27593			27.935	48.2396									18.575	-10.1063							17.375	26.1581			17.285	-48.7983					33.99	151.416			26.4	-35.9716
17.255	9.39509	29.575	-2.51451			19.385	-2.03158	16.98	0.482282	27.44	4.24208			28.11	49.1339									18.685	-10.9999							17.47	26.1763			17.39	-49.2271					34.19	151.359			26.525	-35.2829
17.355	9.40688	29.75	-2.43936			19.49	-2.1663	17.08	0.59108	27.635	4.22373			28.285	49.795									18.8	-10.8934							17.57	26.3705			17.495	-49.6791					34.425	151.867			26.86	-32.8745
17.455	9.3798	29.89	-3.5425			19.6	-2.31314	17.185	0.579371	27.86	3.17155			28.52	50.1866									18.9	-11.1866							17.67	26.7665			17.61	-48.7267					34.605	153.715			27.115	-32.0833
17.555	9.38937	30.055	-3.11214			19.725	-2.13372	17.29	0.458884	28.275	2.14762			28.72	52.0937									18.995	-11.1791							17.77	26.5746			17.71	-48.6432					34.88	153.261			27.315	-32.8432
17.655	9.46815	30.215	-3.98867			19.86	-1.13008	17.39	1.13008	28.51	2.20941			28.875	51.8476									19.09	-12.201							17.87	26.745			17.815	-47.6552					35.105	154.467			27.525	-32.8991
17.75	9.4662	30.375	-4.90383			19.965	-0.95473	17.49	1.07747	28.705	1.98738			29.035	52.0607									19.19	-12.3943							17.97	27.2343			17.915	-49.6436					35.29	155.28			27.68	-31.314
17.85	9.32383	30.51	-4.91041			20.085	-1.05132	17.59	1.11485	29.065	1.14434			29.17	52.8637									19.295	-11.6108							18.07	27.6866			18.015	-50.1463					35.495	154.805			27.82	-30.1414
17.95	9.43486	30.635	-5.02434			20.19	-1.00255	17.69	2.09766	29.3	1.27186			29.32	53.1473									19.41	-11.6751							18.17	27.8392			18.125	-51.1475					35.67	154.628			27.965	-29.9254
18.05	8.8431	30.78	-7.07327			20.29	-1.00493	17.79	2.0993	29.585	0.996633			29.45	53.0965									19.51	-11.8233							18.27	27.7865			18.23	-51.0434					35.855	156.363			28.07	-31.239
18.15	9.35718	30.93	-7.93798			20.395	-1.62187	17.89	2.02531	29.865	0.412141			29.58	53.305									19.63	-11.3728							18.37	27.8173			18.33	-51.1286					36.005	157.522			28.21	-29.9363
18.25	9.32487	31.07	-6.77207			20.495	-1.84922	17.99	2.08314	30.05	1.17204			29.73	54.9803									19.73	-11.1027							18.47	28.7853			18.435	-51.2322									28.35	-30.901
18.35	9.39327	31.25	-5.93214			20.635	-2.03891	18.09	2.69592	30.455	0.851523			29.88	55.0442									19.83	-12.5419							18.575	28.8024			18.535	-51.052									28.565	-31.1592
18.45	9.30924	31.415	-6.38935			20.75	-1.57024	18.19	2.07434	30.83	1.52544			30.025	54.7558									20.02	-12.7737							18.675	28.9717			18.63	-51.1178									28.73	-30.8595
18.55	9.24315	31.6	-6.49516			20.87	-2.13467	18.29	2.0335	31.055	2.19164			30.165	55.1227									20.12	-13.3641							18.775	28.8443			18.735	-49.6842									28.85	-31.4272
18.65	9.45496	31.775	-5.54157			20.97	-2.13194	18.39	2.06236	31.285	2.28953			30.385	56.1897									20.23	-13.1563							18.875	29.9496			18.845	-50.1625									28.96	-30.8158
18.75	8.81918	31.93	-5.06642			21.075	-1.92675	18.49	2.02428	31.405	2.43076			30.52	56.1494									20.355	-12.7381							18.975	30.2065			18.945	-49.8111									29.08	-29.931
18.85	9.03802	32.045	-4.55111			21.185	-2.12761	18.59	2.04885	31.58	3.23793			30.675	56.2298									20.505	-12.8305							19.075	31.3618			19.045	-49.1793									29.21	-31.1068
18.95	9.33942	32.21	-4.99095			21.295	-2.11225	18.69	2.02598	31.775	3.35295			30.84	56.2148									20.64	-12.2929							19.175	32.2186			19.15	-49.1215									29.32	-31.2526
19.05	9.37881	32.375	-3.97925			21.405	-2.07419	18.79	2.06259	31.9	2.90672			31.015	55.9387									20.75	-12.4009							19.275	32.6554			19.25	-50.652									29.46	-31.9305
19.15	9.39482	32.555	-5.42043			21.505	-2.05134	18.89	2.08772	32.06	3.69982			31.16	57.2225									20.855	-12.2314							19.375	33.7172			19.35	-50.2004									29.67	-32.374
19.25	9.36223	32.7	-5.46947			21.61	-2.00992	18.99	2.0598	32.275	3.29432			31.285	58.2648									20.955	-12.2172							19.475	34.2858			19.45	-51.1408									29.81	-31.6242
19.35	9.41839	32.89	-4.47767			21.72	-2.05624	19.09	2.08165	32.51	3.25779			31.425	58.2543									21.055	-12.2615							19.575	35.0171			19.55	-51.6464									29.95	-32.1305
19.45	9.39066	33.065	-4.32821			21.83	-1.98928	19.185	2.09036	32.67	3.18898			31.55	58.028									21.155	-12.0961							19.675	35.2455			19.65	-53.304									30.07	-32.3883
19.55	9.36678	33.21	-3.02124			21.935	-2.06673	19.285	2.07118	32.86	3.13328			31.685	59.1382									21.28	-11.7833							19.775	35.2124			19.75	-54.0986									30.24	-33.7396
19.65	9.89358	33.395	-2.08948			22.045	-1.81641	19.385	2.04261	32.975	3.11364			31.815	59.016									21.41	-11.6729							19.875	36.0572			19.86	-55.0971									30.485	-33.5575
19.75	9.85646	33.575	-1.501			22.15	-1.97048	19.485	2.12411	33.225	3.09252			32.045	58.9856									21.53	-11.5401							19.975	36.1986			19.96	-54.6047									30.69	-32.3651
19.85	9.85848	33.71	-0.940755			22.25	-2.07979	19.585	2.08807	33.375	3.00099			32.225	60.1383									21.645	-12.2302							20.075	36.1036			20.06	-55.1377									30.87	-32.7275
19.95	9.82098	33.88	0.589512			22.37	-3.22419	19.69	2.06832	33.515	4.2403			32.38	60.2168									21.775	-11.7031							20.175	36.8502			20.16	-54.6341									31.095	-33.87
20.05	9.85292	33.99	-0.426413			22.5	-1.93977	19.79	2.1656	33.685	4.60573			32.52	60.1689									21.9	-11.2241							20.275	37.1384			20.275	-54.1757									31.24	-33.9692
20.15	10.4598	34.15	-0.457004			22.635	-2.12702	19.89	2.04245	33.8	4.2555			32.635	60.8952									22	-11.724							20.37	38.1498			20.38	-54.1551									31.385	-33.7371
20.25	10.3369	34.285	-2.07325			22.755	-2.06056	19.99	2.04047	33.975	4.19833			32.75	61.8273									22.1	-12.1967							20.47	38.1795			20.485	-54.0893									31.52	-34.0094
20.35	10.2412	34.44	-2.48078			22.855	-1.96565	20.09	2.10451	34.185	3.88244			32.87	62.23									22.22	-11.2209							20.57	38.1326			20.59	-53.6809									31.705	-34.1028
20.45	10.4198	34.6	-3.07041			22.97	-2.0288	20.19	2.02751	34.325	3.71022			33	62.2257									22.33	-11.192							20.665	38.2083			20.69	-53.1346									31.845	-33.1781
20.55	10.4558	34.755	-3.00094			23.08	-2.14762	20.29	2.08206	34.465	2.67057			33.175	62.2242									22.435	-11.189							20.765	38.2564			20.79	-53.6098									31.98	-33.7116
20.65	10.4465	34.875	-2.39592			23.185	-2.00619	20.39	2.59589	34.635	2.83749			33.375	62.8273									22.545	-11.0804							20.865	38.7935			20.9	-53.5871									32.115	-35.4143
20.75	10.3354	35.04	-1.78407			23.295	-2.73928	20.485	2.54121	34.775	3.2414			33.51	64.6233									22.655	-11.7296							20.965	38.7723			21.005	-52.6195									32.245	-35.1718
20.85	10.2695	35.185	-1.56978			23.395	-2.89372	20.59	2.37161	34.94	3.99441			33.615	65.0273									22.78	-11.2132							21.065	39.1561			21.105	-53.1716									32.38	-36.7723
20.945	10.3095	35.345	-1.04233			23.5	-3.06194	20.69	2.57244	35.055	4.43508			33.77	65.2249									22.91	-11.1997							21.165	38.5174			21.205	-53.102									32.525	-38.7958
21.045	10.2386	35.5	-1.12166			23.615	-3.01285	20.795	2.58449	35.205	6.02164			33.885	64.9689									23.015	-11.2584							21.265	38.837			21.305	-53.7427									32.66	-38.4399
21.145	10.4148	35.625	-1.43644			23.73	-3.12844	20.9	2.32745	35.395	5.14928			34.005	65.2296									23.115	-11.1884							21.365	39.2808			21.41	-53.2036									32.86	-36.809
21.245	10.2938	35.785	0.0252483			23.845	-2.95046	21	2.51031	35.53	5.17516			34.105	64.9211									23.23	-11.1759							21.465	40.7226			21.525	-53.6817									33.115	-36.3241
21.345	10.2948	35.93	-0.572694			23.95	-3.0722	21.1	2.1133	35.71	6.18203			34.24	64.8157									23.33	-11.2222							21.565	41.2204			21.635	-55.1146									33.28	-35.8933
21.445	10.3101	36.07	0.454824			24.07	-3.01513	21.2	2.06502	35.85	5.98799			34.355	65.0939									23.435	-11.1803							21.665	41.3693			21.74	-54.6309									33.445	-35.3468
21.545	10.3297	36.235	-0.0177724			24.185	-4.03212	21.3	2.16456	35.97	6.18471			34.485	65.1814									23.54	-11.3922							21.765	41.2587			21.835	-55.6883									33.6	-33.9026
21.645	10.3817	36.375	-0.475757			24.295	-4.17114	21.4	2.09708	36.095	6.11965			34.61	63.6325									23.64	-11.1767							21.865	41.1657			21.96	-54.1037									33.78	-34.2863
21.74	10.3078	36.5	-1.47686			24.395	-5.07663	21.5	2.07742	36.195	5.68545			34.74	64.9731									23.75	-12.1992							21.965	41.1743			22.075	-55.1828									33.995	-35.7683
21.84	10.2607	36.625	-1.89284			24.52	-4.85486	21.6	2.01999	36.32	5.93286			34.89	65.8312									23.875	-11.6538							22.06	41.2482			22.17	-55.6432									34.205	-33.8834
21.94	10.3035	36.775	-1.63966			24.635	-5.91165	21.7	2.16169	36.44	5.16378			34.995	66.1523									24.02	-11.7133							22.16	41.2866			22.28	-56.5409									34.505	-33.0756
22.04	10.3669	36.92	-3.38052			24.745	-5.91524	21.8	2.03024	36.58	5.94361			35.105	65.9891									24.18	-12.7557							22.26	41.1774			22.385	-57.106									34.71	-32.6698
22.14	10.311	37.075	-3.11082			24.85	-6.03263	21.9	2.0615	36.69	5.98758			35.235	67.1123									24.285	-12.1791							22.36	40.7399			22.485	-58.04
22.24	10.4395	37.195	-3.00141			24.96	-6.04213	22	2.0452	36.825	5.65742			35.35	67.1256									24.39	-12.2408							22.465	41.7159			22.59	-58.6963
22.335	10.2906	37.305	-2.37099			25.075	-5.86178	22.1	2.10615	36.94	5.17841			35.485	67.1731									24.535	-11.9894							22.565	42.6055			22.69	-57.6557
22.435	10.3601	37.415	-2.41818			25.185	-5.90884	22.2	2.00104	37.05	4.99425			35.61	66.8837									24.64	-12.0357							22.665	43.2922			22.79	-57.1667
22.535	10.3496	37.575	-4.52394			25.285	-5.94639	22.3	2.07684	37.165	5.15175			35.725	66.9116									24.765	-11.7765							22.765	42.9348			22.89	-58.2013
22.635	10.3054	37.705	-4.9525			25.395	-6.05346	22.395	2.09669	37.285	4.97461			35.86	66.7449									24.885	-12.2237							22.865	43.5745			22.985	-58.182
22.735	10.3235	37.92	-5.46221			25.51	-5.92484	22.495	2.04201	37.44	5.1467			35.96	68.0668									25.03	-11.7466							22.965	44.7292			23.095	-58.2702
22.835	10.3985	38.06	-6.09579			25.63	-6.11369	22.595	1.46536	37.55	5.23412			36.095	68.6232									25.155	-11.0921							23.065	44.2271			23.2	-58.6104
22.93	10.3662	38.19	-6.01663			25.75	-5.87582	22.695	1.52789	37.675	4.70595			36.235	70.2354									25.26	-11.2635							23.165	44.2315			23.3	-59.6387
23.03	10.3316	38.315	-5.94832			25.845	-5.99698	22.795	1.57187	37.83	4.50203			36.405	70.2849									25.375	-10.7261							23.265	44.0764			23.4	-59.656
23.13	10.27	38.465	-5.4259			25.955	-6.07252	22.895	1.53484	37.965	4.92269			36.515	69.9157									25.56	-11.2361							23.365	44.1014			23.51	-58.1026
23.23	10.3796	38.585	-6.94022			26.06	-5.98903	22.995	1.61349	38.11	4.67043			36.64	70.2136									25.665	-11.6003							23.465	44.1383			23.61	-58.1371
23.33	10.3422	38.74	-7.05598			26.16	-5.97475	23.095	1.2655	38.275	4.04059			36.77	71.1704									25.76	-11.6035							23.565	43.6836			23.71	-58.1138
23.435	10.4468	38.89	-7.40332			26.26	-4.92778	23.195	1.5678	38.395	4.97996			36.9	73.0594									25.86	-11.2581							23.665	44.1982			23.82	-59.1351
23.535	10.2949	39.01	-8.11779			26.4	-5.00753	23.29	1.57438	38.54	6.99408			37.01	72.9288									25.96	-11.2451							23.765	44.7253			23.925	-59.8138
23.635	10.3225	39.145	-7.52071			26.515	-5.05601	23.39	1.54496	38.68	7.50479			37.13	72.8786									26.145	-10.7034							23.865	44.2904			24.03	-60.7729
23.735	10.3086	39.315	-7.00309			26.63	-5.07216	23.5	2.05142	38.89	8.00405			37.245	73.2379									26.26	-11.2692							23.965	44.2582			24.13	-60.248
23.835	11.2244	39.465	-6.01101			26.755	-5.15508	23.6	2.05619	38.99	8.4841			37.37	74.2808									26.36	-11.0806							24.065	45.1954			24.23	-60.1655
23.935	11.353	39.69	-6.50007			26.87	-5.47961	23.7	2.03815	39.11	8.45846			37.53	73.7317									26.49	-12.1567							24.165	45.1308			24.335	-60.612
24.035	11.3137	39.845	-6.02642			26.995	-5.10275	23.8	2.0633	39.225	6.68617			37.655	74.2112									26.625	-13.2121							24.265	45.2376			24.44	-60.678
24.135	11.405					27.115	-4.96181	23.895	2.51174	39.39	7.35508			37.79	74.1853									26.755	-12.772							24.365	45.2775			24.545	-61.1832
24.23	11.2211					27.22	-5.00917	23.995	2.53162	39.54	7.13033			37.995	74.6786									26.92	-12.2955							24.465	45.2759			24.645	-61.6482
24.33	11.2806					27.34	-4.93068	24.095	2.45146	39.705	7.65296			38.155	75.5603									27.015	-12.3525							24.565	46.2104			24.75	-62.093
24.425	11.4275					27.475	-5.04889	24.2	2.59919	39.9	8.67992			38.315	75.8715									27.14	-12.216							24.665	46.2202			24.85	-63.6875
24.525	11.4501					27.615	-4.82843	24.3	2.51875					38.485	75.9197									27.275	-11.6819							24.765	46.7433			24.955	-64.198
24.625	11.3097					27.74	-3.97127	24.395	2.53467					38.625	76.2597									27.39	-12.2778							24.865	47.7333			25.055	-62.5922
24.725	11.2834					27.86	-3.05245	24.495	2.6088					38.75	75.8066									27.485	-12.2517							24.965	48.4152			25.15	-62.1488
24.83	11.3202					27.985	-2.96122	24.595	2.59371					38.87	75.8855									27.59	-12.3156							25.065	48.714			25.26	-62.6698
24.93	11.4327					28.11	-2.97781	24.695	2.49412					39.005	76.1071									27.69	-12.2081							25.165	48.724			25.365	-63.1693
25.03	11.2554					28.22	-3.84031	24.795	2.45174					39.17	78.0061									27.805	-12.2672							25.27	49.3102			25.47	-62.6896
25.13	10.8534					28.34	-3.95423	24.89	2.57618					39.31	81.1819									27.915	-11.9461							25.37	49.3578			25.565	-63.5736
25.23	11.2425					28.63	-4.48547	24.99	2.58169					39.435	81.782									28.045	-11.7541							25.47	50.3878			25.67	-64.1795
25.325	11.2135					28.74	-4.60206	25.09	2.47322					39.555	83.3211									28.175	-11.6958							25.57	50.1313			25.77	-63.744
25.425	11.3403					28.855	-4.54091	25.195	2.56554					39.705	84.2564									28.365	-11.8122							25.67	49.4076			25.865	-64.6605
25.525	11.3258					28.99	-4.7259	25.29	2.57826					39.845	84.6805									28.5	-12.1402							25.77	49.7609			25.98	-64.7276
25.625	11.4744					29.1	-4.80225	25.39	2.60581															28.61	-12.2227							25.87	50.7231			26.08	-66.1236
25.725	11.3257					29.215	-4.46744	25.495	2.5074															28.76	-13.3025							25.97	51.1051			26.18	-65.6553
25.825	11.2977					29.35	-4.48262	25.59	2.60708															28.88	-13.2471							26.07	51.2585			26.285	-65.681
25.925	10.4472					29.485	-4.72155	25.69	2.59704															28.985	-13.3849							26.17	52.152
26.02	9.93896					29.685	-5.17316	25.8	2.57969															29.09	-13.2811							26.27	52.1023
26.12	10.4325					29.94	-4.43821	25.9	2.55025															29.195	-13.2725							26.37	52.0947
26.22	10.3902					30.125	-4.41404	26.01	2.68024															29.3	-12.3435							26.47	52.1132
26.32	10.3759					30.22	-4.44285	26.11	3.02456															29.415	-11.7578							26.575	52.1109
26.42	10.4903					30.41	-5.55438	26.21	3.08246															29.54	-11.2225							26.675	53.1394
26.52	10.4503					30.525	-5.48916	26.31	3.00998															29.65	-11.0372							26.775	53.118
26.62	10.4061					30.63	-5.53057	26.41	3.07403															29.765	-11.2335							26.875	54.134
26.72	10.3996					30.755	-5.49443	26.51	3.03229															29.88	-11.24							26.975	54.4194
26.82	10.4896					30.9	-5.54862	26.61	3.01554															30.01	-12.7222							27.08	54.5846
26.92	10.2235					31.015	-5.47157	26.71	2.93808															30.13	-13.2224							27.18	55.1159
27.02	10.3985					31.115	-5.57014	26.815	3.58461															30.24	-13.0892							27.28	55.1544
27.12	10.3975					31.24	-5.74364	26.92	3.55886															30.39	-13.9705							27.385	55.7155
27.22	10.2845					31.37	-5.56145	27.015	3.6837															30.505	-15.2703							27.48	56.1288
27.32	10.4103					31.475	-5.4687	27.115	3.40753															30.64	-15.1908							27.58	56.2451
27.42	10.3768					31.59	-5.49182	27.21	3.55811															30.76	-15.6162							27.68	56.2234
27.52	10.4647					31.695	-5.47351	27.305	3.47243															30.945	-15.9474							27.78	56.143
27.62	10.2965					31.81	-4.97389	27.415	3.44188															31.07	-15.3221							27.88	55.8255
27.725	10.4199					32.19	-5.01724	27.52	3.55735															31.195	-15.6799							27.98	56.1914
27.82	10.3733					32.37	-4.50796	27.62	3.48165															31.34	-15.0691							28.08	56.8076
27.92	10.4449					32.495	-4.70284	27.72	3.43729															31.45	-15.2419							28.18	56.087
28.02	10.2851					32.605	-4.8318	27.815	3.52205															31.58	-16.0638							28.285	55.8348
28.12	9.90485					32.755	-4.91269	27.91	5.50067															31.69	-16.7423							28.385	55.7392
28.22	10.3991					32.985	-5.05257	28.01	5.49691															31.825	-17.0367							28.485	55.7378
28.32	10.3301					33.18	-4.59799	28.11	4.61361															31.925	-17.211							28.59	56.1911
28.42	10.3501					33.295	-4.89374	28.215	4.63687															32.02	-17.2326							28.695	56.2151
28.52	10.2436					33.455	-5.46566	28.315	4.47766															32.15	-16.3152							28.8	55.1192
28.62	10.3293					33.595	-6.18138	28.415	4.4718															32.25	-16.8639							28.9	55.8499
28.72	10.3257					33.735	-5.51258	28.52	4.40671															32.36	-16.2574							29	55.8306
28.82	10.3403					33.895	-5.50636	28.62	4.48065															32.465	-16.1856							29.1	56.3182
28.92	9.89537					34.04	-5.51618	28.72	4.49231															32.58	-16.2626							29.195	56.2952
29.02	9.84842					34.155	-5.47967	28.82	4.50939															32.685	-16.2355							29.295	56.7456
29.12	9.87483					34.275	-5.21638	28.92	4.55598															32.795	-16.3183							29.395	56.7531
29.22	9.7838					34.49	-4.89199	29.015	4.48119															32.915	-15.8776							29.495	56.767
29.32	9.82626					34.65	-5.01953	29.115	4.51914															33.04	-15.8098							29.595	57.2393
29.42	9.25503					34.79	-3.94124	29.215	4.39952															33.15	-16.3308							29.695	58.2236
29.52	9.41123					34.96	-3.97667	29.32	4.48123															33.275	-15.7159							29.8	58.4431
29.62	9.88205					35.065	-4.54859	29.42	4.42806															33.375	-16.2215							29.9	58.7245
29.72	9.83499					35.17	-4.52541	29.52	4.59827															33.47	-16.2029							30	60.2237
29.82	9.88424					35.29	-5.07187	29.615	4.47545															33.585	-15.6525							30.1	60.2405
29.915	9.29852					35.46	-5.59371	29.715	4.50648															33.7	-16.1424							30.195	60.0683
30.01	9.38916					35.57	-4.00731	29.815	4.51043															33.8	-16.2124							30.295	60.2131
30.11	9.39826					35.79	-3.88519	29.915	4.51572															33.9	-16.1912							30.395	60.6928
30.215	9.33441					35.91	-3.33971	30.01	4.48986															34.005	-16.3343							30.495	60.1427
30.315	8.87778					36.035	-3.52495	30.11	4.50116															34.115	-15.8006							30.595	60.8509
30.415	8.82515					36.135	-3.49138	30.21	4.56326															34.235	-15.2812							30.695	60.8665
30.515	8.76903					36.24	-3.54252	30.305	5.12156															34.335	-15.1224							30.795	61.2804
30.62	8.30159					36.345	-3.49408	30.405	5.08835															34.465	-14.9918							30.895	61.281
30.72	8.42406					36.445	-3.60144	30.505	5.60538															34.57	-15.3099							30.995	61.2118
30.82	8.377					36.545	-3.5742	30.605	4.98447															34.67	-15.3223							31.095	61.7069
30.92	8.44629					36.64	-3.51121	30.705	5.0375															34.77	-15.2804							31.195	62.2252
31.02	8.48335					36.745	-3.5462	30.81	5.98461															34.875	-15.1059							31.295	61.8017
31.115	8.20219					36.845	-3.57513	30.91	6.04663															34.995	-15.2031							31.395	61.691
31.21	8.43354					36.975	-4.02832	31.01	6.03472															35.1	-15.1891							31.495	61.8164
31.31	8.4426					37.115	-4.55737	31.11	6.04838															35.2	-15.2522							31.595	61.6132
31.405	8.27257					37.215	-4.5405	31.21	5.49064															35.295	-15.3092							31.695	61.7196
31.505	8.68171					37.315	-4.39881	31.31	5.09417															35.39	-15.1312							31.795	62.1439
31.605	8.83568					37.495	-4.2054	31.41	4.51131															35.495	-15.158							31.895	62.3111
31.705	8.25982					37.625	-4.45268	31.51	4.51148															35.6	-15.2667							31.995	63.2896
31.805	8.3866					37.73	-4.17202	31.61	4.51133															35.71	-15.4144							32.095	63.26
31.905	8.45819					37.88	-4.08404	31.715	4.54337															35.815	-15.2873							32.195	63.6804
32	8.37996					38.03	-4.54647	31.815	4.5749															35.92	-15.434							32.295	64.0947
32.1	8.35849					38.165	-4.14781	31.91	4.53463															36.02	-15.2198							32.395	65.1779
32.2	8.44026					38.33	-4.06072	32.005	4.53421															36.115	-16.0972							32.495	66.133
32.295	7.74639					38.515	-3.83985	32.105	4.64159															36.225	-15.9672							32.595	67.2135
32.39	7.38929					38.625	-4.56471	32.205	5.0484															36.33	-16.2327							32.695	67.4793
32.49	7.45804					38.75	-4.80703	32.305	5.09085															36.445	-16.0208							32.795	68.1416
32.59	7.38889					38.905	-5.53226	32.405	4.55818															36.545	-15.4953							32.895	68.6929
32.69	7.41725					39.15	-5.99414	32.51	4.46646															36.645	-16.4042							32.995	68.1396
32.79	7.485					39.31	-5.6063	32.61	3.99438															36.745	-16.1557							33.095	68.2579
32.89	6.84855					39.42	-5.60265	32.71	3.94679															36.85	-16.2422							33.195	68.2467
32.99	6.99501					39.53	-5.69101	32.815	4.52604															36.95	-16.2961							33.295	68.2532
33.09	7.4562					39.635	-5.58061	32.915	4.57047															37.05	-16.2609							33.395	67.6954
33.19	7.42901					39.805	-4.62303	33.015	4.44923															37.155	-16.2496							33.495	67.8581
33.29	7.47942					39.9	-4.47342	33.115	4.95123															37.265	-16.7476							33.595	67.1749
33.39	7.36628							33.215	5.1141															37.37	-17.189							33.695	67.142
33.49	7.35198							33.32	4.66174															37.485	-16.7186							33.795	67.2108
33.59	7.37462							33.42	4.56063															37.61	-16.7371							33.895	67.2846
33.69	7.31161							33.52	4.44134															37.71	-16.6992							33.995	67.2671
33.785	7.38609							33.62	5.03537															37.815	-17.1103							34.095	67.2219
33.885	7.26461							33.72	4.99811															37.915	-17.172							34.195	68.2012
33.985	7.27564							33.82	5.03509															38.015	-17.3731							34.295	67.5919
34.085	7.31476							33.92	5.09126															38.115	-17.1213							34.395	67.7639
34.185	6.81358							34.02	4.96446															38.22	-17.0923							34.495	67.2312
34.285	6.89158							34.12	4.41082															38.315	-17.1684							34.595	66.7727
34.385	6.8686							34.22	4.58292															38.415	-17.2962							34.695	67.1195
34.485	6.84228							34.32	5.33931															38.52	-17.2348							34.795	66.7969
34.585	6.87113							34.42	5.52157															38.62	-17.2156							34.895	65.7728
34.685	6.89273							34.52	5.59647															38.72	-17.2168							34.995	65.1701
34.785	6.845							34.62	5.43679															38.825	-17.1472							35.095	64.1145
34.885	6.83269							34.72	5.49311															38.925	-16.5811							35.195	64.1715
34.985	7.41425							34.82	6.08948															39.02	-15.9525							35.295	64.1905
35.085	7.40887							34.92	6.04975															39.12	-16.2178							35.395	64.2194
35.185	7.45048							35.02	5.53945															39.22	-16.5748							35.495	64.1975
35.285	7.41234							35.12	6.0434															39.33	-17.2592							35.595	64.259
35.385	7.40111							35.22	5.99637															39.47	-17.2513							35.695	64.1366
35.48	7.36659							35.32	6.07123															39.57	-17.1212							35.795	65.7015
35.58	7.31647							35.42	6.06053															39.665	-17.2393							35.895	66.2003
35.675	7.32908							35.52	6.47275															39.765	-17.3169							35.995	66.302
35.77	7.4209							35.62	6.50068															39.86	-17.2401							36.095	66.775
35.87	7.3841							35.72	6.45998															39.96	-17.1608							36.195	66.1075
35.97	7.43058							35.82	6.49904																							36.295	66.7744
36.07	6.84248							35.92	6.45631																							36.395	66.6993
36.17	6.8259							36.015	6.41577																							36.495	66.7079
36.27	6.8671							36.115	6.07465																							36.595	67.1795
36.37	6.94519							36.215	5.93568																							36.695	67.7772
36.47	6.84701							36.315	6.12963																							36.795	68.077
36.57	6.30675							36.415	6.02257																							36.895	68.6193
36.67	6.30754							36.515	6.74841																							36.995	69.278
36.77	6.45064							36.615	6.6182																							37.095	70.2314
36.87	6.30642							36.715	6.4094																							37.19	70.2728
36.97	6.41537							36.815	6.37842																							37.29	71.5678
37.07	6.35091							36.915	6.44121																							37.39	71.8582
37.17	6.38478							37.015	6.40234																							37.49	72.6326
37.27	6.39223							37.115	6.57898																							37.59	71.7858
37.37	6.39712							37.215	6.52744																							37.69	72.6322
37.465	6.35377							37.31	5.42861																							37.79	72.7851
37.56	5.91144							37.41	5.53978																							37.89	73.2852
37.66	5.85461							37.51	5.51156																							37.99	73.2114
37.76	5.77503							37.61	5.57354																							38.09	74.1868
37.86	5.85591							37.71	5.54538																							38.19	74.6329
37.96	5.85066							37.815	5.595																							38.29	74.2192
38.06	5.79984							37.91	5.5226																							38.39	73.7169
38.16	5.8396							38.005	5.52154																							38.49	74.7021
38.26	6.48431							38.11	5.61114																							38.59	74.1247
38.36	6.2703							38.21	5.02031																							38.69	74.2178
38.46	6.11775							38.31	5.02276																							38.79	74.2865
38.56	5.86636							38.41	5.1169																							38.89	74.5786
38.66	5.82516							38.51	5.06318																							38.99	75.027
38.76	5.90518							38.61	5.01913																							39.095	75.2663
38.86	6.35289							38.71	5.03648																							39.195	75.803
38.96	6.39242							38.81	4.98222																							39.295	76.1514
39.06	6.33478							38.91	5.06214																							39.395	76.1365
39.16	6.25787							39.01	5.06346
39.26	6.49547							39.11	5.06682
39.36	6.34287							39.215	5.03704
39.46	6.50546							39.315	5.01036
39.56	6.40079							39.415	5.08614
39.66	6.50697							39.52	5.4949
39.76	6.53348							39.62	5.58403
39.86	6.35127							39.715	5.49677
39.96	6.3805							39.815	5.55721
								39.91	5.40758
[truncated: 370 more columns]

## Sheet: 3e
0.095	-0.478593	0.14	-1.45669	0.245	-0.1919	0.11	0.0161453	0.095	0.0773514	0.155	0.331798	0.105	0.0646151	0.23	0.978501	0.195	-1.32196	0.49	0.39622	0.19	0.548987	0.22	0.498358	0.105	-0.519434	0.575	-0.828716	0.785	-1.66448	0.69	-0.629221	0.525	-1.19273	0.115	0.123319	0.1	0.426494	30.175	0.146422	2.145	0.507975	0.265	0.413642	0.3	-0.0387005	0.245	0.358763	0.395	-1.18721
0.225	0.363723	0.33	-1.95391	0.495	-0.231694	0.23	-0.132709	0.195	-0.0115357	0.31	0.251996	0.21	0.216703	0.42	1.00953	0.455	-1.51661	0.75	1.04902	0.565	0.0222869	0.475	1.40739	0.21	-1.50825	1.025	-1.67083	1.425	-1.73666	1.7	1.44599	0.625	-0.265527	0.22	0.201813	0.205	-0.194726	30.325	-1.88442	2.365	3.20779	0.44	1.41612	1.135	-0.627647	0.5	-0.902967	0.595	-0.182536
0.34	-0.447314	0.465	-1.40228	0.69	-0.0686147	0.355	0.0436896	0.295	0.0535186	0.45	-0.0314919	0.315	0.122485	0.605	1.98371	0.815	0.212886	1.1	1.40516	0.94	0.175265	0.69	1.42183	0.34	-1.73928	1.81	-1.80206	2.005	-2.4896	3.06	2.00781	0.72	-0.452875	0.35	0.19463	0.305	-1.26593	30.435	-1.87114	2.625	3.23323	0.655	2.80553	1.405	-0.199366	0.745	-2.09233	0.84	0.428472
0.44	-0.411306	0.615	-2.47558	0.92	-0.165868	0.47	-0.0167632	0.395	0.106675	0.57	1.26849	0.415	0.0156602	0.73	2.2045	1.04	-0.871211	1.405	2.04866	1.445	0.482662	0.96	2.42915	0.44	-2.50489	2.635	-2.72915	2.85	-2.44694	4	1.12342	0.82	0.260296	0.46	0.150509	0.405	-0.609631	30.595	-0.983217	2.825	4.18844	0.865	3.33881	1.68	-0.0474471	0.9	-2.1605	1.14	1.7557
0.545	-0.657994	0.785	-4.50691	1.11	-0.195281	0.605	-0.0942091	0.495	0.0422017	0.745	2.19274	0.525	-0.372447	0.915	2.18986	1.19	-2.16711	1.71	2.50822	1.74	-0.544278	1.135	5.45082	0.54	-2.2316	3.175	-2.38015	4.31	-1.56722	4.88	0.013027	0.92	-0.213042	0.59	-0.0495654	0.5	-1.15803	30.72	-1.03616	3.095	4.65045	1.04	3.96725	1.9	0.00678051	1.075	-1.60779	1.685	3.03001
0.65	0.380579	0.955	-4.12269	1.41	-0.0551102	0.72	0.100364	0.595	-0.0412183	0.9	2.20688	0.64	-0.498448	1.045	2.10413	1.34	-1.99033	2.055	2.14587	1.955	-2.05986	1.37	6.42165	0.645	-2.06401	3.695	-2.27358	5.13	-2.16964	5.83	0.022223	1.02	0.260865	0.735	0.0361066	0.6	-1.20742	30.845	-0.425585	3.3	6.26373	1.21	4.96125	2.075	-0.114032	1.2	-1.92895	2.27	3.12368
0.755	0.440696	1.09	-4.99084	1.66	0.0220788	0.865	-0.0424481	0.695	0.0120962	1.035	2.3852	0.785	-0.492299	1.255	2.24235	1.69	-0.691815	2.28	2.06806	2.31	-2.50318	1.56	7.577	0.765	-3.14153	4.54	-2.09913	5.535	-2.68464	6.38	0.10957	1.12	1.54629	0.87	0.0964834	0.7	-2.11418	30.955	-0.474569	3.56	8.39009	1.375	5.7941	2.355	-0.0403211	1.5	-2.96359	2.765	3.78267
0.855	0.593593	1.285	-4.91816	1.865	-0.149358	0.995	0.953408	0.795	0.0293235	1.19	2.91824	0.93	-0.528423	1.45	2.96405	1.96	-2.49367	2.595	2.30468	2.565	-5.10071	1.765	8.3649	0.885	-2.18179	5.18	-1.71241	5.935	-2.97201	7.04	0.0126312	1.22	0.958949	1.01	0.199218	0.81	-4.67398	31.055	-0.458516	3.82	9.66467	1.55	6.49736	2.64	-0.0559216	1.685	-3.98014	3.07	4.81803
0.955	0.704958	1.415	-4.94082	2.05	-0.23859	1.135	0.952219	0.895	-0.462939	1.355	4.20994	1.12	-0.520937	1.585	4.189	2.205	-2.47281	2.925	2.23491	2.84	-5.95821	1.985	8.35621	0.99	-2.10833	5.505	-1.77697	7.095	-5.08695	7.695	2.63036	1.32	0.769288	1.12	0.263355	0.91	-6.07778	31.185	0.560158	4.08	10.833	1.685	7.96855	2.815	0.047034	1.805	-4.29396	3.365	4.92945
1.065	0.571096	1.635	-4.99917	2.29	-0.103383	1.265	-0.075074	0.995	-0.432274	1.52	4.10012	1.3	-0.556825	1.81	4.12913	2.405	-2.43339	3.245	2.99444	3.225	-8.03705	2.2	9.90115	1.13	-1.147	5.815	-3.77573	7.435	-6.60218	8.265	4.92946	1.42	0.590367	1.295	-0.289467	1.01	-6.20502	31.31	0.567174	4.33	11.3449	1.8	10.3726	2.98	0.0410348	1.965	-3.14294	3.935	3.42352
1.165	0.416838	1.83	-5.8868	2.54	-0.127181	1.385	-0.184637	1.095	-0.450912	1.645	4.10231	1.45	-0.372906	2.015	3.06949	2.62	-2.55049	3.47	3.1637	3.595	-9.06279	2.44	9.32194	1.245	-0.492197	6.045	-3.88225	7.895	-6.59585	9.055	6.4498	1.52	0.830873	1.48	-0.31265	1.12	-6.61378	31.435	1.15265	4.53	11.3072	1.975	10.578	3.23	0.315231	2.145	-3.56856	4.425	2.76073
1.275	0.619461	2.13	-4.42777	2.865	-0.136619	1.495	-0.0388394	1.195	-0.60554	1.795	3.74893	1.685	-0.951488	2.21	4.14588	2.915	-1.40505	3.735	3.52285	3.895	-8.89784	2.66	9.92349	1.35	-0.982808	6.26	-3.53175	8.24	-6.55105	9.69	7.06128	1.62	1.72918	1.61	-0.351006	1.225	-7.12733	31.58	3.10632	4.8	11.7348	2.11	13.6721	3.435	-0.0886719	2.29	-2.9932	4.555	2.85065
1.375	0.833663	2.325	-2.65513	3.08	-0.637617	1.615	0.133244	1.295	-0.953019	1.945	5.18246	1.815	-0.849491	2.51	5.08435	3.155	-2.47559	4.16	3.45717	4.16	-10.8369	2.875	9.75451	1.47	0.240002	6.465	-3.66612	8.775	-7.11182	10.345	7.29831	1.72	1.6843	1.81	-0.346592	1.325	-7.66976	31.695	4.82555	5.07	13.6404	2.265	12.3254	3.62	-0.060296	2.42	-3.10508	4.735	2.8735
1.485	-0.460292	2.53	-3.57203	3.245	-0.744306	1.76	-0.514165	1.395	-0.946676	2.06	4.89884	1.925	-1.07655	2.725	6.00229	3.425	-3.19939	4.675	3.09157	4.515	-10.9623	3.035	7.88647	1.56	-0.525294	6.815	-5.00348	9.31	-7.12631	11.045	4.86981	1.82	1.06678	1.95	-0.358224	1.435	-8.59066	31.815	5.08547	5.365	15.2794	2.425	14.3535	3.825	-0.233029	2.6	-1.95789	5.02	3.27315
1.59	-0.544388	2.775	-3.08205	3.435	-0.546553	1.885	-2.06705	1.495	-0.950365	2.185	5.15838	2.045	-0.999887	2.905	7.14239	3.645	-2.88477	4.86	3.00763	4.75	-10.5006	3.315	8.32266	1.66	-0.162813	7.075	-4.81282	9.595	-6.57368	11.625	6.17389	1.92	1.67553	2.17	-0.339029	1.535	-7.64312	31.965	6.97561	5.65	13.4485	2.58	15.994	4.005	0.0350206	2.785	-2.00471	5.365	3.7847
1.69	-0.159227	2.935	-3.41743	3.685	-0.117108	2.015	-1.05795	1.595	-0.916461	2.37	4.2762	2.235	-1.03668	3.08	8.08875	4.03	-4.36076	5.12	3.10905	5.17	-11.404	3.475	9.00956	1.77	0.826082	7.34	-5.47658	10.265	-7.23088	12.15	4.09917	2.025	1.16654	2.34	-0.369677	1.635	-7.19035	32.08	6.63629	5.925	12.6225	2.715	18.3939	4.275	0.000931985	2.93	-2.20317	5.685	4.43883
1.79	0.95909	3.13	-2.00988	3.95	-0.0825176	2.14	-1.06062	1.695	-0.956386	2.535	4.23575	2.4	-0.721787	3.295	7.75464	4.265	-4.06877	5.47	4.04605	5.365	-9.8447	3.665	7.90003	1.885	1.23326	7.78	-4.94831	10.65	-8.05484	12.6	4.04079	2.125	1.72529	2.56	-0.418935	1.735	-7.08806	32.205	6.49075	6.155	14.9309	2.91	18.8169	4.49	0.0349643	3.095	-2.05214	5.925	4.73011
1.93	1.91559	3.36	-2.09715	4.16	-0.566704	2.25	-1.12168	1.795	-1.03011	2.68	4.31562	2.535	-0.870555	3.5	9.04126	4.505	-2.37375	5.735	4.4534	5.56	-10.4164	3.855	8.8761	2.025	1.27737	8.245	-4.87474	11.11	-7.60506	13.03	4.93052	2.225	1.7019	2.775	-0.452534	1.835	-6.72321	32.335	4.61757	6.38	17.2668	3.075	17.8482	4.705	0.0620009	3.235	-3.00584	6.125	4.2499
2.03	1.98523	3.55	-1.48545	4.385	-0.573607	2.37	-1.11679	1.895	-1.01737	2.825	4.10373	2.655	-1.01261	3.69	8.74327	4.88	-2.52843	6.025	3.94203	5.7	-10.9606	4.02	9.50888	2.13	1.73635	8.51	-4.69062	11.685	-7.5458	13.595	4.02924	2.33	2.12717	2.965	-0.407209	1.94	-6.63364	32.47	3.88836	6.68	20.1472	3.25	17.913	4.925	1.0404	3.42	-1.10629	6.335	4.58596
2.14	2.47495	3.74	-2.41423	4.65	-0.564278	2.52	-1.0241	1.995	-0.972725	2.97	4.42838	2.825	-0.798937	3.9	8.77001	5.265	-2.4957	6.21	4.35694	5.915	-9.83786	4.18	9.43685	2.23	1.79304	8.865	-4.87845	12.075	-7.56232	14.235	4.09059	2.435	2.38784	3.225	-0.967302	2.035	-6.67829	32.575	2.99843	6.95	18.6672	3.515	18.3261	5.175	0.971819	3.585	0.207389	6.645	5.81804
2.27	3.50013	4.05	-2.4171	4.82	-0.606172	2.635	-0.928631	2.095	-0.99675	3.19	3.61801	3.1	-0.933413	4.105	8.56527	5.565	-2.63034	6.445	3.98344	6.07	-11.4367	4.355	10.6034	2.33	1.76776	9.355	-3.58192	12.74	-8.13072	14.85	4.04503	2.535	2.67779	3.46	-1.30658	2.135	-6.70704	32.69	4.39682	7.35	19.7427	3.72	19.9118	5.37	1.01588	3.715	-0.57771	6.795	5.78162
2.37	4.84266	4.21	-0.618293	4.995	-0.576918	2.78	-2.26879	2.195	-0.912561	3.575	3.56465	3.45	-0.907601	4.335	9.82713	5.715	-1.91994	6.665	3.46335	6.265	-11.3763	4.545	9.82692	2.43	1.28403	9.71	-2.85161	13.305	-9.57681	15.43	4.04206	2.635	2.73423	3.745	-1.87571	2.235	-6.67678	32.83	3.50153	7.67	20.8464	3.85	22.1912	5.65	0.909113	3.845	-0.893925	6.98	5.79913
2.47	5.02744	4.41	-1.49282	5.175	-0.731053	2.915	-1.97265	2.295	-0.956065	3.715	3.18699	3.715	-0.707537	4.545	11.769	5.905	-3.04092	6.965	3.40274	6.44	-9.99364	4.74	11.3952	2.55	0.766636	10.125	-2.69077	13.865	-9.49131	16.27	2.50247	2.735	3.14768	4.06	-1.92715	2.335	-7.14226	32.96	3.55921	7.94	22.7075	3.99	22.8958	5.89	0.810316	4.01	-0.924264	7.175	5.82746
2.58	5.8994	4.61	-0.0954058	5.34	-0.59552	3.05	-1.97981	2.395	-0.970939	3.91	3.16674	3.965	-0.627464	4.76	13.6431	6.135	-1.57988	7.355	3.18549	6.695	-8.47603	4.92	12.946	2.65	0.727641	10.39	-3.22518	14.535	-9.44215	17.085	2.00771	2.835	3.74581	4.29	-1.37239	2.435	-7.18816	33.065	3.18429	8.245	23.4391	4.14	23.2532	6.055	1.01807	4.115	-0.882727	7.335	5.79241
2.68	5.96237	4.84	0.0530233	5.525	-0.550234	3.185	-1.47431	2.495	-1.02781	4.07	4.14153	4.42	-1.05352	4.95	14.2236	6.325	-0.785028	7.695	4.97634	6.86	-10.3078	5.095	14.3751	2.75	0.822597	10.72	-3.11738	15.29	-9.08959	17.85	3.00955	2.945	3.17308	4.555	-1.39742	2.535	-6.71727	33.175	5.03065	8.65	25.2807	4.33	22.6437	6.415	0.878956	4.225	-1.95686	7.505	5.78329
2.78	5.95901	5.02	0.371641	5.655	-0.469533	3.295	-1.16886	2.595	-1.00817	4.235	3.75524	4.735	-0.0606434	5.135	14.3489	6.505	-1.49216	7.925	5.95458	7.02	-11.9438	5.315	12.8971	2.85	0.85548	11.185	-3.72836	15.92	-9.67906	19	4.13226	3.045	3.42223	4.72	-0.888193	2.635	-7.22116	33.27	5.74227	8.955	25.6673	4.465	24.7835	6.775	0.94795	4.355	-2.37634	7.83	4.8126
2.88	6.02784	5.165	0.576592	5.89	-0.582545	3.42	-0.0631056	2.695	-0.977803	4.42	3.01754	4.94	-0.906788	5.365	16.2894	6.69	-2.42522	8.155	5.9517	7.165	-12.4201	5.475	11.9965	2.955	1.26796	11.48	-4.10187	16.41	-10.6123	20.17	5.04558	3.145	4.63274	4.935	-0.91657	2.74	-7.66772	33.375	6.09264	9.315	24.7159	4.6	25.4379	7.035	0.875518	4.485	-3.83016	8.015	4.75213
2.985	5.49026	5.31	0.428331	6.035	-0.626292	3.545	-0.0377506	2.795	-0.946833	4.625	3.65654	5.25	-0.784212	5.525	15.8972	6.84	-3.97882	8.335	5.90318	7.515	-11.6582	5.64	13.2538	3.065	1.33345	11.725	-3.70786	16.825	-12.5646	21.01	4.0613	3.245	4.15087	5.13	-0.883151	2.835	-6.98162	33.53	5.52605	9.545	26.3746	4.755	25.3894	7.285	1.00926	4.595	-3.43276	8.535	3.31136
3.085	4.97687	5.435	-0.312154	6.145	-0.424285	3.665	-0.0312893	2.895	-1.00755	4.785	3.34118	5.445	-2.00068	5.645	15.9513	7.095	-4.3298	8.63	7.90148	7.81	-11.0491	5.82	12.8985	3.205	0.233363	12.465	-2.66392	17.265	-13.6483	22.115	5.21728	3.345	4.04043	5.32	-0.754655	2.935	-7.67398	33.645	6.19523	9.71	26.9473	4.91	27.8373	7.475	0.89697	4.735	-2.3337	8.835	3.84675
3.185	3.91627	5.555	-0.427564	6.295	-0.74047	3.785	0.0403141	2.995	-0.991763	4.915	3.07161	5.645	-1.91407	5.86	15.8384	7.29	-5.9896	8.795	7.85737	7.98	-11.9106	6.01	15.0439	3.31	-0.231397	13.04	-3.73322	18.01	-14.6177	23.255	3.02557	3.45	4.67284	5.555	-0.958464	3.04	-7.67838	33.745	7.59759	9.98	29.2538	5.055	30.4752	7.73	0.821844	4.855	-3.74321	9.24	4.60329
3.295	4.1318	5.745	-0.788607	6.49	-0.544063	3.9	-0.412836	3.095	-0.922066	5.065	3.80355	5.815	-1.86528	5.995	16.698	7.525	-5.8269	9.25	8.17983	8.285	-12.4174	6.155	16.3095	3.415	-0.368986	13.535	-2.58347	18.5	-16.0899	24.135	3.49784	3.55	5.15362	5.775	-0.965942	3.14	-8.10394	33.895	6.14829	10.21	29.7404	5.205	31.6711	7.94	0.942302	4.97	-4.1524	9.45	5.0566
3.4	5.32488	5.93	-2.02773	6.61	-0.629023	4.045	0.0333959	3.195	-0.957109	5.265	3.64165	6.075	-1.84287	6.12	17.0292	7.675	-6.05447	9.48	9.14463	8.54	-12.7946	6.305	17.3616	3.515	-0.253508	14.245	-3.69496	19.255	-15.5543	25.25	3.10103	3.65	5.64307	5.925	-0.713984	3.24	-8.27285	34.04	6.54259	10.475	31.589	5.42	32.2736	8.135	0.977771	5.16	-3.78768	10.075	5.38306
3.5	4.94149	6.04	-3.04838	6.815	-0.567503	4.155	-0.0219344	3.295	-0.96483	5.495	3.42918	6.295	-2.01618	6.26	16.9315	7.85	-5.62405	9.635	9.01043	8.845	-13.3625	6.415	18.3852	3.65	0.250504	14.84	-3.86461	19.92	-17.4322	26.385	5.11611	3.75	5.76764	6.09	-0.880699	3.34	-7.22573	34.18	5.58672	10.755	33.4982	5.575	33.8216	8.545	0.925971	5.28	-6.39917	10.59	4.6351
3.605	3.5161	6.185	-2.98562	6.965	-0.726041	4.265	-0.0385257	3.395	-0.990733	5.65	3.11071	6.49	-2.00294	6.39	17.1342	8.015	-6.36129	9.84	9.42171	9.14	-12.0053	6.555	20.1955	3.775	0.248747	15.355	-2.66705	20.815	-16.0781	27.35	6.37353	3.85	6.1164	6.25	-1.00943	3.45	-8.14023	34.31	4.02314	11.01	33.6054	5.725	36.8922	8.79	1.06613	5.395	-7.22231	10.92	4.72625
3.71	4.1782	6.355	-3.17956	7.12	-0.682684	4.4	-0.014965	3.495	-0.669559	5.85	3.19276	6.645	-2.07533	6.535	17.2056	8.265	-7.72657	9.985	9.086	9.415	-13.3934	6.695	22.3841	3.895	-1.06941	15.805	-3.9475	21.295	-16.5843	28.28	6.06907	3.955	5.65455	6.505	-0.878595	3.555	-8.72523	34.415	3.50136	11.335	32.7664	5.85	38.4888	9.875	1.97069	5.56	-5.82907	11.105	4.69787
3.825	4.89124	6.5	-3.61723	7.27	-0.503549	4.52	-0.467996	3.595	-0.931204	5.97	3.14613	6.84	-1.86957	6.655	17.1921	8.405	-10.2648	10.24	8.10128	9.65	-14.9265	6.83	23.072	4	-1.59833	16.175	-2.51163	21.885	-17.4912	29.69	5.45506	4.055	5.34002	6.705	-0.779424	3.655	-9.12764	34.535	4.12773	11.69	32.7908	6.005	39.3663	10.11	2.04632	5.75	-8.14328	11.395	5.8165
3.935	4.94138	6.71	-2.12232	7.48	-0.60213	4.635	-0.0682443	3.695	-1.01525	6.09	3.16744	7.44	-1.80007	6.825	16.8568	8.52	-10.8618	10.4	8.10286	9.84	-14.7991	6.995	22.8852	4.115	-1.74687	16.615	-3.31903	22.325	-16.3629	30.715	5.10394	4.155	6.14101	7.035	-0.340336	3.76	-9.13174	34.65	4.54564	12.035	34.6052	6.175	40.6627	10.355	1.97032	5.875	-8.00845	11.67	6.80959
4.04	5.52623	6.87	-1.96698	7.665	-0.702079	4.75	-0.0956097	3.795	-0.946517	6.215	2.83526	7.63	-1.99506	7.005	17.2483	8.725	-11.5021	10.655	8.38618	10.135	-14.8744	7.155	24.014	4.225	-2.27582	17.285	-3.21907	22.665	-17.1125	32.12	4.99251	4.26	6.0706	7.255	-0.891247	3.86	-9.63074	34.76	5.01585	12.34	35.0454	6.335	43.3676	10.55	1.81517	6.005	-9.03546	11.855	6.66953
4.14	6.06838	7.02	-2.11872	7.815	-0.649609	4.88	0.0556118	3.895	-0.922622	6.36	2.17301	7.785	-1.99122	7.18	17.1681	8.94	-12.4361	11	8.30223	10.34	-15.0788	7.335	26.0257	4.34	-2.25327	18.02	-3.70855	23.07	-16.0379	32.86	5.09116	4.36	6.10431	7.36	-0.806258	3.96	-9.95334	34.87	4.57242	12.7	35.8054	6.5	44.3399	10.72	1.94265	6.12	-10.2061	12	6.78517
4.265	6.92141	7.185	-2.03618	7.96	-0.495128	5.04	0.424004	3.995	-0.947075	6.48	2.21556	8.08	-1.45219	7.35	17.76	9.14	-12.4658	11.2	8.03592	10.545	-15.7821	7.575	25.6294	4.445	-2.29863	18.685	-3.83506	23.34	-16.0739	33.535	4.99244	4.46	6.18476	7.54	-1.42725	4.06	-9.68357	34.99	5.54819	13.08	35.765	6.67	46.7905	11.04	1.99843	6.255	-10.402	12.44	7.73302
4.365	6.55767	7.415	-2.03413	8.145	-0.754392	5.19	0.979922	4.095	-0.953889	6.585	2.18153	8.59	-1.38287	7.55	18.0103	9.325	-11.368	11.39	8.27952	10.8	-15.4053	7.82	24.6621	4.55	-2.56374	19.235	-4.90842	23.665	-14.024	34.405	6.43447	4.56	6.72414	7.69	-1.83064	4.155	-9.63587	35.105	6.93855	13.39	35.5598	6.815	48.8664	11.255	1.77827	6.4	-11.8736	12.71	7.82684
4.465	6.94695	7.695	-1.41943	8.295	-0.694505	5.29	0.91119	4.195	-0.964391	6.69	2.18748	8.915	-1.48863	7.735	18.6242	9.525	-11.4617	11.665	8.46082	10.985	-14.3437	8.035	25.9777	4.66	-3.41037	19.945	-3.71821	24.675	-11.6122	35.33	5.06033	4.66	6.83424	7.865	-1.80482	4.255	-10.5907	35.235	5.44809	13.765	36.8771	6.945	49.4482	11.49	1.81664	6.54	-14.1086	13.12	7.67885
4.565	9.05282	7.885	-1.9983	8.47	-0.0663105	5.4	1.02063	4.295	-1.0228	6.805	2.4639	9.29	-1.30217	7.87	19.1333	9.705	-11.9548	11.86	9.0441	11.18	-13.9972	8.23	26.9761	4.75	-2.78309	20.96	-3.5794	26.065	-10.529	35.9	6.42321	4.765	7.18442	8.035	-1.8359	4.375	-11.2372	35.35	6.10596	14.31	37.363	7.07	52.2777	11.745	2.00788	6.655	-13.8416	13.54	7.80381
4.665	7.87023	8.04	-1.48395	8.655	-0.0919882	5.53	0.925545	4.395	-0.936204	6.965	3.19354	9.44	-2.09486	8.015	17.7945	9.935	-12.4333	12.01	8.91561	11.375	-14.4161	8.36	26.3445	4.85	-2.30901	21.54	-4.23896	27.04	-8.56977	36.51	7.02343	4.865	7.64826	8.24	-1.84853	4.48	-11.0812	35.475	7.04819	15.025	38.3457	7.22	53.9587	12.01	0.959345	6.82	-13.8392	13.995	7.93145
4.77	8.58127	8.24	-0.940338	8.865	-0.122862	5.65	1.07207	4.495	-0.971031	7.165	2.69755	9.625	-1.8906	8.175	18.8606	10.165	-11.4608	12.18	8.99351	11.625	-15.8965	8.51	27.3688	4.955	-3.24355	22.145	-4.83133	27.69	-8.57527	38.015	6.65757	4.965	7.1666	8.44	-1.82791	4.58	-11.0307	35.62	7.62407	15.55	37.0016	7.38	55.6777	12.29	0.907605	6.94	-12.8087	14.35	7.74876
4.875	8.44934	8.435	-1.56209	9.075	-0.0958703	5.8	1.01772	4.595	-0.996488	7.27	2.09654	9.835	-2.1245	8.32	19.1594	10.35	-11.143	12.335	9.12938	11.81	-15.7609	8.69	28.9925	5.07	-2.74889	23.25	-4.31568	28.275	-9.8255	39.56	6.988	5.065	6.45701	8.595	-2.00306	4.68	-11.2555	35.73	6.94755	16.385	36.4408	7.51	57.6219	12.75	0.930859	7.07	-12.9441	14.705	6.8441
4.975	8.30389	8.58	-0.988798	9.415	-0.195634	5.91	0.883094	4.695	-0.895057	7.455	2.22549	10.52	-1.50184	8.455	18.9377	10.55	-12.0323	12.61	8.88349	11.995	-14.9911	8.845	30.9252	5.19	-3.30605	24.175	-4.90675	28.71	-9.69457			5.165	6.1579	8.78	-2.29841	4.78	-10.6379	35.835	7.53716	16.81	35.4661	7.715	57.9249	13.045	1.14433	7.185	-10.8326	14.95	6.72181
5.075	8.34361	8.775	-1.59396	9.64	-0.05564	6.01	0.990271	4.795	-1.00374	7.645	1.59621	10.81	-2.00553	8.61	18.8155	10.735	-12.0809	12.74	8.86291	12.21	-13.9832	9	32.6919	5.295	-3.71953	24.85	-6.69937	29.235	-9.97921			5.265	5.72244	9.125	-2.55201	4.88	-11.6507	35.945	7.62972	17.485	34.9742	7.88	61.2992	13.48	0.903658	7.325	-10.5052	15.17	6.81267
5.175	8.38292	8.925	-0.995165	9.79	0.359336	6.125	0.882659	4.895	-0.953109	7.765	1.68999	10.995	-1.96295	8.75	18.26	10.86	-12.9283	12.9	9.3937	12.45	-14.3665	9.14	31.9739	5.435	-4.00727	25.66	-6.99144	30.06	-11.6178			5.365	5.69983	9.335	-2.88581	4.98	-11.693	36.045	7.60411	17.91	34.5976	8.08	62.4835	13.825	0.827826	7.455	-11.3653	15.525	6.34064
5.275	8.30981	9.085	-1.85729	9.905	0.353252	6.23	0.826758	4.995	-0.919173	7.9	2.00509	11.215	-1.85737	8.88	17.9591	11.025	-13.3105	13.175	8.51426	12.655	-13.0298	9.31	32.3907	5.545	-4.10489	26.91	-5.85062	30.715	-11.6935			5.465	5.69807	9.54	-1.83872	5.08	-12.651			18.43	34.4688	8.245	65.3381	14.205	0.806161	7.605	-11.4025	16.045	7.06973
5.37	8.36151	9.23	-2.54462	10.035	0.351167	6.335	0.864742	5.095	-0.943911	8.105	2.83607	11.335	-2.05464	9.035	17.1265	11.185	-14.2408	13.51	8.48086	12.845	-13.2001	9.505	33.464	5.645	-4.32691	27.515	-5.85184	31.29	-12.5506			5.565	5.68066	9.715	-1.81259	5.18	-12.1221			18.985	34.8362	8.38	63.8394	14.62	0.97683	7.735	-11.8832	16.355	6.77024
5.47	8.51512	9.38	-2.56061	10.165	0.420376	6.44	0.911143	5.195	-0.930277	8.265	3.1824	11.545	-2.07374	9.15	17.0858	11.345	-16.3628	13.825	8.97686	13.035	-12.9313	9.68	33.4771	5.755	-3.71382	28.295	-6.82785	32.545	-12.1688			5.665	6.269	9.98	-1.88681	5.28	-13.3465			19.465	35.3366	8.58	63.304	15.055	0.962493	7.845	-12.1655	16.575	6.78857
5.57	8.34036	9.575	-0.494593	10.315	0.34213	6.55	0.905499	5.295	-0.949226	8.375	3.24124	11.74	-1.99623	9.315	18.0918	11.57	-18.2099	14.03	9.12271	13.23	-12.7836	9.84	34.9955	5.9	-3.71361	29.335	-6.15764	33.255	-12.5475			5.765	6.1479	10.225	-1.90212	5.38	-13.7245			20.015	35.9184	8.805	62.5067	15.62	0.966024	7.945	-11.5193	17.015	5.83645
5.67	8.2813	9.745	-0.9706	10.5	0.446655	6.67	0.0552008	5.395	-0.837834	8.495	2.5149	11.885	-2.60524	9.42	18.2761	11.76	-18.9606	14.265	9.00264	13.455	-12.4981	10.035	35.2998	6.025	-3.98422	30.12	-6.93006	33.715	-11.5121			5.865	6.03885	10.38	-1.92001	5.48	-13.5888			20.475	34.6504	8.94	64.4101	16.125	0.903525	8.065	-13.3681	17.185	5.81675
5.765	8.3694	9.91	-0.0258501	10.64	0.163418	6.775	-0.0010992	5.495	-1.00062	8.635	3.18219	12.045	-2.9814	9.58	18.1572	11.975	-20.4525	14.62	9.52253	13.64	-15.5186	10.21	36.422	6.125	-3.66401	31.49	-7.57522	34.29	-12.5174			5.965	6.15023	10.7	-2.5562	5.575	-14.5686			20.905	34.64	9.13	66.8206	16.465	0.810785	8.185	-13.6486	17.33	5.65106
5.865	7.83518	10.07	-0.0198171	10.76	0.429301	6.88	-0.137	5.595	-0.948839	8.77	3.19002	12.225	-3.01318	9.71	18.1058	12.285	-21.6335	14.855	10.0789	13.805	-18.0017	10.345	36.6731	6.24	-3.66166	32.315	-7.65877	35.43	-12.5193			6.065	6.2103	10.935	-1.79819	5.67	-14.757			21.305	34.3139	9.3	67.2976	16.88	1.0642	8.325	-13.1398	17.785	5.3173
5.965	7.89739	10.25	0.607675	10.895	0.349115	7	0.442684	5.695	-0.923475	8.93	3.26815	12.38	-2.89838	9.895	18.6572	12.69	-20.9088	15.275	10.3643	14.065	-20.4187	10.5	36.0478	6.35	-4.18802	33.04	-8.8902	36.06	-12.503			6.165	6.41918	11.04	-1.92295	5.77	-14.6002			21.6	32.966	9.445	67.451	17.66	1.48934	8.445	-14.4316	18.525	4.83972
6.065	7.89332	10.405	-0.0780542	11.055	0.373604	7.1	-0.0896532	5.795	-0.913713	9.04	2.3935	12.56	-2.85497	10.09	18.2772	12.86	-22.0597	15.535	9.08427	14.34	-20.4832	10.67	36.0066	6.45	-4.2965	33.86	-8.71476	36.62	-11.5721			6.265	6.34867	11.3	-1.42769	5.875	-14.6009			21.95	34.4505	9.625	68.9735	18.7	1.5081	8.565	-15.8969	19.11	5.03552
6.165	7.93186	10.56	-0.409721	11.31	0.476134	7.205	-0.0773903	5.895	-0.906055	9.215	2.24287	12.695	-2.97262	10.245	18.8287	13.24	-21.2539	15.895	9.03595	14.615	-20.062	10.795	37.3343	6.55	-4.15601	34.465	-8.70327	37.105	-11.6469			6.365	6.66435	11.535	-0.934889	5.975	-14.7326			22.23	35.5948	9.855	71.492	19.17	1.90937	8.695	-15.8804	20.365	4.95152
6.265	7.92364	10.705	-0.0759953	11.485	0.422185	7.34	-0.526856	5.995	-0.507205	9.35	2.23356	12.86	-2.97538	10.385	18.1915	13.45	-20.1076	16.22	8.51432	14.795	-19.2	10.97	37.9345	6.65	-4.17604	34.91	-7.82861	37.87	-13.6286			6.465	6.74914	11.71	-0.354875	6.08	-15.1673			22.725	35.3738	10.095	72.7355	19.73	1.89784	8.82	-15.8626	22.14	5.04861
6.365	7.85556	10.835	0.217215	11.71	0.483883	7.46	0.056441	6.09	-0.404664	9.475	2.14869	12.985	-2.917	10.515	18.1288	13.655	-21.6153	16.56	9.33914	15.07	-18.5123	11.125	38.9627	6.755	-5.00062	35.5	-8.93074	38.48	-13.6453			6.565	7.19146	11.94	0.216191	6.18	-14.1699			23.06	35.3869	10.3	74.3784	20.405	2.87889	8.93	-16.0725	23.735	6.3052
6.465	7.92169	10.995	0.896229	12.09	0.324481	7.58	-0.146432	6.185	-0.560862	9.595	2.21728	13.15	-3.019	10.63	17.8912	13.93	-22.3687	17.115	9.17724	15.335	-18.9236	11.275	39.8921	6.865	-4.2803	36.15	-8.6004	39.07	-14.5834			6.665	6.77818	12.1	0.0497856	6.28	-15.6095			23.5	37.1539	10.55	74.8918	21.395	1.87326	9.035	-14.1633	24.595	6.47114
6.565	7.86788	11.155	1.25297	12.335	0.473791	7.705	0.0265622	6.285	-0.512949	9.7	2.245	13.325	-3.1042	10.765	18.011	14.15	-22.4224	17.425	8.9639	15.52	-18.294	11.47	40.0835	6.995	-4.24073	36.775	-6.82035					6.765	6.58139	12.29	0.745994	6.385	-15.5836			23.755	38.3046	10.755	75.3238	21.69	1.94984	9.14	-14.8413	25.41	5.35232
6.665	7.86726	11.32	1.5988	12.54	0.42109	7.815	-0.162321	6.385	-0.441835	9.835	2.23023	13.72	-3.38879	10.925	18.2493	14.42	-22.5527	17.605	9.45657	15.71	-18.4764	11.625	40.305	7.095	-4.27037	37.12	-7.29188					6.865	6.35458	12.54	0.562414	6.49	-16.1469			24.125	38.4623	10.985	76.4121	22.285	1.95876	9.25	-14.8647	25.885	6.01246
6.765	8.37029	11.485	2.53696	12.73	0.912032	7.935	-0.178076	6.485	-0.427479	9.96	2.30358	14.13	-3.45601	11.05	17.8845	14.615	-21.6215	17.885	8.97646	15.905	-20.1003	11.815	40.7697	7.195	-4.28326	37.685	-7.288					6.965	5.77245	12.81	0.604267	6.59	-16.1086			24.62	38.6235	11.245	76.43	22.94	1.78754	9.35	-14.7866	26.245	6.80861
6.865	8.37474	11.645	1.73329	13.025	0.927206	8.035	0.0497607	6.585	-0.37542	10.105	1.28137	14.505	-3.9886	11.225	18.5454	14.79	-19.8511	18.13	8.54028	16.205	-18.8553	11.98	41.5271	7.295	-4.3091	37.97	-5.76492					7.065	6.18486	12.995	0.717487	6.685	-16.1237			24.895	39.2997	11.46	78.7815	23.535	2.9604	9.46	-14.4685	26.66	6.85631
6.965	8.38527	11.825	1.44511	13.21	0.978008	8.165	0.0456862	6.685	-0.422061	10.385	1.40233	14.695	-4.00077	11.36	20.3854	15.02	-20.9378	18.44	8.52718	16.445	-19.1466	12.135	42.7158	7.415	-3.62095	38.405	-5.3734					7.165	6.11282	13.29	0.207554	6.785	-16.2999			25.135	39.3465	11.655	79.8294	24.84	2.92508	9.575	-15.8662	27.235	6.8234
7.065	8.48218	11.995	0.521504	13.395	0.877381	8.285	0.244811	6.785	-0.485219	10.52	2.0978	14.905	-3.79406	11.515	22.2169	15.33	-21.598	18.635	9.49885	16.615	-19.6525	12.29	42.9265	7.525	-4.41062	39.015	-5.70834					7.265	5.57095	13.71	-0.87986	6.89	-16.6381			25.47	40.3148	11.845	81.5846	25.545	2.73892	9.675	-16.1735	27.35	6.65215
7.165	7.90742	12.14	-0.48834	13.665	0.906708	8.39	1.04873	6.885	-0.492422	10.64	2.43842	15.115	-3.9755	11.695	22.936	15.6	-20.4982	18.91	9.49958	16.8	-19.9043	12.46	43.9267	7.625	-4.17405	39.455	-5.79053					7.365	6.14211	14.01	-1.02066	6.985	-16.7109			25.815	41.649	12.06	80.2052	26.515	3.85782	9.79	-15.7471	27.76	6.27777
7.265	7.8572	12.265	-0.532708	14.01	0.987965	8.51	1.07534	6.985	-0.493849	10.785	2.60562	15.255	-3.87904	11.835	24.389	15.85	-19.0335	19.24	9.98176	16.98	-19.8603	12.665	43.3289	7.725	-4.64805	39.845	-4.84605					7.465	6.74213	14.175	-0.906264	7.085	-17.6392			26.125	39.2398	12.34	80.8033	27.435	4.90775	9.92	-16.4135	28.1	5.78229
7.365	7.84009	12.41	-0.128214	14.29	0.92427	8.615	0.909171	7.08	-0.377572	10.9	2.11374	15.46	-4.01367	11.98	24.1668	16.115	-18.983	19.53	10.43	17.125	-19.6838	12.82	43.3509	7.86	-5.16797							7.57	6.40226	14.335	-0.852689	7.185	-18.673			26.35	38.6782	12.595	81.4705	28.42	4.99871	10.06	-15.7126	28.26	5.67024
7.465	7.88062	12.56	-0.96303	14.605	0.898853	8.735	0.957993	7.18	-0.600106	11.03	1.19896	15.685	-3.97423	12.125	22.2451	16.31	-20.5147	19.715	10.5831	17.295	-21.4922	12.985	44.3989	7.96	-5.2289							7.67	6.37596	14.47	-0.823838	7.285	-19.1255			26.575	40.5016	12.815	80.3943	29.46	4.69743	10.17	-13.9387	28.575	6.10052
7.565	7.85849	12.695	-0.692452	14.835	0.853704	8.85	1.01639	7.28	-0.48651	11.165	1.76737	16.165	-2.87529	12.25	24.1694	16.535	-20.7955	20.205	10.413	17.505	-20.8956	13.31	44.5643	8.07	-4.7936							7.77	5.71812	14.81	-0.307228	7.385	-19.6284					12.98	81.4122	30.46	6.06061	10.345	-12.6496	29.18	6.9748
7.665	7.91663	12.845	0.613567	15.185	0.843758	8.975	1.02392	7.38	-0.453521	11.345	2.74044	16.4	-1.93059	12.395	23.7539	16.755	-21.4481	20.465	10.9945	17.68	-21.0085	13.595	44.6831	8.245	-4.55558							7.87	6.02705	15.19	0.145812	7.49	-18.5783					13.145	82.4382	31.07	6.09428	10.485	-11.9202	29.375	5.79802
7.765	8.417	13.01	2.02026	15.445	0.902695	9.08	0.990843	7.48	-0.447575	11.47	2.16576	16.58	-1.97171	12.525	24.2951	16.965	-20.468	20.655	11.5076	17.89	-20.8285	13.965	44.3923	8.345	-4.18714							7.97	6.16253	15.475	-0.35587	7.595	-20.0254					13.34	84.1675	32.28	6.35379	10.63	-12.3309	29.515	5.78631
7.865	8.49382	13.15	2.29631	15.725	0.821042	9.185	1.06938	7.585	-0.959397	11.64	2.66314	16.85	-2.93957	12.66	24.1191	17.25	-21.4167	21.32	11.3955	18.065	-21.6766	14.23	45.9341	8.445	-4.13751							8.07	6.11797	15.84	-0.366659	7.69	-20.1627					13.605	85.7527	32.78	5.83443	10.79	-11.9319	29.705	4.71836
7.965	8.30011	13.34	2.9424	15.925	-0.139922	9.295	0.315274	7.685	-0.927796	11.78	2.22409	17.09	-3.00715	12.785	24.1747	17.555	-21.4286	21.555	12.0961	18.26	-20.9678	14.44	46.408	8.545	-3.66974							8.17	6.1342	16.105	0.598152	7.8	-21.0958					13.805	86.2913	33.255	5.96592	10.955	-12.9443	29.87	4.77003
8.06	8.5196	13.495	3.62859	16.145	-0.0765753	9.42	-0.245294	7.785	-1.00119	11.91	2.06136	17.325	-2.87439	12.915	24.9161	17.775	-23.391	21.865	11.3072	18.44	-21.9121	14.81	47.1359	8.655	-4.50116							8.27	6.19664	16.4	1.01684	7.9	-20.1151					14.065	83.9776	33.855	6.75332	11.075	-13.1948	30	4.8046
8.16	8.45974	13.71	5.53981	16.5	-0.126645	9.515	0.0658485	7.885	-0.95464	12.02	2.28415	17.525	-2.91436	13.055	25.1309	18.325	-23.6535	22.085	10.9624	18.705	-21.7926	15.065	48.9897	8.76	-5.22294							8.37	6.16733	16.65	2.26702	8	-19.7728					14.325	83.0382	34.46	7.82577	11.225	-11.2079	30.165	4.71481
8.26	8.34965	13.85	5.51471	16.725	-0.664888	9.625	-0.0168734	7.985	-2.02603	12.18	1.85344	17.725	-2.86474	13.21	24.1645	18.65	-23.964	22.285	11.0082	18.905	-21.6975	15.275	50.5472	8.865	-5.73221							8.47	6.0868	17.06	3.18932	8.105	-19.6476					14.545	84.4471	34.93	7.92829	11.405	-10.9049	30.3	4.65926
8.355	8.44928	13.995	4.39029	16.895	-0.612921	9.735	0.00210784	8.085	-1.87913	12.38	2.15472	18.01	-2.90189	13.37	24.0745	18.92	-24.7343	22.58	11.452	19.23	-21.2328	15.56	52.7899	8.97	-6.32386							8.57	5.74787	17.22	3.13403	8.22	-20.0939					14.79	85.5354			11.57	-10.965	30.45	4.80395
8.455	8.3093	14.19	5.53362	17.055	-0.561291	9.85	-0.0653681	8.185	-1.94578	12.495	2.13255	18.205	-3.02218	13.47	24.0544	19.1	-24.2987	22.83	11.2182	19.53	-22.001	15.805	51.425	9.075	-5.63803							8.67	5.17531	17.34	2.70823	8.325	-20.4335					15	87.9239			11.735	-11.878	30.86	7.34828
8.55	8.43708	14.36	5.51239	17.215	-0.595201	9.965	-0.0102521	8.285	-1.94044	12.655	2.1093	18.44	-2.8686	13.67	24.9124	19.355	-25.3989	23.1	12.4423	19.74	-22.4707	16.005	54.6142	9.175	-5.88551							8.77	5.07318	17.745	2.74015	8.435	-21.5684					15.22	88.6918			11.98	-11.8273	31.395	6.77048
8.65	8.4555	14.55	5.56594	17.425	-0.733905	10.065	-0.26267	8.385	-1.91887	12.82	1.2932	18.705	-3.3424	13.815	25.2407	19.605	-24.6976	23.335	12.5462	20.04	-23.6461	16.255	54.4835	9.275	-6.18008							8.87	4.73213	18.24	3.05343	8.535	-22.248					15.39	89.535			12.205	-11.3477	31.545	6.73754
8.75	8.34738	14.795	5.01204	17.56	-0.629479	10.17	0.0375999	8.485	-1.39395	12.995	1.52921	18.87	-4.04914	13.96	25.7159	19.965	-25.5605	23.69	13.0487	20.26	-25.4513	16.485	55.4936	9.375	-6.28462							8.97	5.28563	18.52	2.70995	8.635	-21.066					15.575	89.5384			12.385	-9.89959	31.86	7.19742
8.85	8.33241	14.955	6.49276	17.775	-0.680094	10.275	-0.177528	8.585	-1.34647	13.125	0.939653	19.025	-2.85529	14.095	26.2582	20.16	-24.5585	24.17	13.3027	20.45	-27.2228	16.725	56.6514	9.475	-5.74768							9.07	5.15569	18.705	3.24706	8.735	-21.641					15.82	90.3824			12.545	-10.0969	32.465	6.96319
8.95	8.32906	15.195	5.96187	17.965	-0.595524	10.375	-0.0631722	8.685	-1.39224	13.25	0.896551	19.235	-2.94316	14.255	27.7336	20.385	-25.6624	24.655	13.6052	20.715	-29.2071	16.96	57.4485	9.595	-5.73617							9.17	5.33708	18.855	3.27045	8.835	-21.1239					16.025	93.6512			12.75	-8.17864	32.915	6.99366
9.05	8.24375	15.455	6.04105	18.145	-0.608515	10.475	-0.0737549	8.785	-0.972679	13.365	1.23009	19.41	-2.90024	14.375	28.2218	20.57	-27.4076	25.075	14.9786	20.91	-30.9974	17.165	58.412	9.71	-6.31536							9.27	5.12105	19.07	3.17067	8.935	-21.0878					16.29	95.1831			12.915	-8.33384	33.525	6.89711
9.15	8.48774	15.685	5.47354	18.335	-0.694156	10.585	0.523762	8.885	-0.998196	13.54	2.0215	19.555	-2.7731	14.545	27.6533	20.87	-27.1286	25.465	14.4687	21.1	-32.9186	17.405	58.3181	9.815	-6.32883							9.37	5.09586	19.365	2.67532	9.04	-22.1054					16.49	95.7773			13.145	-7.878	33.745	7.8641
9.25	8.19212	15.93	6.01117	18.62	-0.649342	10.685	0.963408	8.985	-0.915928	13.695	2.0178	19.725	-2.90286	14.66	29.8071	21.155	-29.7942	25.795	14.485	21.385	-33.9539	17.605	59.5441	9.925	-7.03825							9.47	5.30108	19.56	2.15598	9.14	-22.6401					16.79	94.964			13.3	-8.81484
9.35	8.23727	16.19	5.58261	18.87	-1.13135	10.785	0.992827	9.085	-0.952584	13.825	1.49456	19.965	-2.89783	14.85	30.278	21.335	-31.03	26.02	15.0697	21.625	-32.8659	17.825	59.3015	10.05	-7.13213							9.57	5.67717	19.77	2.27559	9.24	-22.1024					17	96.3201			13.435	-8.84378
9.45	8.29933	16.4	6.23823	19.095	-0.954772	10.89	1.95465	9.185	-0.8434	13.935	1.31688	20.155	-2.93359	15	31.107	21.535	-32.1422	26.345	15.3767	21.77	-33.8826	18.11	59.1521	10.15	-6.69464							9.67	5.18604	20.06	1.10237	9.34	-22.1894					17.24	96.8788			13.63	-10.3718
9.55	8.49594	16.64	6.49467	19.345	-1.08104	11	1.98369	9.285	-0.943952	14.19	1.62707	20.67	-2.36452	15.17	30.874	21.75	-33.547	26.65	15.5113	21.98	-31.832	18.37	59.6215	10.25	-7.17723							9.77	5.09869	20.31	1.1845	9.455	-23.8329					17.49	96.8062			13.86	-13.3702
9.66	8.44501	16.93	6.49527	19.575	-1.13178	11.11	1.8592	9.385	-0.985729	14.335	1.59195	21.125	-2.50152	15.345	31.799	22.045	-35.4256	26.885	16.0204	22.21	-31.093	18.555	59.6437	10.365	-6.68953							9.87	6.01282	20.56	0.698832	9.56	-23.3415					17.745	97.3517			14.05	-14.9669
9.76	8.45423	17.115	6.57196	19.82	-0.987396	11.22	2.01986	9.485	-1.00571	14.505	2.12398	21.715	-1.90291	15.515	32.1879	22.4	-35.0109	27.06	16.0629	22.435	-31.8525	18.845	59.8048	10.5	-7.01441							9.97	6.2313	20.915	0.69854	9.66	-24.1177					17.97	98.3201			14.275	-14.3944
9.86	7.93476	17.3	5.99801	20.075	-1.14915	11.345	1.96456	9.585	-0.922826	14.74	2.16057	22.295	-2.47267	15.715	32.066	22.66	-33.559	27.3	15.98	22.615	-30.3908	19.085	60.7131	10.635	-7.23538							10.07	6.08663	21.16	0.684908	9.765	-24.7392					18.195	99.9565			14.45	-15.9212
9.96	8.30357	17.47	6.54186	20.33	-1.14112	11.445	1.98925	9.685	-0.923025	14.91	2.53697	22.63	-1.98123	15.855	31.7716	23.005	-33.8052	27.635	15.9541	22.92	-29.9679	19.27	62.4962	10.75	-7.63993							10.17	6.05133	21.395	1.63029	9.865	-25.6148					18.45	101.669			14.575	-16.8859
10.06	8.35134	17.615	5.94761	20.6	-1.69504	11.545	1.84957	9.785	-0.99351	15.1	3.24936	22.845	-1.97788	16.02	32.4886	23.28	-34.1597	28.025	15.5232	23.19	-30.8358	19.48	63.0085	10.855	-7.0011							10.27	6.04693	21.575	2.1255	9.965	-25.7314					18.675	102.414			14.71	-17.8366
10.16	8.40489	17.76	5.91812	20.85	-1.6104	11.655	2.07832	9.885	-0.909552	15.425	3.61227	23.235	-2.98052	16.19	33.2566	23.58	-34.5341	28.43	15.5375	23.38	-30.7998	19.76	63.3453	10.955	-7.18959							10.375	6.71643	21.81	2.76504	10.065	-27.1443					18.905	104.349			14.83	-17.9085
10.265	8.48023	17.915	6.45147	21.07	-1.67547	11.755	2.02995	9.985	-0.899413	15.64	3.25635	23.515	-2.80388	16.325	34.2166	23.87	-33.8464	28.94	15.4903	23.63	-31.7698	19.99	61.4473	11.055	-7.25751							10.475	6.76982	22.3	1.14095	10.165	-26.173					19.08	107.278			14.97	-18.2368
10.365	8.44845	18.045	6.50068	21.25	-1.51158	11.87	1.97005	10.085	-0.924345	15.78	2.19904	23.75	-2.95677	16.455	34.2726	24.15	-32.4991	29.49	15.3337	23.995	-31.93	20.19	62.4408	11.19	-6.95962							10.575	7.18363	22.54	1.12054	10.27	-26.3428					19.32	109.309			15.085	-17.332
10.465	8.345	18.19	5.52313	21.465	-1.57587	11.97	2.03291	10.185	-0.909873	15.925	1.6386	23.915	-2.86988	16.595	35.1735	24.64	-31.8598	29.945	16.0812	24.42	-30.4764	20.465	61.4018	11.295	-7.26772							10.675	6.74882	22.9	0.696376	10.375	-26.2532					19.52	109.508			15.24	-17.9008
10.565	8.44854	18.355	6.64988	21.64	-1.60218	12.075	1.95997	10.285	-0.944275	16.16	0.930034	24.125	-3.09868	16.775	35.1598	24.935	-31.5623	30.35	16.4474	24.705	-31.7609	20.62	61.7839	11.395	-7.24421							10.775	7.75446	23.325	0.757188	10.48	-24.6132					19.86	111.394			15.355	-17.9015
10.665	8.32113	18.555	6.11468	21.865	-1.68698	12.225	0.885114	10.385	-0.909668	16.305	0.515867	24.325	-2.89759	16.97	36.7312	25.36	-31.5444	30.665	15.9575	25.045	-33.0703	20.815	60.4231	11.495	-7.34133							10.875	7.96575	24.07	1.09429	10.58	-25.6202					20.075	113.565			15.475	-16.8397
10.765	8.43835	18.745	4.90977	22.065	-1.6081	12.33	0.981826	10.485	-0.88259	16.43	1.10911	24.565	-2.98642	17.09	37.9436	25.58	-31.2232	31.12	17.3429	25.35	-33.1198	21.08	60.9937	11.6	-7.34713							10.975	9.1641	24.39	1.73677	10.68	-25.7728					20.335	114.444			15.61	-16.7681
10.865	8.31837	18.945	5.4485	22.235	-1.08206	12.44	1.0496	10.585	-0.896278	16.535	1.5322	24.93	-2.47837	17.245	38.0375	26	-30.5086	31.465	18.4548	25.655	-33.7986	21.265	59.3436	11.705	-7.02947							11.075	9.41181	24.835	2.16065	10.78	-25.6363					20.58	114.394			15.785	-17.4231
10.965	8.33079	19.105	5.72173	22.475	-1.19488	12.55	0.228966	10.685	-0.930795	16.685	2.45891	25.25	-3.01837	17.43	38.4747	26.23	-30.5077	31.755	19.3244	25.995	-33.9813	21.435	60.3753	11.805	-7.183							11.175	9.7259	25.045	2.09789	10.885	-25.1431					20.92	114.452			15.95	-13.902
11.065	8.44112	19.275	6.48709	22.75	-0.968401	12.665	0.0698972	10.785	-0.914795	16.81	2.70254	25.54	-2.81234	17.6	38.1954	26.445	-33.458	32.19	18.9772	26.29	-34.9396	21.69	61.4765	11.905	-6.93937							11.275	9.34921	25.22	2.27797	10.985	-25.2224					21.2	113.494			16.11	-13.9423
11.165	8.36298	19.455	6.47915	22.945	-1.13918	12.765	-0.152558	10.885	-0.923755	16.98	3.47014	25.81	-2.90487	17.785	39.2083	26.71	-32.7482	32.565	19.3017	26.625	-33.4198	22.25	61.8591	12.02	-7.17853							11.375	9.73115	25.39	2.23457	11.085	-24.6545					21.5	113.934			16.295	-14.3735
11.265	8.41287	19.645	8.44218	23.185	-1.49957	12.875	0.977149	10.985	-0.91933	17.105	2.91514	26.115	-2.98766	17.985	40.0743	26.935	-32.4101	32.85	21.3113	26.905	-34.8768	22.73	61.6969	12.125	-7.96467							11.475	10.1072	25.58	2.31289	11.185	-26.1633					21.77	115.813			16.43	-15.2367
11.365	8.51947	19.845	8.15509	23.6	-1.14915	12.975	0.966794	11.085	-0.935344	17.3	3.31602	26.41	-3.08686	18.16	39.8022	27.265	-32.5662	33.19	21.8404	27.3	-36.1237	23.22	61.9177	12.245	-7.69723							11.575	10.058	25.855	2.09078	11.285	-26.1613					22.02	117.433			16.555	-15.8846
11.465	8.4353	19.975	7.50768	23.87	-1.10168	13.075	0.948317	11.185	-0.883447	17.475	2.62077	26.715	-3.02364	18.335	39.9088	27.73	-32.478	33.455	22.0697	27.63	-36.8043	23.665	62.3245	12.365	-8.11719							11.675	11.2554	26.145	2.74735	11.385	-25.6904					22.22	116.16			16.67	-16.165
11.565	8.4147	20.12	6.4833	24.13	-0.911729	13.175	1.01666	11.285	-0.935306	17.61	3.37437	27.075	-1.90228	18.5	41.2005	28.07	-32.4574	33.7	21.2701	27.935	-37.769	23.93	63.3595	12.495	-7.06663							11.775	11.1656	26.465	2.66057	11.485	-26.6014					22.505	115.847			16.8	-16.8271
11.665	8.30696	20.245	4.44766	24.335	-1.15735	13.275	0.422638	11.385	-0.956687	17.745	3.41339	27.375	-2.00266	18.65	40.2262	28.305	-32.0283	34.015	21.46	28.22	-38.1168	24.32	63.94	12.595	-7.17594							11.875	11.1348	26.965	2.62618	11.585	-29.1062					22.72	116.436			16.955	-18.0024
11.765	8.34715	20.435	3.00944	24.55	-1.49951	13.38	-0.0725431	11.485	-1.00393	17.87	4.18879	27.61	-1.67308	18.81	40.2029	28.53	-31.4503	34.24	21.3658	28.56	-38.9596	24.935	64.6224	12.7	-7.25013							11.975	10.1199	27.23	3.04882	11.695	-29.5915					22.905	118.718			17.1	-18.3131
11.865	8.83346	20.585	2.93217	24.835	-1.6407	13.505	-0.14649	11.585	-0.960155	18.02	4.21195	28.03	-1.43267	18.94	40.2129	28.81	-31.4737	34.405	22.0084	28.9	-38.002	25.41	64.9521	12.8	-7.37207							12.075	9.77562	27.405	3.36916	11.795	-30.1016					23.08	118.499			17.31	-19.8955
11.965	8.86381	20.765	1.99752	25.065	-1.69145	13.61	0.836474	11.685	-0.922524	18.165	3.15227	28.605	-1.92781	19.135	41.9574	29.105	-33.6904	34.525	22.0596	29.35	-38.1537	26.225	66.0534	12.895	-7.23001							12.175	10.3239	27.605	2.63845	11.9	-30.2961					23.275	119.169			17.475	-21.3068
12.065	9.23435	20.895	1.65697	25.53	-1.58744	13.745	1.02323	11.785	-0.835817	18.345	3.15977	28.925	-1.94329	19.305	41.9627	29.35	-33.5403	34.665	23.0322	29.7	-39.5742	27.15	65.9956	12.995	-7.30684							12.275	10.7601	27.995	1.82022	12.01	-29.6298					23.485	118.24			17.615	-21.0093
12.165	9.22573	21.04	1.57081	26.11	-1.67895	13.85	1.02267	11.885	-0.92398	18.51	3.13678	29.17	-1.4069	19.47	42.5603	29.68	-32.7563	34.905	23.4875	30.13	-39.5127	27.53	64.3509	13.105	-8.0922							12.375	10.8405	28.365	1.7515	12.11	-29.1683					23.74	117.278			17.78	-22.8119
12.265	9.37873	21.17	1.69127	26.67	-1.51523	13.965	0.0573368	11.985	-0.966204	18.655	3.24544	29.51	-0.798027	19.62	43.1279	30.125	-33.8486	35.195	24.0198	30.39	-39.9596	28.78	63.4759	13.205	-8.01764							12.475	11.2347	28.755	1.59679	12.21	-29.7008					24.02	117.23			17.965	-23.3319
12.365	9.37366	21.305	0.989777	27.27	-1.51045	14.06	0.033015	12.085	-0.96318	18.9	4.88448	29.73	-0.898284	19.795	43.0337	30.365	-31.9053	35.375	24.1784	30.775	-40.4685	29.615	63.9442	13.305	-8.26796							12.575	11.9046	29.805	-0.255928	12.32	-31.2183					24.295	118.431			18.16	-22.0213
12.465	9.26836	21.45	2.5176	27.805	-1.48474	14.16	0.0516287	12.185	-1.03139	19.065	4.2108	30	-0.84805	19.97	43.9497	30.67	-32.6493	35.615	24.3897	31.16	-42.0002	30.385	64.3826	13.405	-8.28651							12.67	12.0465	30.175	-0.282373	12.425	-31.667					24.475	119.965			18.335	-21.9103
12.565	9.50548	21.615	2.94711	28.295	-1.74662	14.265	-0.0449698	12.285	-0.520058	19.215	4.51592	30.255	0.0268525	20.14	43.9104	30.95	-33.8083	35.84	24.3891	31.455	-42.0387	31.695	64.2561	13.525	-8.68907							12.77	12.5839			12.525	-32.1339					24.675	119.367			18.52	-21.9667
12.665	9.26097	21.805	1.42003	28.865	-1.65886	14.365	-0.0729613	12.385	-0.453018	19.48	4.27361	30.47	0.0943311	20.305	44.2464	31.15	-35.9327	36.125	23.8794	31.71	-42.0228	32.92	64.959	13.625	-8.41775							12.87	12.7529			12.64	-33.1642					24.995	119.515			18.645	-21.8139
12.765	9.41423	21.95	0.0363152	29.38	-1.42932	14.47	-0.0743876	12.485	-0.446086	19.62	4.4326	30.785	0.155407	20.48	44.0996	31.395	-38.3037	36.295	24.0337	31.99	-42.4589	33.89	63.8623	13.725	-8.19921							12.97	12.9847			12.74	-33.1936					25.27	119.39			18.78	-22.786
12.865	9.31716	22.13	0.0284576	29.895	-1.49717	14.58	-0.034136	12.585	-0.45007	19.785	5.09114	31.125	-0.114152	20.635	43.9949	31.65	-40.5652	36.46	24.0325	32.255	-42.5013	34.815	65.477	13.83	-8.11554							13.07	14.2152			12.84	-33.7248					25.495	118.994			18.955	-22.6092
12.965	9.36818	22.325	1.06007	30.605	-1.55094	14.695	0.0105648	12.69	-0.342172	19.97	4.84048	31.435	0.150476	20.755	42.8956	32.005	-42.8399	36.81	24.4032	32.5	-43.3891	35.47	66.432	13.935	-8.21107							13.17	15.3002			12.94	-34.2398					25.715	123.266			19.125	-21.9651
13.065	9.3975	22.54	-0.039856	31.06	-1.07174	14.81	0.0280238	12.79	-0.538765	20.22	3.64661	31.745	0.0122352	20.95	43.0105	32.23	-45.447	37.055	24.213	32.755	-44.3553	36.425	65.6842	14.05	-7.89325							13.27	15.7296			13.04	-34.7879					25.935	124.893			19.245	-22.83
13.165	9.37925	22.735	-0.935428	31.345	-1.11626	14.91	-0.0278437	12.885	-0.477852	20.435	3.20667	32.05	0.110127	21.145	43.0239	32.52	-46.3846	37.445	25.5001	33.045	-43.8179	36.95	66.9487	14.15	-7.85138							13.37	15.9524			13.14	-35.7286					26.155	123.954			19.375	-22.7658
13.265	9.39087	22.91	-1.40879	31.765	-1.14166	15.015	-0.115326	12.985	-0.448667	20.62	5.1409	32.245	0.0748968	21.26	42.8674	32.745	-45.4672	37.66	25.0195	33.38	-43.9044	37.62	68.4963	14.255	-8.0944							13.47	15.7372			13.24	-36.1279					26.375	123.808			19.565	-23.7016
13.365	9.38953	23.065	-0.460369	32.225	-1.12064	15.115	-0.77233	13.085	0.0622818	20.77	4.29663	32.97	-0.315242	21.42	42.6669	33.125	-45.886	37.85	25.4581	33.61	-43.0082	38.46	65.8582	14.355	-8.24475							13.57	16.5174			13.345	-37.1431					26.64	123.312			19.71	-23.9683
13.465	9.27059	23.2	0.950637	32.52	-1.63464	15.225	-0.935964	13.185	0.0669019	20.99	5.09956	33.42	0.0205384	21.555	42.7515	33.34	-46.8963	38.125	25.9931	33.865	-45.0344	39.065	67.3996	14.455	-8.24341							13.67	16.1611			13.445	-38.1956					26.86	124.318			19.845	-24.1099
13.565	9.28505	23.35	1.14968	32.785	-1.66146	15.325	-0.984584	13.285	0.0413078	21.13	6.60521	33.585	-0.00264672	21.705	43.0113	33.58	-47.768	38.42	26.2224	34.11	-45.8293	39.815	68.453	14.58	-7.7076							13.77	15.1178			13.55	-39.6098					27.15	124.329			19.965	-25.6423
13.665	9.4623	23.465	1.09117	33.155	-1.65544	15.435	-0.880931	13.385	0.051255	21.275	5.94754	33.795	0.0832907	21.9	42.9076	33.77	-49.9057	38.74	25.9619	34.27	-46.8646			14.7	-7.72188							13.87	16.1128			13.65	-39.5901					27.435	123.274			20.09	-27.3144
13.765	9.32778	23.66	0.570916	33.425	-1.58847	15.545	-1.03934	13.485	0.0426606	21.43	6.06436	33.965	0.0647702	22.135	43.0323	34.065	-50.7155	39.03	26.0419	34.5	-47.7759			14.82	-8.24084							13.97	17.1555			13.75	-38.739					27.67	123.218			20.24	-28.8764
13.865	9.31492	23.79	-0.458086	33.675	-1.56122	15.665	-0.976795	13.585	0.0738616	21.555	6.16382	34.12	0.0942504	22.25	42.7991	34.24	-52.4355	39.19	25.9976	34.715	-47.7563			14.925	-8.23137							14.07	17.3136			13.85	-39.1297					27.94	124.202			20.36	-28.2768
13.965	9.4122	23.93	0.0568463	33.89	-1.58884	15.77	-1.02143	13.685	0.0364576	21.66	6.15222	34.28	0.136438	22.435	43.9721	34.53	-53.904	39.465	26.028	34.955	-48.2854			15.03	-7.69019							14.17	17.1428			13.95	-38.3415					28.185	125.821			20.58	-28.5792
14.065	9.29131	24.125	-0.530288	34.075	-1.60408	15.87	-1.05047	13.785	0.044454	21.885	5.14289	34.43	0.0133748	22.59	44.2679	34.72	-55.4516	39.705	26.3442	35.22	-48.4886			15.14	-7.70991							14.27	18.1546			14.05	-37.6151					28.45	127.473			20.755	-30.7646
14.165	9.43271	24.325	-0.999393	34.28	-1.73642	15.97	-1.11823	13.885	0.0591596	22.05	5.22819	34.61	0.245709	22.76	43.1953	35.155	-56.9628			35.495	-47.337			15.26	-7.69159							14.37	17.8096			14.155	-38.6588					28.72	128.458			20.97	-29.8677
14.265	9.39008	24.475	-2.04479	34.605	-1.52559	16.1	-1.94702	13.985	-0.0159568	22.195	4.1745	34.74	0.107247	22.895	42.0344	35.52	-57.9216			35.66	-47.0263			15.395	-7.68972							14.47	18.6722			14.255	-38.1536					28.95	128.422			21.305	-30.8617
14.36	9.32686	24.605	-1.93829	34.915	-1.02562	16.205	-2.03105	14.085	0.107298	22.34	2.69781	34.935	0.12117	23.04	41.9688	35.875	-58.2269			35.855	-44.8718			15.505	-7.89105							14.57	18.5821			14.36	-38.6763					29.225	128.571			21.485	-31.798
14.46	9.47784	24.75	-1.6029	35.295	-1.39235	16.325	-2.99148	14.18	0.0855357	22.53	3.2296	35.085	0.13779	23.22	42.1812	36.15	-60.6456			36.1	-45.4846			15.61	-8.05533							14.67	19.0744			14.46	-39.0696					29.465	128.482			21.705	-32.7999
14.56	9.43018	24.9	-1.92164	35.415	-1.23014	16.435	-3.04191	14.28	-0.0149002	22.705	3.79071	35.24	0.891167	23.375	41.9709	36.44	-59.4198			36.385	-46.5183			15.72	-8.24664							14.775	19.72			14.56	-39.5856					29.655	128.626			21.905	-32.9284
14.66	9.42398	25.04	-1.89418	35.685	-1.03663	16.54	-2.9282	14.38	0.00657294	22.845	4.68335	35.41	1.04469	23.575	41.7684	36.865	-60.4071			36.61	-46.8193			15.845	-8.23263							14.875	20.215			14.67	-40.1378					29.85	130.683			22.08	-34.8555
14.76	9.4156	25.19	-4.55112	35.95	-1.08848	16.645	-3.10672	14.48	0.0294896	23.085	5.79554	35.575	1.09551	23.8	42.911	37.245	-59.2628			36.85	-47.0257			15.945	-8.16663							14.975	20.162			14.77	-40.5866					30.06	129.514			22.215	-34.8437
14.86	9.43177	25.365	-5.06709	36.255	-1.15369	16.76	-3.02651	14.58	0.0486372	23.285	5.37705	35.7	1.15652	23.99	44.0697	37.77	-58.2543			37	-46.3599			16.05	-8.2647							15.075	20.3051			14.87	-41.0924					30.245	128.912			22.39	-35.8899
14.96	9.38256	25.57	-5.92904	36.425	-1.0723	16.865	-4.07795	14.68	0.0422319	23.515	4.62662	35.845	1.15264	24.155	44.2279	38.175	-56.4544			37.17	-46.9141			16.15	-8.31166							15.175	20.6263			14.98	-40.6887					30.41	128.872			22.55	-35.8316
15.06	9.44833	25.78	-7.53629	36.66	-1.60765	16.955	-3.97719	14.78	0.0289817	23.65	4.58715	36	1.35589	24.325	44.3041	38.56	-57.4407			37.36	-46.3362			16.24	-8.75317							15.275	20.834			15.085	-40.6467					30.57	131.43			22.73	-35.2976
15.16	9.31604	25.95	-7.47402	36.87	-1.11526	17.065	-3.96769	14.88	-0.031678	23.92	4.70595	36.165	1.12011	24.54	44.1542	38.815	-57.4312			37.585	-45.4096			16.385	-9.30439							15.375	21.1694			15.18	-40.5732					30.695	130.098			22.845	-35.8227
15.26	9.35427	26.11	-7.91179	37.04	-1.08688	17.165	-4.02912	14.98	0.109704	24.115	4.2278	36.32	0.954316	24.725	44.1871	39.065	-57.8871			37.77	-45.3516			16.505	-9.26929							15.475	21.0952			15.29	-39.618					30.895	128.61			23.02	-37.9344
15.36	9.42527	26.285	-7.50175	37.3	-1.12614	17.265	-4.1195	15.08	0.086574	24.285	4.40005	36.51	0.963195	24.905	43.2858	39.295	-58.8672			37.98	-44.5404			16.625	-9.0055							15.575	21.4827			15.395	-40.09					31.085	127.159			23.265	-39.2398
15.46	9.48931	26.465	-7.04895	37.465	-1.69209	17.385	-4.15773	15.18	0.0789603	24.465	5.14534	36.785	0.917943	25.08	43.8664	39.455	-58.9718			38.185	-44.5329			16.725	-9.18742							15.675	22.2204			15.5	-41.1717					31.265	129.787			23.415	-38.9577
15.56	9.46584	26.62	-5.54019	37.615	-1.65195	17.485	-3.58115	15.28	0.0400834	24.625	5.29411	36.96	1.14748	25.27	43.9603	39.62	-60.0028			38.46	-45.0368			16.825	-9.27339							15.775	22.1288			15.62	-41.0981					31.42	131.059			23.59	-39.1979
15.66	9.24883	26.79	-4.43118	37.8	-1.67961	17.605	-4.10144	15.38	0.0341443	24.795	5.21692	37.19	1.00931	25.455	46.1214	39.925	-58.1109			38.645	-45.9817			16.94	-10.1608							15.875	22.6028			15.725	-41.1251					31.575	132.029			23.755	-38.4022
15.76	9.29256	26.955	-5.50489	38.185	-1.58392	17.73	-3.95239	15.48	0.0632998	25.065	4.13252	37.365	0.975673	25.635	45.6984					38.805	-46.2754			17.05	-10.0791							15.975	21.8467			15.825	-42.2104					31.73	132.325			23.89	-38.7635
15.86	9.24352	27.13	-4.03627	38.495	-1.02751	17.855	-3.0901	15.58	0.0610552	25.29	3.94187	37.5	0.981473	25.77	46.0465					39.01	-47.4637			17.15	-10.2917							16.075	23.1432			15.925	-43.1295					31.9	134.965			24.06	-39.8256
15.955	9.25741	27.28	-4.04473	38.765	-1.12286	17.96	-2.98749	15.68	0.0233721	25.42	3.92294	37.685	0.987208	25.925	46.1345					39.255	-47.9437			17.26	-10.1835							16.175	23.7747			16.02	-44.1573					32.085	136.289			24.29	-37.303
16.055	9.3969	27.44	-3.06345	39.095	-1.16917	18.07	-2.92653	15.78	0.0601222	25.58	4.13378	37.92	0.903913	26.105	47.918					39.42	-46.9475			17.36	-10.2185							16.285	24.2654			16.125	-44.1604					32.255	137.023			24.535	-37.9272
16.155	9.28446	27.62	-3.47693	39.41	-0.961745	18.17	-2.97465	15.88	0.139913	25.71	5.13559	38.08	1.21511	26.245	47.9078					39.63	-46.0414			17.46	-10.279							16.385	23.9269			16.23	-45.1171					32.385	137.776			24.73	-37.8489
16.255	9.33975	27.78	-2.95267	39.7	-0.990177	18.275	-3.05416	15.98	0.00241995	25.9	4.73395	38.37	1.04521	26.46	47.9947					39.86	-44.887			17.56	-10.2687							16.48	24.8279			16.33	-45.109					32.575	140.823			24.9	-38.7856
16.355	9.34472	27.905	-1.67821	39.93	-1.12273	18.385	-3.01693	16.08	0.108339	26.05	4.24074	38.585	1.23085	26.655	46.84									17.665	-9.72875							16.58	24.6273			16.435	-45.2024					32.695	141.534			25.055	-39.1022
16.455	9.42195	28.06	-3.43457			18.5	-1.93976	16.18	0.0913438	26.185	4.69336	38.775	1.10974	26.82	47.3577									17.79	-9.38343							16.68	24.7775			16.54	-46.6773					32.85	144.235			25.25	-35.9751
16.555	9.48435	28.22	-1.95506			18.615	-2.0191	16.28	0.0336427	26.325	4.6303	38.995	1.16968	27.01	46.033									17.89	-9.35481							16.78	25.7596			16.64	-46.5535					33.01	146.044			25.445	-36.8509
16.655	9.37585	28.42	-2.43733			18.73	-1.92805	16.38	0.0724237	26.54	4.48569	39.23	1.02664	27.18	45.8183									17.99	-9.21136							16.88	25.7719			16.74	-47.1931					33.14	146.537			25.61	-35.9091
16.75	9.38768	28.63	-2.50805			18.845	-1.77894	16.48	0.0476994	26.675	4.08672	39.465	1.19988	27.335	47.2619									18.09	-9.22461							16.975	25.6996			16.87	-48.0993					33.29	146.625			25.81	-35.8583
16.85	9.30008	28.77	-2.00234			18.945	-2.11721	16.58	-0.0036752	26.805	4.15445	39.68	1.05538	27.52	46.7617									18.22	-9.69709							17.075	26.1238			16.975	-47.6293					33.465	147.856			25.97	-36.1369
16.95	9.3063	28.995	-1.4916			19.05	-2.16548	16.68	0.0653658	26.925	3.44251	39.915	1.09985	27.64	47.2231									18.32	-9.74347							17.175	26.2646			17.08	-48.125					33.65	151.293			26.13	-35.8581
17.055	9.38722	29.165	-2.55683			19.16	-1.98608	16.78	0.0989164	27.03	3.20702			27.8	47.8755									18.435	-10.6379							17.275	26.2011			17.18	-48.2134					33.83	153.301			26.265	-34.9266
17.155	9.35577	29.345	-2.35952			19.27	-1.93966	16.88	0.548365	27.24	4.27593			27.935	48.2396									18.575	-10.1063							17.375	26.1581			17.285	-48.7983					33.99	151.416			26.4	-35.9716
17.255	9.39509	29.575	-2.51451			19.385	-2.03158	16.98	0.482282	27.44	4.24208			28.11	49.1339									18.685	-10.9999							17.47	26.1763			17.39	-49.2271					34.19	151.359			26.525	-35.2829
17.355	9.40688	29.75	-2.43936			19.49	-2.1663	17.08	0.59108	27.635	4.22373			28.285	49.795									18.8	-10.8934							17.57	26.3705			17.495	-49.6791					34.425	151.867			26.86	-32.8745
17.455	9.3798	29.89	-3.5425			19.6	-2.31314	17.185	0.579371	27.86	3.17155			28.52	50.1866									18.9	-11.1866							17.67	26.7665			17.61	-48.7267					34.605	153.715			27.115	-32.0833
17.555	9.38937	30.055	-3.11214			19.725	-2.13372	17.29	0.458884	28.275	2.14762			28.72	52.0937									18.995	-11.1791							17.77	26.5746			17.71	-48.6432					34.88	153.261			27.315	-32.8432
17.655	9.46815	30.215	-3.98867			19.86	-1.13008	17.39	1.13008	28.51	2.20941			28.875	51.8476									19.09	-12.201							17.87	26.745			17.815	-47.6552					35.105	154.467			27.525	-32.8991
17.75	9.4662	30.375	-4.90383			19.965	-0.95473	17.49	1.07747	28.705	1.98738			29.035	52.0607									19.19	-12.3943							17.97	27.2343			17.915	-49.6436					35.29	155.28			27.68	-31.314
17.85	9.32383	30.51	-4.91041			20.085	-1.05132	17.59	1.11485	29.065	1.14434			29.17	52.8637									19.295	-11.6108							18.07	27.6866			18.015	-50.1463					35.495	154.805			27.82	-30.1414
17.95	9.43486	30.635	-5.02434			20.19	-1.00255	17.69	2.09766	29.3	1.27186			29.32	53.1473									19.41	-11.6751							18.17	27.8392			18.125	-51.1475					35.67	154.628			27.965	-29.9254
18.05	8.8431	30.78	-7.07327			20.29	-1.00493	17.79	2.0993	29.585	0.996633			29.45	53.0965									19.51	-11.8233							18.27	27.7865			18.23	-51.0434					35.855	156.363			28.07	-31.239
18.15	9.35718	30.93	-7.93798			20.395	-1.62187	17.89	2.02531	29.865	0.412141			29.58	53.305									19.63	-11.3728							18.37	27.8173			18.33	-51.1286					36.005	157.522			28.21	-29.9363
18.25	9.32487	31.07	-6.77207			20.495	-1.84922	17.99	2.08314	30.05	1.17204			29.73	54.9803									19.73	-11.1027							18.47	28.7853			18.435	-51.2322									28.35	-30.901
18.35	9.39327	31.25	-5.93214			20.635	-2.03891	18.09	2.69592	30.455	0.851523			29.88	55.0442									19.83	-12.5419							18.575	28.8024			18.535	-51.052									28.565	-31.1592
18.45	9.30924	31.415	-6.38935			20.75	-1.57024	18.19	2.07434	30.83	1.52544			30.025	54.7558									20.02	-12.7737							18.675	28.9717			18.63	-51.1178									28.73	-30.8595
18.55	9.24315	31.6	-6.49516			20.87	-2.13467	18.29	2.0335	31.055	2.19164			30.165	55.1227									20.12	-13.3641							18.775	28.8443			18.735	-49.6842									28.85	-31.4272
18.65	9.45496	31.775	-5.54157			20.97	-2.13194	18.39	2.06236	31.285	2.28953			30.385	56.1897									20.23	-13.1563							18.875	29.9496			18.845	-50.1625									28.96	-30.8158
18.75	8.81918	31.93	-5.06642			21.075	-1.92675	18.49	2.02428	31.405	2.43076			30.52	56.1494									20.355	-12.7381							18.975	30.2065			18.945	-49.8111									29.08	-29.931
18.85	9.03802	32.045	-4.55111			21.185	-2.12761	18.59	2.04885	31.58	3.23793			30.675	56.2298									20.505	-12.8305							19.075	31.3618			19.045	-49.1793									29.21	-31.1068
18.95	9.33942	32.21	-4.99095			21.295	-2.11225	18.69	2.02598	31.775	3.35295			30.84	56.2148									20.64	-12.2929							19.175	32.2186			19.15	-49.1215									29.32	-31.2526
19.05	9.37881	32.375	-3.97925			21.405	-2.07419	18.79	2.06259	31.9	2.90672			31.015	55.9387									20.75	-12.4009							19.275	32.6554			19.25	-50.652									29.46	-31.9305
19.15	9.39482	32.555	-5.42043			21.505	-2.05134	18.89	2.08772	32.06	3.69982			31.16	57.2225									20.855	-12.2314							19.375	33.7172			19.35	-50.2004									29.67	-32.374
19.25	9.36223	32.7	-5.46947			21.61	-2.00992	18.99	2.0598	32.275	3.29432			31.285	58.2648									20.955	-12.2172							19.475	34.2858			19.45	-51.1408									29.81	-31.6242
19.35	9.41839	32.89	-4.47767			21.72	-2.05624	19.09	2.08165	32.51	3.25779			31.425	58.2543									21.055	-12.2615							19.575	35.0171			19.55	-51.6464									29.95	-32.1305
19.45	9.39066	33.065	-4.32821			21.83	-1.98928	19.185	2.09036	32.67	3.18898			31.55	58.028									21.155	-12.0961							19.675	35.2455			19.65	-53.304									30.07	-32.3883
19.55	9.36678	33.21	-3.02124			21.935	-2.06673	19.285	2.07118	32.86	3.13328			31.685	59.1382									21.28	-11.7833							19.775	35.2124			19.75	-54.0986									30.24	-33.7396
19.65	9.89358	33.395	-2.08948			22.045	-1.81641	19.385	2.04261	32.975	3.11364			31.815	59.016									21.41	-11.6729							19.875	36.0572			19.86	-55.0971									30.485	-33.5575
19.75	9.85646	33.575	-1.501			22.15	-1.97048	19.485	2.12411	33.225	3.09252			32.045	58.9856									21.53	-11.5401							19.975	36.1986			19.96	-54.6047									30.69	-32.3651
19.85	9.85848	33.71	-0.940755			22.25	-2.07979	19.585	2.08807	33.375	3.00099			32.225	60.1383									21.645	-12.2302							20.075	36.1036			20.06	-55.1377									30.87	-32.7275
19.95	9.82098	33.88	0.589512			22.37	-3.22419	19.69	2.06832	33.515	4.2403			32.38	60.2168									21.775	-11.7031							20.175	36.8502			20.16	-54.6341									31.095	-33.87
20.05	9.85292	33.99	-0.426413			22.5	-1.93977	19.79	2.1656	33.685	4.60573			32.52	60.1689									21.9	-11.2241							20.275	37.1384			20.275	-54.1757									31.24	-33.9692
20.15	10.4598	34.15	-0.457004			22.635	-2.12702	19.89	2.04245	33.8	4.2555			32.635	60.8952									22	-11.724							20.37	38.1498			20.38	-54.1551									31.385	-33.7371
20.25	10.3369	34.285	-2.07325			22.755	-2.06056	19.99	2.04047	33.975	4.19833			32.75	61.8273									22.1	-12.1967							20.47	38.1795			20.485	-54.0893									31.52	-34.0094
20.35	10.2412	34.44	-2.48078			22.855	-1.96565	20.09	2.10451	34.185	3.88244			32.87	62.23									22.22	-11.2209							20.57	38.1326			20.59	-53.6809									31.705	-34.1028
20.45	10.4198	34.6	-3.07041			22.97	-2.0288	20.19	2.02751	34.325	3.71022			33	62.2257									22.33	-11.192							20.665	38.2083			20.69	-53.1346									31.845	-33.1781
20.55	10.4558	34.755	-3.00094			23.08	-2.14762	20.29	2.08206	34.465	2.67057			33.175	62.2242									22.435	-11.189							20.765	38.2564			20.79	-53.6098									31.98	-33.7116
20.65	10.4465	34.875	-2.39592			23.185	-2.00619	20.39	2.59589	34.635	2.83749			33.375	62.8273									22.545	-11.0804							20.865	38.7935			20.9	-53.5871									32.115	-35.4143
20.75	10.3354	35.04	-1.78407			23.295	-2.73928	20.485	2.54121	34.775	3.2414			33.51	64.6233									22.655	-11.7296							20.965	38.7723			21.005	-52.6195									32.245	-35.1718
20.85	10.2695	35.185	-1.56978			23.395	-2.89372	20.59	2.37161	34.94	3.99441			33.615	65.0273									22.78	-11.2132							21.065	39.1561			21.105	-53.1716									32.38	-36.7723
20.945	10.3095	35.345	-1.04233			23.5	-3.06194	20.69	2.57244	35.055	4.43508			33.77	65.2249									22.91	-11.1997							21.165	38.5174			21.205	-53.102									32.525	-38.7958
21.045	10.2386	35.5	-1.12166			23.615	-3.01285	20.795	2.58449	35.205	6.02164			33.885	64.9689									23.015	-11.2584							21.265	38.837			21.305	-53.7427									32.66	-38.4399
21.145	10.4148	35.625	-1.43644			23.73	-3.12844	20.9	2.32745	35.395	5.14928			34.005	65.2296									23.115	-11.1884							21.365	39.2808			21.41	-53.2036									32.86	-36.809
21.245	10.2938	35.785	0.0252483			23.845	-2.95046	21	2.51031	35.53	5.17516			34.105	64.9211									23.23	-11.1759							21.465	40.7226			21.525	-53.6817									33.115	-36.3241
21.345	10.2948	35.93	-0.572694			23.95	-3.0722	21.1	2.1133	35.71	6.18203			34.24	64.8157									23.33	-11.2222							21.565	41.2204			21.635	-55.1146									33.28	-35.8933
21.445	10.3101	36.07	0.454824			24.07	-3.01513	21.2	2.06502	35.85	5.98799			34.355	65.0939									23.435	-11.1803							21.665	41.3693			21.74	-54.6309									33.445	-35.3468
21.545	10.3297	36.235	-0.0177724			24.185	-4.03212	21.3	2.16456	35.97	6.18471			34.485	65.1814									23.54	-11.3922							21.765	41.2587			21.835	-55.6883									33.6	-33.9026
21.645	10.3817	36.375	-0.475757			24.295	-4.17114	21.4	2.09708	36.095	6.11965			34.61	63.6325									23.64	-11.1767							21.865	41.1657			21.96	-54.1037									33.78	-34.2863
21.74	10.3078	36.5	-1.47686			24.395	-5.07663	21.5	2.07742	36.195	5.68545			34.74	64.9731									23.75	-12.1992							21.965	41.1743			22.075	-55.1828									33.995	-35.7683
21.84	10.2607	36.625	-1.89284			24.52	-4.85486	21.6	2.01999	36.32	5.93286			34.89	65.8312									23.875	-11.6538							22.06	41.2482			22.17	-55.6432									34.205	-33.8834
21.94	10.3035	36.775	-1.63966			24.635	-5.91165	21.7	2.16169	36.44	5.16378			34.995	66.1523									24.02	-11.7133							22.16	41.2866			22.28	-56.5409									34.505	-33.0756
22.04	10.3669	36.92	-3.38052			24.745	-5.91524	21.8	2.03024	36.58	5.94361			35.105	65.9891									24.18	-12.7557							22.26	41.1774			22.385	-57.106									34.71	-32.6698
22.14	10.311	37.075	-3.11082			24.85	-6.03263	21.9	2.0615	36.69	5.98758			35.235	67.1123									24.285	-12.1791							22.36	40.7399			22.485	-58.04
22.24	10.4395	37.195	-3.00141			24.96	-6.04213	22	2.0452	36.825	5.65742			35.35	67.1256									24.39	-12.2408							22.465	41.7159			22.59	-58.6963
22.335	10.2906	37.305	-2.37099			25.075	-5.86178	22.1	2.10615	36.94	5.17841			35.485	67.1731									24.535	-11.9894							22.565	42.6055			22.69	-57.6557
22.435	10.3601	37.415	-2.41818			25.185	-5.90884	22.2	2.00104	37.05	4.99425			35.61	66.8837									24.64	-12.0357							22.665	43.2922			22.79	-57.1667
22.535	10.3496	37.575	-4.52394			25.285	-5.94639	22.3	2.07684	37.165	5.15175			35.725	66.9116									24.765	-11.7765							22.765	42.9348			22.89	-58.2013
22.635	10.3054	37.705	-4.9525			25.395	-6.05346	22.395	2.09669	37.285	4.97461			35.86	66.7449									24.885	-12.2237							22.865	43.5745			22.985	-58.182
22.735	10.3235	37.92	-5.46221			25.51	-5.92484	22.495	2.04201	37.44	5.1467			35.96	68.0668									25.03	-11.7466							22.965	44.7292			23.095	-58.2702
22.835	10.3985	38.06	-6.09579			25.63	-6.11369	22.595	1.46536	37.55	5.23412			36.095	68.6232									25.155	-11.0921							23.065	44.2271			23.2	-58.6104
22.93	10.3662	38.19	-6.01663			25.75	-5.87582	22.695	1.52789	37.675	4.70595			36.235	70.2354									25.26	-11.2635							23.165	44.2315			23.3	-59.6387
23.03	10.3316	38.315	-5.94832			25.845	-5.99698	22.795	1.57187	37.83	4.50203			36.405	70.2849									25.375	-10.7261							23.265	44.0764			23.4	-59.656
23.13	10.27	38.465	-5.4259			25.955	-6.07252	22.895	1.53484	37.965	4.92269			36.515	69.9157									25.56	-11.2361							23.365	44.1014			23.51	-58.1026
23.23	10.3796	38.585	-6.94022			26.06	-5.98903	22.995	1.61349	38.11	4.67043			36.64	70.2136									25.665	-11.6003							23.465	44.1383			23.61	-58.1371
23.33	10.3422	38.74	-7.05598			26.16	-5.97475	23.095	1.2655	38.275	4.04059			36.77	71.1704									25.76	-11.6035							23.565	43.6836			23.71	-58.1138
23.435	10.4468	38.89	-7.40332			26.26	-4.92778	23.195	1.5678	38.395	4.97996			36.9	73.0594									25.86	-11.2581							23.665	44.1982			23.82	-59.1351
23.535	10.2949	39.01	-8.11779			26.4	-5.00753	23.29	1.57438	38.54	6.99408			37.01	72.9288									25.96	-11.2451							23.765	44.7253			23.925	-59.8138
23.635	10.3225	39.145	-7.52071			26.515	-5.05601	23.39	1.54496	38.68	7.50479			37.13	72.8786									26.145	-10.7034							23.865	44.2904			24.03	-60.7729
23.735	10.3086	39.315	-7.00309			26.63	-5.07216	23.5	2.05142	38.89	8.00405			37.245	73.2379									26.26	-11.2692							23.965	44.2582			24.13	-60.248
23.835	11.2244	39.465	-6.01101			26.755	-5.15508	23.6	2.05619	38.99	8.4841			37.37	74.2808									26.36	-11.0806							24.065	45.1954			24.23	-60.1655
23.935	11.353	39.69	-6.50007			26.87	-5.47961	23.7	2.03815	39.11	8.45846			37.53	73.7317									26.49	-12.1567							24.165	45.1308			24.335	-60.612
24.035	11.3137	39.845	-6.02642			26.995	-5.10275	23.8	2.0633	39.225	6.68617			37.655	74.2112									26.625	-13.2121							24.265	45.2376			24.44	-60.678
24.135	11.405					27.115	-4.96181	23.895	2.51174	39.39	7.35508			37.79	74.1853									26.755	-12.772							24.365	45.2775			24.545	-61.1832
24.23	11.2211					27.22	-5.00917	23.995	2.53162	39.54	7.13033			37.995	74.6786									26.92	-12.2955							24.465	45.2759			24.645	-61.6482
24.33	11.2806					27.34	-4.93068	24.095	2.45146	39.705	7.65296			38.155	75.5603									27.015	-12.3525							24.565	46.2104			24.75	-62.093
24.425	11.4275					27.475	-5.04889	24.2	2.59919	39.9	8.67992			38.315	75.8715									27.14	-12.216							24.665	46.2202			24.85	-63.6875
24.525	11.4501					27.615	-4.82843	24.3	2.51875					38.485	75.9197									27.275	-11.6819							24.765	46.7433			24.955	-64.198
24.625	11.3097					27.74	-3.97127	24.395	2.53467					38.625	76.2597									27.39	-12.2778							24.865	47.7333			25.055	-62.5922
24.725	11.2834					27.86	-3.05245	24.495	2.6088					38.75	75.8066									27.485	-12.2517							24.965	48.4152			25.15	-62.1488
24.83	11.3202					27.985	-2.96122	24.595	2.59371					38.87	75.8855									27.59	-12.3156							25.065	48.714			25.26	-62.6698
24.93	11.4327					28.11	-2.97781	24.695	2.49412					39.005	76.1071									27.69	-12.2081							25.165	48.724			25.365	-63.1693
25.03	11.2554					28.22	-3.84031	24.795	2.45174					39.17	78.0061									27.805	-12.2672							25.27	49.3102			25.47	-62.6896
25.13	10.8534					28.34	-3.95423	24.89	2.57618					39.31	81.1819									27.915	-11.9461							25.37	49.3578			25.565	-63.5736
25.23	11.2425					28.63	-4.48547	24.99	2.58169					39.435	81.782									28.045	-11.7541							25.47	50.3878			25.67	-64.1795
25.325	11.2135					28.74	-4.60206	25.09	2.47322					39.555	83.3211									28.175	-11.6958							25.57	50.1313			25.77	-63.744
25.425	11.3403					28.855	-4.54091	25.195	2.56554					39.705	84.2564									28.365	-11.8122							25.67	49.4076			25.865	-64.6605
25.525	11.3258					28.99	-4.7259	25.29	2.57826					39.845	84.6805									28.5	-12.1402							25.77	49.7609			25.98	-64.7276
25.625	11.4744					29.1	-4.80225	25.39	2.60581															28.61	-12.2227							25.87	50.7231			26.08	-66.1236
25.725	11.3257					29.215	-4.46744	25.495	2.5074															28.76	-13.3025							25.97	51.1051			26.18	-65.6553
25.825	11.2977					29.35	-4.48262	25.59	2.60708															28.88	-13.2471							26.07	51.2585			26.285	-65.681
25.925	10.4472					29.485	-4.72155	25.69	2.59704															28.985	-13.3849							26.17	52.152
26.02	9.93896					29.685	-5.17316	25.8	2.57969															29.09	-13.2811							26.27	52.1023
26.12	10.4325					29.94	-4.43821	25.9	2.55025															29.195	-13.2725							26.37	52.0947
26.22	10.3902					30.125	-4.41404	26.01	2.68024															29.3	-12.3435							26.47	52.1132
26.32	10.3759					30.22	-4.44285	26.11	3.02456															29.415	-11.7578							26.575	52.1109
26.42	10.4903					30.41	-5.55438	26.21	3.08246															29.54	-11.2225							26.675	53.1394
26.52	10.4503					30.525	-5.48916	26.31	3.00998															29.65	-11.0372							26.775	53.118
26.62	10.4061					30.63	-5.53057	26.41	3.07403															29.765	-11.2335							26.875	54.134
26.72	10.3996					30.755	-5.49443	26.51	3.03229															29.88	-11.24							26.975	54.4194
26.82	10.4896					30.9	-5.54862	26.61	3.01554															30.01	-12.7222							27.08	54.5846
26.92	10.2235					31.015	-5.47157	26.71	2.93808															30.13	-13.2224							27.18	55.1159
27.02	10.3985					31.115	-5.57014	26.815	3.58461															30.24	-13.0892							27.28	55.1544
27.12	10.3975					31.24	-5.74364	26.92	3.55886															30.39	-13.9705							27.385	55.7155
27.22	10.2845					31.37	-5.56145	27.015	3.6837															30.505	-15.2703							27.48	56.1288
27.32	10.4103					31.475	-5.4687	27.115	3.40753															30.64	-15.1908							27.58	56.2451
27.42	10.3768					31.59	-5.49182	27.21	3.55811															30.76	-15.6162							27.68	56.2234
27.52	10.4647					31.695	-5.47351	27.305	3.47243															30.945	-15.9474							27.78	56.143
27.62	10.2965					31.81	-4.97389	27.415	3.44188															31.07	-15.3221							27.88	55.8255
27.725	10.4199					32.19	-5.01724	27.52	3.55735															31.195	-15.6799							27.98	56.1914
27.82	10.3733					32.37	-4.50796	27.62	3.48165															31.34	-15.0691							28.08	56.8076
27.92	10.4449					32.495	-4.70284	27.72	3.43729															31.45	-15.2419							28.18	56.087
28.02	10.2851					32.605	-4.8318	27.815	3.52205															31.58	-16.0638							28.285	55.8348
28.12	9.90485					32.755	-4.91269	27.91	5.50067															31.69	-16.7423							28.385	55.7392
28.22	10.3991					32.985	-5.05257	28.01	5.49691															31.825	-17.0367							28.485	55.7378
28.32	10.3301					33.18	-4.59799	28.11	4.61361															31.925	-17.211							28.59	56.1911
28.42	10.3501					33.295	-4.89374	28.215	4.63687															32.02	-17.2326							28.695	56.2151
28.52	10.2436					33.455	-5.46566	28.315	4.47766															32.15	-16.3152							28.8	55.1192
28.62	10.3293					33.595	-6.18138	28.415	4.4718															32.25	-16.8639							28.9	55.8499
28.72	10.3257					33.735	-5.51258	28.52	4.40671															32.36	-16.2574							29	55.8306
28.82	10.3403					33.895	-5.50636	28.62	4.48065															32.465	-16.1856							29.1	56.3182
28.92	9.89537					34.04	-5.51618	28.72	4.49231															32.58	-16.2626							29.195	56.2952
29.02	9.84842					34.155	-5.47967	28.82	4.50939															32.685	-16.2355							29.295	56.7456
29.12	9.87483					34.275	-5.21638	28.92	4.55598															32.795	-16.3183							29.395	56.7531
29.22	9.7838					34.49	-4.89199	29.015	4.48119															32.915	-15.8776							29.495	56.767
29.32	9.82626					34.65	-5.01953	29.115	4.51914															33.04	-15.8098							29.595	57.2393
29.42	9.25503					34.79	-3.94124	29.215	4.39952															33.15	-16.3308							29.695	58.2236
29.52	9.41123					34.96	-3.97667	29.32	4.48123															33.275	-15.7159							29.8	58.4431
29.62	9.88205					35.065	-4.54859	29.42	4.42806															33.375	-16.2215							29.9	58.7245
29.72	9.83499					35.17	-4.52541	29.52	4.59827															33.47	-16.2029							30	60.2237
29.82	9.88424					35.29	-5.07187	29.615	4.47545															33.585	-15.6525							30.1	60.2405
29.915	9.29852					35.46	-5.59371	29.715	4.50648															33.7	-16.1424							30.195	60.0683
30.01	9.38916					35.57	-4.00731	29.815	4.51043															33.8	-16.2124							30.295	60.2131
30.11	9.39826					35.79	-3.88519	29.915	4.51572															33.9	-16.1912							30.395	60.6928
30.215	9.33441					35.91	-3.33971	30.01	4.48986															34.005	-16.3343							30.495	60.1427
30.315	8.87778					36.035	-3.52495	30.11	4.50116															34.115	-15.8006							30.595	60.8509
30.415	8.82515					36.135	-3.49138	30.21	4.56326															34.235	-15.2812							30.695	60.8665
30.515	8.76903					36.24	-3.54252	30.305	5.12156															34.335	-15.1224							30.795	61.2804
30.62	8.30159					36.345	-3.49408	30.405	5.08835															34.465	-14.9918							30.895	61.281
30.72	8.42406					36.445	-3.60144	30.505	5.60538															34.57	-15.3099							30.995	61.2118
30.82	8.377					36.545	-3.5742	30.605	4.98447															34.67	-15.3223							31.095	61.7069
30.92	8.44629					36.64	-3.51121	30.705	5.0375															34.77	-15.2804							31.195	62.2252
31.02	8.48335					36.745	-3.5462	30.81	5.98461															34.875	-15.1059							31.295	61.8017
31.115	8.20219					36.845	-3.57513	30.91	6.04663															34.995	-15.2031							31.395	61.691
31.21	8.43354					36.975	-4.02832	31.01	6.03472															35.1	-15.1891							31.495	61.8164
31.31	8.4426					37.115	-4.55737	31.11	6.04838															35.2	-15.2522							31.595	61.6132
31.405	8.27257					37.215	-4.5405	31.21	5.49064															35.295	-15.3092							31.695	61.7196
31.505	8.68171					37.315	-4.39881	31.31	5.09417															35.39	-15.1312							31.795	62.1439
31.605	8.83568					37.495	-4.2054	31.41	4.51131															35.495	-15.158							31.895	62.3111
31.705	8.25982					37.625	-4.45268	31.51	4.51148															35.6	-15.2667							31.995	63.2896
31.805	8.3866					37.73	-4.17202	31.61	4.51133															35.71	-15.4144							32.095	63.26
31.905	8.45819					37.88	-4.08404	31.715	4.54337															35.815	-15.2873							32.195	63.6804
32	8.37996					38.03	-4.54647	31.815	4.5749															35.92	-15.434							32.295	64.0947
32.1	8.35849					38.165	-4.14781	31.91	4.53463															36.02	-15.2198							32.395	65.1779
32.2	8.44026					38.33	-4.06072	32.005	4.53421															36.115	-16.0972							32.495	66.133
32.295	7.74639					38.515	-3.83985	32.105	4.64159															36.225	-15.9672							32.595	67.2135
32.39	7.38929					38.625	-4.56471	32.205	5.0484															36.33	-16.2327							32.695	67.4793
32.49	7.45804					38.75	-4.80703	32.305	5.09085															36.445	-16.0208							32.795	68.1416
32.59	7.38889					38.905	-5.53226	32.405	4.55818															36.545	-15.4953							32.895	68.6929
32.69	7.41725					39.15	-5.99414	32.51	4.46646															36.645	-16.4042							32.995	68.1396
32.79	7.485					39.31	-5.6063	32.61	3.99438															36.745	-16.1557							33.095	68.2579
32.89	6.84855					39.42	-5.60265	32.71	3.94679															36.85	-16.2422							33.195	68.2467
32.99	6.99501					39.53	-5.69101	32.815	4.52604															36.95	-16.2961							33.295	68.2532
33.09	7.4562					39.635	-5.58061	32.915	4.57047															37.05	-16.2609							33.395	67.6954
33.19	7.42901					39.805	-4.62303	33.015	4.44923															37.155	-16.2496							33.495	67.8581
33.29	7.47942					39.9	-4.47342	33.115	4.95123															37.265	-16.7476							33.595	67.1749
33.39	7.36628							33.215	5.1141															37.37	-17.189							33.695	67.142
33.49	7.35198							33.32	4.66174															37.485	-16.7186							33.795	67.2108
33.59	7.37462							33.42	4.56063															37.61	-16.7371							33.895	67.2846
33.69	7.31161							33.52	4.44134															37.71	-16.6992							33.995	67.2671
33.785	7.38609							33.62	5.03537															37.815	-17.1103							34.095	67.2219
33.885	7.26461							33.72	4.99811															37.915	-17.172							34.195	68.2012
33.985	7.27564							33.82	5.03509															38.015	-17.3731							34.295	67.5919
34.085	7.31476							33.92	5.09126															38.115	-17.1213							34.395	67.7639
34.185	6.81358							34.02	4.96446															38.22	-17.0923							34.495	67.2312
34.285	6.89158							34.12	4.41082															38.315	-17.1684							34.595	66.7727
34.385	6.8686							34.22	4.58292															38.415	-17.2962							34.695	67.1195
34.485	6.84228							34.32	5.33931															38.52	-17.2348							34.795	66.7969
34.585	6.87113							34.42	5.52157															38.62	-17.2156							34.895	65.7728
34.685	6.89273							34.52	5.59647															38.72	-17.2168							34.995	65.1701
34.785	6.845							34.62	5.43679															38.825	-17.1472							35.095	64.1145
34.885	6.83269							34.72	5.49311															38.925	-16.5811							35.195	64.1715
34.985	7.41425							34.82	6.08948															39.02	-15.9525							35.295	64.1905
35.085	7.40887							34.92	6.04975															39.12	-16.2178							35.395	64.2194
35.185	7.45048							35.02	5.53945															39.22	-16.5748							35.495	64.1975
35.285	7.41234							35.12	6.0434															39.33	-17.2592							35.595	64.259
35.385	7.40111							35.22	5.99637															39.47	-17.2513							35.695	64.1366
35.48	7.36659							35.32	6.07123															39.57	-17.1212							35.795	65.7015
35.58	7.31647							35.42	6.06053															39.665	-17.2393							35.895	66.2003
35.675	7.32908							35.52	6.47275															39.765	-17.3169							35.995	66.302
35.77	7.4209							35.62	6.50068															39.86	-17.2401							36.095	66.775
35.87	7.3841							35.72	6.45998															39.96	-17.1608							36.195	66.1075
35.97	7.43058							35.82	6.49904																							36.295	66.7744
36.07	6.84248							35.92	6.45631																							36.395	66.6993
36.17	6.8259							36.015	6.41577																							36.495	66.7079
36.27	6.8671							36.115	6.07465																							36.595	67.1795
36.37	6.94519							36.215	5.93568																							36.695	67.7772
36.47	6.84701							36.315	6.12963																							36.795	68.077
36.57	6.30675							36.415	6.02257																							36.895	68.6193
36.67	6.30754							36.515	6.74841																							36.995	69.278
36.77	6.45064							36.615	6.6182																							37.095	70.2314
36.87	6.30642							36.715	6.4094																							37.19	70.2728
36.97	6.41537							36.815	6.37842																							37.29	71.5678
37.07	6.35091							36.915	6.44121																							37.39	71.8582
37.17	6.38478							37.015	6.40234																							37.49	72.6326
37.27	6.39223							37.115	6.57898																							37.59	71.7858
37.37	6.39712							37.215	6.52744																							37.69	72.6322
37.465	6.35377							37.31	5.42861																							37.79	72.7851
37.56	5.91144							37.41	5.53978																							37.89	73.2852
37.66	5.85461							37.51	5.51156																							37.99	73.2114
37.76	5.77503							37.61	5.57354																							38.09	74.1868
37.86	5.85591							37.71	5.54538																							38.19	74.6329
37.96	5.85066							37.815	5.595																							38.29	74.2192
38.06	5.79984							37.91	5.5226																							38.39	73.7169
38.16	5.8396							38.005	5.52154																							38.49	74.7021
38.26	6.48431							38.11	5.61114																							38.59	74.1247
38.36	6.2703							38.21	5.02031																							38.69	74.2178
38.46	6.11775							38.31	5.02276																							38.79	74.2865
38.56	5.86636							38.41	5.1169																							38.89	74.5786
38.66	5.82516							38.51	5.06318																							38.99	75.027
38.76	5.90518							38.61	5.01913																							39.095	75.2663
38.86	6.35289							38.71	5.03648																							39.195	75.803
38.96	6.39242							38.81	4.98222																							39.295	76.1514
39.06	6.33478							38.91	5.06214																							39.395	76.1365
39.16	6.25787							39.01	5.06346
39.26	6.49547							39.11	5.06682
39.36	6.34287							39.215	5.03704
39.46	6.50546							39.315	5.01036
39.56	6.40079							39.415	5.08614
39.66	6.50697							39.52	5.4949
39.76	6.53348							39.62	5.58403
39.86	6.35127							39.715	5.49677
39.96	6.3805							39.815	5.55721
								39.91	5.40758
[truncated: 370 more columns]

## Sheet: s18d
0.09	-0.312549	0.205	-0.577466	0.095	-0.118052	0.12	-0.484309	0.11	0.995408	0.095	-0.191266	0.18	-1.21435	0.1	-0.625083	0.145	-1.41159	0.12	0.416886	0.14	-1.40736	0.185	0.0666866	0.21	-1.65775	0.205	-0.279877	2.035	-0.161251	0.335	0.442076	0.965	-1.21147	0.095	-1.31451	0.94	-0.384054	0.145	-1.55884	0.29	-1.92044	4.42	-0.219637	1.715	0.546894	0.095	-0.265887	31.565	0.0833514
0.185	-0.24764	0.43	-2.03679	0.21	-0.614442	0.25	-1.02788	0.22	1.04797	0.195	0.176857	0.415	-1.66253	0.2	-1.17853	0.31	-0.935568	0.265	0.119316	0.285	0.23403	0.305	-0.392726	0.415	0.353378	0.455	-1.92981	2.135	-0.248746	0.8	1.0494	2.28	-0.167112	0.195	-1.94194	2.42	0.562733	0.39	-1.03865	0.635	-2.17189	4.52	0.122188	1.825	0.0299957	0.195	-0.733061	31.675	0.0650065
0.285	-0.0194851	0.68	-0.0354684	0.335	-1.12683	0.38	-0.421384	0.35	0.913896	0.3	0.227502	0.62	-1.73976	0.305	-2.13637	0.51	0.588794	0.41	-0.62135	0.435	0.310206	0.48	-1.08036	0.635	-0.307657	0.68	-1.41517	2.235	0.209095	1.42	-0.964099	3.365	-0.378122	0.295	-1.55056	4.105	1.00485	0.54	-0.511218	0.96	-1.46134	4.625	-0.0114434	1.925	0.723052	0.295	-0.535155	31.825	-0.455158
0.385	-0.186249	0.91	-1.14738	0.445	-1.44038	0.49	-0.423167	0.455	1.37487	0.4	0.285964	0.86	-2.51448	0.415	-2.71226	0.805	1.92163	0.53	0.0287363	0.595	-0.217258	0.675	-2.0377	0.815	0.406124	0.85	-0.909574	2.335	-0.0203633	1.995	-1.49894	5.165	-0.182137	0.395	-1.54404	5.295	0.130205	0.745	-2.38212	1.315	-1.81759	4.725	-0.9501	2.025	0.815805	0.395	-1.02099	31.925	-0.357495
0.485	-1.21042	1.145	-2.07517	0.545	-1.86373	0.61	-1.44756	0.555	1.47605	0.505	0.0856258	1.17	-2.69862	0.52	-3.73896	1.03	2.68685	0.68	0.121918	0.795	-0.995264	0.845	-1.98936	1.005	0.514135	1.08	0.262284	2.435	0.0160929	2.575	-2.88755	6.94	-0.754267	0.495	-0.882687	6.205	0.521615	1.005	-1.01667	1.56	-1.4608	4.825	-0.428342	2.125	1.16458	0.495	-0.814376	32.035	-0.418141
0.58	-1.24837	1.315	-2.07722	0.645	-1.87643	0.725	-2.9663	0.655	1.43257	0.605	0.215853	1.31	-2.50915	0.635	-4.6811	1.32	2.53701	0.845	1.04742	0.945	-1.89594	0.98	-2.03946	1.2	0.536765	1.345	-0.463692	2.535	0.0587008	3.105	-4.89706	8.76	-1.61135	0.595	-1.52385	7.445	-0.0109028	1.22	-2.7263	1.84	0.282535	4.925	0.222184	2.225	1.4682	0.595	-0.181733	32.15	-0.448975
0.685	-1.25571	1.505	-1.83652	0.745	-2.11046	0.855	-3.38455	0.765	2.02953	0.705	0.643877	1.665	-3.29723	0.74	-6.27471	1.575	3.18167	1.01	2.58273	1.07	-2.533	1.145	-2.00711	1.465	1.67509	1.705	0.537833	2.635	0.033718	3.415	-5.01459	10.625	-1.21763	0.695	-1.1118	9.085	1.02266	1.43	-1.02577	2.075	0.161291	5.025	-0.940292	2.325	0.881049	0.695	-0.28071	32.27	-0.377664
0.79	-0.99476	1.72	-2.5851	0.845	-2.10801	0.97	-3.49636	0.865	2.58908	0.805	1.11479	2.01	-3.15266	0.86	-7.68158	1.85	4.24227	1.19	3.47205	1.185	-1.59702	1.265	-1.798	1.64	1.25408	1.945	0.557859	2.735	0.0475315	3.75	-5.95519	11.865	-2.06072	0.795	-1.37096	10.72	3.11224	1.58	0.444902	2.325	1.13776	5.125	-1.3928	2.43	1.33323	0.795	0.356693	32.435	-0.067406
0.89	-1.22741	1.86	-3.00748	0.945	-1.8793	1.075	-4.01529	0.965	2.52251	0.9	1.20221	2.29	-2.63819	0.965	-8.38601	2.115	4.71617	1.37	1.37366	1.35	-0.474368	1.435	-2.98275	1.785	1.57359	2.22	1.90917	2.835	0.220892	4.11	-6.02859	13.515	-2.21953	0.895	-1.25062	12.96	3.53165	1.785	-0.522294	2.6	2.1833	5.22	-0.906686	2.53	1.68615	0.895	0.256	32.55	-0.0308147
0.99	-1.19831	2.165	-4.98693	1.045	-1.53239	1.175	-3.39152	1.07	2.80902	1	1.58088	2.555	-3.79399	1.095	-8.60274	2.335	4.57747	1.495	0.0415978	1.495	0.496874	1.585	-4.01447	1.95	1.64578	2.485	2.74624	2.935	0.212447	4.575	-4.95273	14.89	-1.19591	0.995	-1.3421	14.52	2.14939	1.955	-1.18375	2.915	2.75019	5.32	-1.89081	2.635	2.08273	0.995	0.0366661	32.66	-0.0308977
1.09	-2.23181	2.54	-5.89919	1.145	-2.00981	1.285	-2.47671	1.175	4.05887	1.1	1.36852	2.755	-5.64912	1.2	-9.78387	2.615	5.11344	1.725	0.366588	1.645	0.38752	1.79	-4.76359	2.095	1.57945	2.75	3.56579	3.035	0.39429	5.29	-5.44026	15.96	-2.09551	1.095	-1.30771	15.415	2.0534	2.1	-2.5278	3.23	3.01373	5.42	-1.58014	2.735	2.03027	1.095	-0.192473	32.785	0.2199
1.195	-1.29089	2.87	-6.13946	1.245	-2.45635	1.4	-2.27438	1.295	5.16234	1.2	0.927254	2.985	-5.65286	1.3	-9.27844	2.845	4.45944	1.94	0.326376	1.795	1.55416	1.92	-4.87504	2.265	0.820282	2.985	3.93421	3.135	0.346785	6.015	-5.57758	17.66	-3.22232	1.195	-1.26899	16.77	2.99176	2.3	-2.10583	3.53	3.34814	5.52	-2.52481	2.835	2.06626	1.195	0.118079	32.89	0.133018
1.3	-0.893097	3.205	-4.40227	1.345	-2.59744	1.52	-2.32467	1.425	4.82677	1.3	0.312938	3.19	-5.61088	1.405	-10.5655	2.965	4.70229	2.065	0.541177	1.945	-0.0259194	2.07	-4.00443	2.44	0.420646	3.325	4.63542	3.235	0.754611	6.82	-6.91413	18.76	-3.18241	1.295	-2.25338	17.955	3.12762	2.47	-3.57189	3.885	4.16528	5.62	-2.83063	2.935	2.59269	1.295	-0.879611	33.02	-0.0351672
1.4	-0.235476	3.56	-5.58902	1.445	-2.64643	1.635	-3.12992	1.535	5.41054	1.405	0.243194	3.395	-5.56912	1.51	-11.1702	3.175	6.61884	2.175	0.513431	2.11	-1.08788	2.22	-4.03055	2.63	2.28631	3.535	6.37414	3.335	-0.122259	7.785	-5.00482	19.57	-2.02394	1.395	-1.95297	18.815	3.46834	2.625	-4.02392	4.16	4.05916	5.725	-1.40421	3.04	3.33561	1.395	-1.2008	33.135	0.0218383
1.505	-0.0186506	3.985	-6.06847	1.545	-2.852	1.75	-3.88873	1.635	6.36172	1.505	-0.274191	3.665	-6.1947	1.625	-12.4274	3.41	7.3602	2.345	0.421941	2.21	-2.02546	2.385	-3.83515	2.93	2.86492	3.94	5.53795	3.435	0.263354	8.45	-5.99456	21.21	-2.03085	1.49	-1.23287	20.155	4.06196	2.81	-3.42641	4.48	4.44571	5.825	-1.32418	3.14	3.55626	1.495	-0.848704	33.285	0.0466728
1.61	0.192837	4.265	-5.09407	1.64	-2.87951	1.86	-3.4977	1.725	6.55124	1.605	-0.286062	3.915	-6.67338	1.745	-13.2305	3.6	8.55187	2.47	0.443413	2.37	-1.43149	2.515	-1.9335	3.11	3.21919	4.37	3.83692	3.535	-0.0460375	9.125	-5.8899	22.2	-2.17967	1.59	-0.478022	21.04	5.01201	2.985	-3.47669	4.825	3.24155	5.925	-1.76045	3.24	4.30145	1.595	-1.21142	33.415	0.0528998
1.725	-0.164152	4.57	-5.08658	1.735	-3.08514	1.975	-3.35028	1.835	7.72946	1.705	-0.330975	4.21	-6.00725	1.86	-13.6971	3.83	8.59326	2.655	-0.404007	2.575	-1.03767	2.64	-0.0526971	3.27	3.67839	4.63	2.66168	3.635	-0.379912	10.23	-7.60295	23.415	-3.19578	1.685	0.683394	22.46	5.14903	3.135	-2.99855	5.215	4.65806	6.025	-2.6285	3.34	4.46189	1.695	-1.60143	33.52	0.127498
1.84	-0.4291	4.985	-6.00782	1.835	-3.62879	2.095	-2.81284	1.935	8.42851	1.805	-0.361783	4.565	-6.74788	1.955	-13.735	3.98	8.52713	2.805	0.199478	2.725	-0.127278	2.76	-0.183785	3.52	2.57122	5.025	4.61369	3.735	-0.0638139	11.195	-8.0202	23.975	-3.02898	1.785	0.626563	24.01	6.98802	3.3	-1.99534	5.415	4.39184	6.125	-2.9338	3.44	4.64619	1.795	-1.84237	33.655	0.0739118
1.945	-0.235296	5.34	-5.04138	1.935	-4.04991	2.2	-3.359	2.04	8.41627	1.905	-0.459387	4.785	-5.57386	2.075	-13.6744	4.285	9.11479	2.925	1.38117	2.865	0.0996079	2.89	-0.903769	3.79	4.59335	5.49	5.08128	3.835	-0.342222	12.325	-7.10962	25.06	-3.13389	1.89	0.646548	25.165	7.01658	3.465	-1.53278	5.71	4.09716	6.225	-3.06427	3.545	4.38938	1.895	-2.22151	33.76	0.574051
2.04	0.252361	5.815	-5.0454	2.035	-4.00063	2.325	-3.02105	2.145	8.40849	2.005	-0.954251	5.125	-5.64923	2.195	-14.179	4.595	9.65187	3.045	1.27942	2.995	1.28422	3.045	-1.89397	3.985	2.40088	5.915	5.50827	3.935	-0.074136	13.03	-7.51621	26.06	-2.84328	1.99	0.686231	26.41	6.98998	3.645	-4.47716	5.98	4.49545	6.325	-2.90583	3.645	5.51673	1.995	-2.62344	33.885	1.14616
2.145	-0.186549	6.15	-5.29656	2.135	-4.0401	2.45	-3.98135	2.26	9.37203	2.1	-0.416949	5.505	-5.04324	2.3	-14.7353	4.81	11.0468	3.15	1.42002	3.135	2.62053	3.235	-1.45467	4.23	3.07036	6.345	5.58256	4.035	-0.251572	14.05	-8.97451	26.63	-3.03277	2.09	0.711702	27.615	6.57885	3.85	-3.75845	6.285	2.54928	6.42	-3.41346	3.745	6.07685	2.095	-2.55714	34.075	1.14993
2.25	0.169537	6.645	-6.04163	2.235	-4.11598	2.565	-3.977	2.36	9.44868	2.2	-0.410485	5.9	-3.21726	2.405	-14.7291	5.015	10.4622	3.3	0.434024	3.265	3.71939	3.365	-0.602809	4.47	1.69647	6.67	6.19309	4.135	0.0107909	15.44	-11.4971	27.935	-2.0849	2.19	1.09486	29.325	6.1402	4.02	-3.28322	6.56	1.22377	6.52	-3.9163	3.845	6.32077	2.195	-2.10285	34.23	1.14177
2.35	-0.0364079	6.955	-4.97667	2.335	-3.88231	2.69	-5.37323	2.47	10.4126	2.3	0.181178	6.275	-4.65238	2.51	-14.8055	5.215	11.1338	3.435	0.346521	3.39	4.10241	3.515	0.283884	4.655	1.58067	7	6.6688	4.235	0.368908	16.205	-12.4998	29.29	-2.13723	2.29	0.588209	30.995	6.99021	4.22	-2.54762	6.82	0.209567	6.62	-3.57911	3.95	6.94803	2.295	-1.19608	34.355	0.524644
2.455	0.788418	7.285	-3.87389	2.435	-3.95845	2.81	-5.51307	2.575	10.9504	2.4	0.649169	6.57	-4.56067	2.61	-15.1578	5.46	10.3656	3.575	0.367621	3.575	4.5125	3.655	0.025596	4.93	2.519	7.425	7.58304	4.335	0.809967	16.925	-12.4258	30.215	-2.03541	2.39	0.997342	32.61	8.19999	4.395	-3.93505	7.125	0.898076	6.72	-3.33214	4.05	7.31626	2.395	-1.2395	34.465	0.589288
2.56	1.32924	7.575	-5.20741	2.535	-4.05114	2.955	-5.28295	2.685	10.2691	2.5	0.168702	6.87	-6.05248	2.72	-15.7409	5.785	12.7262	3.715	-0.632521	3.74	5.0226	3.83	-0.374585	5.115	1.382	7.75	7.78569	4.435	0.794933	17.47	-11.5154	31.63	-3.17238	2.49	0.582377	34.165	9.01821	4.59	-2.05401	7.485	0.287677	6.82	-5.33974	4.15	6.43854	2.495	-1.26183	34.57	0.575995
2.66	1.25537	7.985	-4.95795	2.635	-3.99834	3.085	-5.3712	2.785	10.5487	2.6	-0.201711	7.18	-7.53645	2.83	-16.0563	6.025	12.6284	3.835	-0.737276	3.86	3.98141	4.005	-1.0586	5.32	1.81848	8.075	7.53327	4.535	1.36542	18.1	-11.4104	33.235	-3.17845	2.59	0.951401	35.97	7.92241	4.775	-1.96664	7.79	-0.999521	6.92	-5.53142	4.25	7.37012	2.595	-1.53894	34.67	0.691123
2.76	1.32402	8.5	-5.58123	2.735	-3.86893	3.19	-5.42624	2.89	11.1342	2.7	-1.39298	7.58	-7.71861	2.95	-16.2878	6.34	13.4624	3.95	-0.608849	4.005	4.51705	4.15	-0.8348	5.505	1.16048	8.935	6.09391	4.635	0.99488	18.84	-11.9811	34.32	-4.18113	2.69	1.64388	37.985	10.211	4.945	-1.0786	8.03	0.216221	7.02	-5.16332	4.35	7.71647	2.695	-1.37161	34.81	0.649293
2.865	1.3083	8.87	-5.07402	2.835	-4.04088	3.32	-5.95496	2.995	11.8538	2.8	-1.40421	7.825	-7.78656	3.06	-16.7274	6.565	13.492	4.11	-0.745785	4.135	5.47626	4.28	-0.941446	5.72	1.36055	9.99	2.51861	4.735	1.74272	19.305	-11.4584	35.015	-5.05658	2.79	1.52668			5.125	-1.0482	8.255	0.289445	7.12	-5.07716	4.45	7.97284	2.795	-1.26558	34.925	0.554075
2.98	1.29804	9.45	-3.92331	2.93	-4.41274	3.44	-6.31269	3.1	13.7502	2.9	-2.21321	8.035	-8.60353	3.19	-18.0965	6.84	15.4399	4.305	1.22027	4.31	5.4238	4.445	-0.92453	5.995	0.815162	11.015	2.48188	4.835	1.12388	20.17	-11.9983	37.1	-4.94118	2.89	0.263268			5.285	0.0121737	8.48	1.18955	7.22	-4.90644	4.555	8.21901	2.895	-1.1831	35.06	1.3477
3.09	1.34574	10.12	-3.95048	3.03	-3.78821	3.545	-6.77051	3.21	14.1504	3.005	-2.78064	8.285	-7.68365	3.295	-18.5946	7.1	15.2724	4.45	2.47183	4.48	7.17772	4.615	-0.0783769	6.205	2.27915	12.03	3.04593	4.935	1.00808	20.705	-12.0624	38.49	-5.06547	2.99	-0.102331			5.505	-0.563348	8.855	2.1358	7.32	-5.30787	4.655	8.09943	2.995	-1.26455	35.165	1.08276
3.195	1.10287	10.515	-3.4067	3.125	-3.93059	3.66	-6.94109	3.325	14.3062	3.105	-2.35278	8.46	-7.63426	3.395	-18.8067	7.25	15.2804	4.585	1.35164	4.675	6.47083	4.78	0.492561	6.44	2.11788	12.625	2.10333	5.035	1.18787	21.295	-12.9665			3.09	-0.424921			5.7	-2.0118	9.15	3.17059	7.42	-4.91305	4.755	8.46418	3.095	-1.24341	35.29	0.58974
3.3	2.30703	10.96	-2.59415	3.225	-3.97277	3.76	-5.96112	3.44	14.4073	3.205	-2.8078	8.73	-7.10837	3.505	-18.806	7.605	15.4367	4.735	-0.137224	4.805	6.92338	4.895	0.0281351	6.64	3.02272	13.45	2.56932	5.135	0.888119	22.07	-11.927			3.19	-0.379712			5.94	-2.5453	9.55	3.44827	7.52	-4.26912	4.855	9.524	3.195	-1.18192	35.4	0.466628
3.43	2.85792	11.425	-2.08002	3.325	-4.0063	3.885	-5.97392	3.55	15.7506	3.305	-2.34508	9.145	-7.76191	3.625	-19.7424	7.86	15.6021	4.87	-1.44888	4.99	8.47606	5.035	0.144731	6.84	2.33567	14.89	2.99526	5.235	0.721726	22.755	-11.9719			3.29	-0.480966			6.11	-1.38111	9.845	2.48166	7.62	-3.51825	4.955	10.4242	3.295	-1.22146	35.535	1.07158
3.525	2.7658	11.755	-3.48887	3.425	-4.11242	4.01	-5.47194	3.655	15.0658	3.41	-2.36527	9.475	-7.49738	3.73	-19.5744	8.175	15.4781	5.025	-1.53764	5.15	8.46895	5.21	-0.535668	7.04	1.6168	16.545	1.52143	5.335	0.919197	23.555	-11.6004			3.39	-0.391127			6.29	-1.39604	10.19	2.63672	7.72	-3.29736	5.055	10.2643	3.395	-1.28504	35.685	1.14462
3.63	3.26598	12.335	-2.19392	3.525	-3.99619	4.12	-6.43806	3.765	14.9414	3.51	-2.39828	9.785	-7.907	3.835	-20.1671	8.495	15.286	5.17	0.31976	5.33	9.63534	5.395	-0.0269409	7.245	0.772704	17.535	0.923787	5.435	0.946705	24.23	-10.473			3.485	-1.03149			6.475	0.0178809	10.62	3.24343	7.82	-3.31243	5.155	10.4349	3.495	-0.58511	35.805	1.00293
3.73	3.28138	12.78	-2.03701	3.625	-3.97331	4.23	-6.44015	3.875	15.9775	3.61	-2.36202	9.985	-6.13694	3.945	-21.6754	8.76	15.3402	5.29	0.0179459	5.515	10.5489	5.57	-1.04966	7.45	-3.31641	18.455	1.49145	5.535	1.00152	25.495	-11.529			3.585	-1.11058			6.655	0.591796	11.085	4.18149			5.255	10.8829	3.595	-0.759546	35.935	1.06829
3.835	2.79354	13.09	-0.977415	3.725	-3.86806	4.395	-7.44502	3.985	15.7948	3.71	-2.82362	10.335	-5.50733	4.065	-21.6475	9.035	14.4289	5.42	-0.507632	5.695	11.6088	5.765	-1.1447	7.66	-1.99934	18.955	1.43697	5.635	1.2311	26.18	-11.5225			3.685	-1.37114			6.87	-1.46181	11.575	4.39636			5.355	11.4704	3.695	-0.832382	36.09	0.645698
3.935	3.41637	13.485	2.01713	3.82	-3.69649	4.51	-6.9262	4.11	16.084	3.81	-2.93731	10.54	-5.60497	4.165	-22.0869	9.27	16.4565	5.63	-0.476884	5.88	11.9335	5.96	-1.94878	7.84	0.314401	19.69	-0.497584	5.735	1.07057	27.25	-10.9878			3.785	-2.04421			7.01	-2.13072	12.045	2.50749			5.455	11.4176	3.795	-0.540902	36.215	0.452746
4.03	3.14678	14.03	2.05928	3.915	-4.09386	4.63	-7.44192	4.235	16.455	3.905	-2.84044	10.855	-5.72415	4.275	-22.3838	9.54	16.551	5.77	-1.63693	6.065	13.2858	6.085	-1.96082	8.04	0.524598	20.83	-0.529889	5.835	1.06099	28.375	-10.4994			3.88	-2.36764			7.22	-2.39419	12.355	2.45904			5.565	11.5343	3.895	-0.854143	36.34	0.534473
4.125	1.78885	14.38	1.97434	4.015	-3.44208	4.755	-8.36799	4.355	17.0995	4	-2.74964	11.145	-6.54407	4.39	-22.6036	9.825	16.5883	5.9	-1.54141	6.205	13.8846	6.25	-1.12614	8.29	0.538743	21.265	0.0655835	5.935	1.3002	29.015	-11.8969			3.98	-2.48149			7.385	-3.04523	12.75	2.198			5.675	11.7452	3.995	-0.924106	36.475	0.510695
4.215	1.72473	14.795	2.01274	4.11	-3.64151	4.885	-8.46536	4.475	16.3954	4.1	-3.06341	11.45	-6.19727	4.495	-22.7488	10.115	17.4382	6.05	-1.36367	6.37	14.9559	6.43	-2.30108	8.5	2.55875	21.955	0.531719	6.035	1.15255	30.085	-13.0257			4.08	-2.52049			7.62	-3.48325	13.135	1.10361			5.775	12.4327	4.095	-1.37612	36.63	0.581531
4.31	2.38539	15.235	2.90379	4.21	-3.40801	5.01	-10.3628	4.595	16.5602	4.2	-3.30364	11.675	-8.0493	4.595	-22.6998	10.395	17.507	6.2	-0.883662	6.51	16.7327	6.595	-1.95438	8.735	2.583	22.895	0.959219	6.135	1.08701	30.82	-13.4357			4.175	-1.36515			7.825	-3.97938	13.58	1.2866			5.875	11.9013	4.195	-1.52812	36.785	0.488766
4.41	2.74648	15.545	1.77236	4.31	-2.90234	5.14	-10.383	4.7	16.9344	4.3	-2.73729	12.115	-8.63108	4.715	-23.6776	10.675	17.6356	6.33	-1.07371	6.685	15.5564	6.765	-2.2983	8.975	5.19304	23.815	1.98057	6.235	0.844518	31.93	-13.5532			4.275	-0.445804			8.035	-4.11661	14.065	1.27418			5.975	11.8827	4.295	-1.5863	36.92	0.733597
4.51	2.25761	15.975	2.70021	4.41	-3.00346	5.265	-10.4466	4.825	18.1593	4.4	-2.9989	12.5	-8.92871	4.82	-23.7896	10.96	18.9583	6.475	-1.51821	6.815	15.6892	6.91	-2.00788	9.195	5.41697	24.935	2.57752	6.335	0.488449	33.23	-14.0077			4.37	-0.0243094			8.225	-4.10745	14.505	2.6457			6.075	11.8981	4.395	-1.2871	37.04	1.01101
4.61	2.38905	16.37	2.09761	4.51	-3.09222	5.385	-10.4751	4.925	18.4592	4.5	-2.87655	12.84	-7.09079	4.925	-25.1906	11.2	19.6489	6.62	-1.54189	6.965	16.3656	7.065	-3.6125	9.39	4.95309	26.075	4.11267	6.435	1.07099	34.92	-14.9451			4.465	-1.02698			8.42	-2.95184	14.895	3.14116			6.175	11.812	4.495	-1.27476	37.16	1.10743
4.71	2.70699	16.905	1.66704	4.61	-3.13031	5.52	-10.9101	5.04	19.0303	4.6	-2.4417	13.16	-7.7175	5.04	-25.1595	11.52	20.0259	6.795	-0.875085	7.105	16.9664	7.245	-4.05622	9.62	4.03252	26.86	3.59079	6.535	1.16073	36.375	-14.573			4.565	-0.313139			8.595	-2.03133	15.345	2.41963			6.28	11.8959	4.595	-1.29242	37.275	0.496008
4.81	3.28685	17.395	0.898592	4.71	-2.9856	5.67	-12.2037	5.14	19.4811	4.7	-1.94166	13.465	-7.676	5.145	-25.1665	11.775	20.4963	6.95	-0.618076	7.305	16.5724	7.435	-4.34245	9.895	2.87376	27.705	4.01233	6.635	1.03402	37.715	-13.505			4.665	0.432018			8.79	-3.58909	15.76	2.27528			6.385	12.2128	4.695	-1.61337	37.375	0.740049
4.91	2.69901	17.83	0.948322	4.805	-3.05853	5.785	-12.4214	5.25	19.8542	4.8	-1.85358	13.99	-8.66086	5.245	-25.6891	12.02	21.2227	7.115	-0.770273	7.5	18.532	7.615	-5.5437	10.245	4.63522	28.45	4.0819	6.735	0.978066	38.55	-13.5967			4.765	0.667966			9.015	-5.12462	16.26	3.26224			6.485	11.7893	4.795	-1.34963	37.49	0.0385745
5.015	2.19628	18.155	3.17506	4.9	-3.08208	5.94	-13.7941	5.35	20.3225	4.9	-1.50137	14.48	-8.49389	5.35	-25.8474	12.28	21.3733	7.275	-1.59941	7.645	18.5629	7.76	-5.8869	10.48	4.71605	29.03	4.43626	6.835	0.933915					4.865	0.512635			9.175	-5.99778	16.595	3.31508			6.585	12.2874	4.895	-1.28874	37.64	0.103083
5.115	2.10739	18.345	2.69602	5	-2.88724	6.045	-12.4985	5.455	20.9866	5	-1.37958	14.905	-8.28415	5.46	-26.1892	12.48	20.4988	7.425	-2.61771	7.795	19.2424	7.92	-7.09851	10.72	4.49128	29.82	4.60308	6.935	0.705942					4.965	1.56678			9.375	-6.04682	16.795	2.22181			6.69	12.238	4.995	-1.47462	37.77	0.0638776
5.215	2.14492	18.575	0.843743	5.095	-2.83356	6.155	-13.0086	5.57	21.4631	5.1	-1.38204	15.225	-10.1397	5.57	-27.1316	12.735	19.4722	7.56	-2.11468	7.95	18.8755	8.085	-7.11838	11.025	4.60167	30.52	3.63848	7.035	1.04687					5.055	0.98208			9.635	-6.13651	17.05	2.4483			6.79	11.912	5.095	-1.86659	37.9	-0.437494
5.31	2.53023	18.95	0.716501	5.195	-2.92877	6.28	-12.4231	5.69	21.2625	5.2	-1.34525	15.415	-10.6709	5.675	-28.6777	12.94	19.2096	7.74	-1.50969	8.105	19.0079	8.265	-6.85898	11.24	4.32115	31.27	1.46993	7.135	1.20458					5.15	0.172171			9.815	-5.49779	17.36	2.40684			6.885	11.2966	5.195	-1.32336	38.05	0.506036
5.405	1.78429	19.285	1.42497	5.295	-2.85475	6.425	-11.8739	5.84	22.0566	5.3	-1.26764	15.755	-10.2657	5.775	-29.8149	13.25	20.4432	7.88	-2.66316	8.385	17.3953	8.42	-6.53556	11.49	3.69952	31.83	1.53293	7.235	0.622942					5.25	-0.536781			10.05	-5.27204	17.715	4.25155			6.985	11.7997	5.295	-1.30047	38.16	0.630643
5.5	1.79421	19.54	2.52102	5.395	-2.63303	6.59	-11.8397	5.97	22.0298	5.4	-1.28685	15.935	-10.8619	5.88	-30.1065	13.465	21.4669	7.995	-1.64645	8.56	17.7882	8.58	-6.89158	11.705	3.64049	32.315	1.88701	7.335	1.20562					5.35	-0.403586			10.185	-6.29962	17.96	4.75637			7.085	11.4486	5.395	-1.07778	38.28	0.538631
5.595	2.21099	19.84	2.55682	5.49	-2.60866	6.73	-12.7958	6.09	23.3514	5.5	-0.744418	16.035	-10.912	5.985	-30.6821	13.945	21.5435	8.15	-2.70501	8.705	17.8408	8.725	-7.0147	11.925	3.41498	32.895	1.94631	7.435	1.32079					5.445	-1.50817			10.4	-4.54746	18.23	1.72006			7.185	10.6063	5.495	-1.24797	38.43	0.132531
5.695	2.29896	20.145	1.63155	5.585	-2.86554	6.855	-13.4054	6.195	23.9856	5.6	-0.781885	16.135	-11.5439	6.095	-32.0912	14.33	21.3596	8.285	-1.75489	8.86	17.6864	8.86	-7.45762	12.065	3.28534	34.13	2.60393	7.535	1.49483					5.545	-2.41214			10.63	-5.05881	18.65	0.424473			7.285	10.967	5.595	-1.21983	38.575	0.121216
5.795	2.1758	20.415	4.00689	5.685	-3.01999	6.975	-12.9712	6.34	24.4154	5.7	-0.968972	16.235	-11.7182	6.21	-33.8146	14.715	22.3701	8.47	-1.59267	9.05	18.5874	9	-6.78796	12.275	3.33508	35.03	4.04505	7.635	0.840433					5.645	-2.40161			10.84	-5.55025	19.04	-0.369758			7.385	11.4442	5.695	-1.08961	38.7	0.0668246
5.89	1.79083	20.765	4.55228	5.785	-3.18765	7.08	-12.9772	6.455	25.0951	5.8	-0.934507	16.335	-11.1585	6.325	-34.126	15.045	22.4928	8.65	-1.50932	9.295	18.9786	9.12	-7.14264	12.585	4.3689	35.98	4.50033	7.735	1.43192					5.745	-2.49842			11.03	-5.07514	19.365	0.0150477			7.485	11.4717	5.795	-1.46994	38.895	-0.919305
5.985	2.03974	21.065	2.93336	5.885	-2.68731	7.185	-12.9691	6.595	25.5186	5.9	-0.252615	16.435	-11.6804	6.435	-35.133	15.19	23.4807	8.76	-1.0707	9.48	20.9271	9.295	-9.01111	12.925	5.42353	36.59	5.57605	7.835	1.17654					5.85	-3.47639			11.285	-5.56166	19.685	-0.445252			7.585	12.4261	5.895	-1.54511	39.075	-0.887979
6.09	1.70694	21.445	3.76439	5.985	-2.79536	7.285	-13.8593	6.705	25.6289	6	0.609323	16.535	-11.6232	6.545	-35.684	15.565	24.4442	8.875	-0.59314	9.615	22.6078	9.48	-9.05962	13.135	5.44805	37.325	6.57413	7.935	0.227139					5.95	-3.90491			11.55	-6.98825	20.05	-0.798365			7.685	13.0747	5.995	-1.32426
6.19	2.24252	21.705	4.44877	6.085	-2.79975	7.385	-14.0164	6.82	25.9479	6.1	1.64757	16.635	-11.6941	6.65	-36.1416	15.815	24.4822	9.035	0.505165	9.83	24.1496	9.675	-9.99045	13.45	5.09716	38.55	6.66131	8.035	0.432997					6.04	-4.30332			11.84	-7.59221	20.285	-1.94057			7.785	14.0942	6.095	-1.24643
6.29	2.24649	22.055	4.32678	6.185	-3.16109	7.505	-14.5996	6.945	25.7681	6.2	1.65245	16.735	-11.8234	6.75	-36.7119	16.1	25.654	9.18	-0.778491	9.975	23.3535	9.82	-9.57941	13.74	5.62036	39.38	8.29542	8.135	1.39414					6.14	-5.47749			12.24	-11.7779	20.62	-0.572327			7.89	13.964	6.195	-0.882822
6.39	2.20033	22.435	3.45545	6.285	-2.81185	7.625	-14.7513	7.055	25.0823	6.3	1.63113	16.835	-11.7307	6.865	-37.1425	16.425	24.4288	9.325	-0.624034	10.1	21.6956	9.965	-7.88626	13.995	5.62801			8.235	0.97289					6.24	-5.33833			12.71	-13.8867	20.905	-0.9235			7.99	13.798	6.295	-1.25612
6.49	2.01108	22.73	2.07017	6.385	-3.66993	7.745	-16.4765	7.17	25.5279	6.4	1.59582	16.935	-11.3479	6.975	-37.0983	16.705	25.1801	9.44	-1.08421	10.29	21.2501	10.115	-7.91209	14.315	6.05701			8.335	1.21266					6.335	-4.69112			13.055	-11.9893	21.23	-1.11256			8.09	14.1145	6.395	-1.29866
6.59	2.3696	23.095	1.94904	6.485	-3.51938	7.87	-17.3707	7.295	25.1359	6.5	1.22357	17.035	-10.9603	7.09	-38.3879	16.995	25.5044	9.59	-1.62058	10.48	20.3897	10.265	-7.87762	14.655	6.61663			8.435	1.69871					6.44	-3.87741			13.51	-12.0871	21.545	-0.604979			8.19	13.9697	6.495	-1.03915
6.695	2.83471	23.36	2.59077	6.585	-3.49111	7.975	-18.0528	7.41	25.6138	6.605	0.813932	17.135	-10.7973	7.2	-38.7379	17.195	25.4042	9.755	-0.541305	10.645	22.9204	10.405	-7.90677	14.89	5.48207			8.535	1.22361					6.535	-5.04938			13.895	-14.2221	21.875	-0.833126			8.29	13.9423	6.595	-1.29366
6.8	3.31324	23.775	2.42385	6.68	-3.61993	8.095	-17.4775	7.525	25.4834	6.705	0.735214	17.235	-11.7047	7.315	-39.7288	17.415	26.0395	9.88	-0.66341	10.82	24.4074	10.565	-8.89609	15.285	5.21659			8.635	0.807786					6.635	-5.24428			14.22	-15.0834	22.265	-1.7805			8.395	14.3006	6.695	-1.36671
6.905	2.26307	24.015	3.83454	6.78	-3.40313	8.22	-16.9479	7.63	25.4863	6.805	0.55916	17.335	-11.3395	7.44	-40.2059	17.64	25.4091	10.035	-0.866184	11.035	24.5885	10.715	-8.02066	15.735	5.59685			8.735	0.71501					6.735	-5.46861			14.555	-15.0846	22.49	-2.67351			8.495	13.8301	6.795	-1.19506
7.005	2.05732	24.36	5.37666	6.88	-3.58017	8.335	-17.0137	7.74	26.3404	6.91	0.622856	17.435	-11.404	7.555	-41.7551	17.925	26.1384	10.22	0.945038	11.2	22.9023	10.89	-8.69925	16.035	4.75182			8.835	-0.100467					6.835	-5.24813			14.88	-14.7339	22.84	-1.73311			8.595	13.4629	6.895	-1.2298
7.105	2.56332	24.89	4.91488	6.98	-3.49528	8.45	-17.4492	7.85	26.6141	7.01	0.637251	17.535	-11.0326	7.66	-42.6821	18.12	26.3007	10.36	0.0721908	11.345	23.8088	11.085	-9.90634	16.22	4.44689			8.935	-0.0858376					6.935	-4.81256			15.135	-15.2222	23.1	-1.53965			8.7	12.9992	6.995	-1.53131
7.205	1.73595	25.22	5.05406	7.08	-3.48294	8.55	-18.2505	7.97	27.4841	7.11	0.00439018	17.635	-11.2393	7.775	-43.6539	18.275	24.5861	10.495	-1.5256	11.485	22.52	11.255	-9.18924	16.49	6.26478			9.035	0.912299					7.035	-4.28939			15.305	-16.9009	23.39	-2.40855			8.8	13.1692	7.095	-1.75408
7.32	2.32876	25.645	6.87484	7.18	-3.31673	8.655	-18.1359	8.095	27.1219	7.21	0.135431	17.735	-11.1432	7.92	-44.6579	18.485	24.2494	10.635	-2.31282	11.66	22.6346	11.475	-10.5888	16.635	7.47563			9.135	0.967739					7.135	-4.29964			15.52	-18.0244	23.865	-4.82175			8.915	12.423	7.195	-1.90683
7.43	1.82842	26.015	6.19588	7.28	-3.36143	8.78	-20.4487	8.195	27.3216	7.31	-0.25427	17.835	-10.8097	8.025	-45.154	18.7	24.7305	10.8	-0.421645	11.785	22.9386	11.655	-8.71488	16.87	6.72414			9.235	1.73503					7.235	-4.0094			15.805	-18.009	24.155	-5.87477			9.015	13.0695	7.295	-1.50702
7.55	1.79348	26.25	6.40336	7.38	-3.077	8.895	-21.4467	8.305	27.8795	7.41	0.162077	17.935	-10.3643	8.15	-45.7197	18.89	26.415	10.975	0.70839	11.94	21.4812	11.83	-8.20724	17.13	6.34552			9.335	1.703					7.33	-3.98837			16.04	-18.009	24.545	-6.53689			9.12	13.9207	7.395	-1.82953
7.655	1.33404	26.565	4.85155	7.48	-2.99478	8.99	-20.8289	8.435	28.4458	7.51	0.573482	18.035	-10.2683	8.28	-46.6376	19.12	27.1008	11.11	1.53308	12.15	21.6833	12.04	-8.69601	17.315	6.63242			9.435	0.863172					7.43	-3.99193			16.195	-19.0702	24.83	-6.97866			9.22	14.4392	7.495	-1.79156
7.775	0.822656	26.9	5.5977	7.58	-3.85032	9.11	-20.4023	8.545	28.0743	7.605	1.55384	18.135	-10.3049	8.41	-47.1296	19.35	27.8509	11.255	-0.229715	12.3	22.7251	12.215	-10.0622	17.605	4.76947			9.535	0.728654					7.53	-4.40553			16.39	-20.051	25.225	-8.61677			9.31	14.437	7.595	-1.68301
7.885	1.93517	27.225	5.12417	7.67	-3.92555	9.23	-19.9854	8.635	28.4841	7.71	1.59046	18.235	-10.2699	8.545	-47.2619	19.515	27.3795	11.39	-0.154142	12.475	20.6985	12.35	-9.88092	17.925	4.81481			9.635	-0.116626					7.63	-4.26169			16.615	-19.5523	25.52	-7.73419			9.405	15.1316	7.695	-1.91643
7.995	2.2573	27.55	6.01352	7.775	-4.09734	9.355	-20.4959	8.76	29.4833	7.81	1.38779	18.335	-10.2156	8.685	-48.3646	19.68	29.5698	11.515	-0.579017	12.665	19.0497	12.545	-10.4127	18.09	6.83631			9.735	-0.273044					7.73	-4.29722			16.79	-19.5457	25.79	-8.50318			9.505	15.2711	7.795	-1.56604
8.1	3.27748	27.985	5.67407	7.875	-4.29193	9.49	-20.409	8.86	29.8708	7.905	1.54711	18.435	-10.1774	8.785	-49.1051	19.895	30.8171	11.695	-1.44077	12.875	19.4189	12.7	-11.0406	18.305	8.41341			9.835	-0.94898					7.83	-4.28344			17.015	-18.0901	26.135	-7.76634			9.605	15.8599	7.895	-1.44933
8.21	3.0482	28.28	5.96254	7.97	-5.12626	9.63	-20.4616	8.99	29.9076	8.005	1.53284	18.535	-10.2215	8.925	-49.6927	20.065	31.1473	11.98	-1.55957	13.075	18.917	12.895	-10.8953	18.5	9.58555			9.935	-0.87364					7.93	-3.94148			17.225	-19.8018	26.605	-9.54563			9.705	16.0605	7.995	-1.31597
8.31	3.26622	28.855	6.93934	8.07	-5.46858	9.73	-20.9369	9.115	30.9487	8.1	1.55853	18.635	-10.1245	9.045	-51.5898	20.315	31.5849	12.13	-1.57886	13.29	20.0533	13.025	-10.9683	18.715	10.595			10.035	-1.24523					8.03	-3.29881			17.37	-18.0195	26.885	-11.9104			9.8	16.3429	8.095	-1.82902
8.43	3.34963	29.415	8.01963	8.17	-5.51801	9.865	-20.3891	9.265	31.3327	8.2	1.66672	18.735	-10.1989	9.155	-52.2767	20.465	32.5923	12.425	-2.48323	13.425	19.7723	13.2	-11.0552	18.945	10.7528			10.135	-1.39491					8.13	-2.7595			17.52	-19.0341	27.195	-11.7717			9.905	16.6173	8.195	-1.60536
8.525	3.31688	29.985	8.91144	8.27	-5.7576	9.98	-19.9316	9.395	32.1258	8.3	1.2559	18.835	-10.3865	9.3	-53.03	20.65	32.4868	12.585	-2.28938	13.625	19.0452	13.335	-9.89403	19.135	11.1834			10.235	-0.88062					8.23	-3.0818			17.785	-18.5552	27.515	-11.7556			10.005	16.9762	8.295	-1.81461
8.64	3.34876	30.62	7.92786	8.37	-5.26426	10.095	-19.0145	9.505	33.421	8.4	0.621145	18.935	-10.2157	9.43	-54.64	20.8	33.3004	12.745	-2.59077	13.815	17.8827	13.535	-10.9619	19.325	11.3392			10.335	-1.27229					8.33	-3.47139			18.035	-17.9423	27.795	-12.3478			10.1	16.9134	8.395	-1.31092
8.745	2.72578	31.04	8.56659	8.47	-6.43267	10.205	-18.9753	9.61	33.9871	8.5	0.923685	19.035	-10.1373	9.545	-56.1354	20.945	32.4548	12.92	-2.35644	13.965	18.8715	13.735	-10.994	19.515	10.2742			10.435	-1.06906					8.43	-3.48358			18.23	-18.0154	28.08	-12.7763			10.2	17.867	8.495	-1.24152
8.86	3.04795	31.735	10.2008	8.57	-6.63392	10.325	-17.8581	9.74	34.5923	8.6	1.07031	19.135	-9.8675	9.69	-57.1852	21.17	32.9854	13.045	-1.65773	14.1	19.9156	13.885	-10.5945	19.69	11.9321			10.54	-0.821805					8.525	-3.52095			18.545	-19.9591	28.28	-12.8159			10.3	18.3413	8.595	-1.26997
8.975	3.84013	33.08	7.88786	8.67	-6.37626	10.435	-17.9707	9.845	35.1169	8.7	0.752084	19.235	-10.3633	9.805	-57.082	21.415	32.441	13.16	-1.89462	14.24	19.6251	14.07	-11.9636	19.935	11.2653			10.64	0.119802					8.625	-3.30846			18.755	-19.5838	28.61	-12.8692			10.4	18.2109	8.695	-1.26271
9.08	4.08852	34.555	9.92087	8.77	-6.39998	10.58	-19.5836	9.975	34.5806	8.8	0.62073	19.335	-10.2106	9.935	-58.728	21.64	32.6399	13.325	-2.166	14.385	19.3347	14.205	-11.7724	20.17	11.3336			10.74	0.108379					8.725	-3.45673			19.025	-20.2236	28.97	-12.3686			10.505	17.8602	8.795	-1.13227
9.175	4.54461	35.235	10.0051	8.865	-5.91774	10.7	-19.9945	10.075	34.9428	8.9	0.779596	19.44	-10.2008	10.075	-60.6101	21.895	33.0058	13.435	-3.06802	14.55	19.2843	14.415	-10.9121	20.365	12.464			10.84	-0.318513					8.825	-3.42735			19.255	-18.6712	29.25	-11.4097			10.61	19.1718	8.895	-0.596784
9.28	5.39005	35.9	8.02503	8.965	-6.15426	10.82	-19.9423	10.185	35.3717	9	1.53815	19.54	-10.4449	10.19	-60.7097	22.145	34.5017	13.57	-1.55484	14.74	19.9447	14.625	-11.9599	20.57	11.867			10.94	0.000610288					8.925	-3.53868			19.42	-18.9383	29.48	-13.3703			10.71	19.4357	8.995	-0.56299
9.38	4.81603	36.83	9.13418	9.065	-5.96244	10.95	-22.0611	10.31	36.9776	9.1	2.22194	19.64	-11.2367	10.305	-61.0811	22.315	35.7519	13.705	-0.532701	15.005	19.3378	14.81	-12.3772	20.73	10.5359			11.04	0.37468					9.03	-2.41242			19.66	-21.4757	29.695	-12.6842			10.81	19.7251	9.095	-0.565246
9.48	5.06951	37.58	6.94124	9.165	-5.92684	11.07	-21.8622	10.43	37.3297	9.2	2.10192	19.74	-11.3301	10.425	-60.9745	22.63	36.4472	13.89	0.334305	15.18	17.9223	14.98	-12.013	20.925	9.68842			11.14	0.136263					9.13	-3.56441			19.825	-21.5728	30.11	-11.3595			10.915	20.1647	9.195	-0.429108
9.58	5.7145	38.125	7.0359	9.265	-5.87653	11.195	-21.327	10.54	38.3656	9.305	2.79221	19.84	-11.6623	10.525	-61.2697	22.825	37.9334	14.05	-0.362913	15.335	18.5475	15.105	-10.6593	21.175	9.59489			11.24	-0.120045					9.23	-3.01298			20.04	-20.7305	30.44	-11.9802			11.015	19.8974	9.295	-0.342506
9.68	6.32572	38.695	6.64037	9.36	-6.60822	11.305	-21.9956	10.655	38.9258	9.405	2.71626	19.94	-11.1536	10.635	-62.756	23.025	41.2054	14.19	-0.979087	15.54	18.6612	15.265	-11.0794	21.365	10.4624			11.34	-0.247625					9.33	-2.02923			20.205	-20.5306	30.715	-13.641			11.115	20.1843	9.395	-0.593801
9.78	5.2047	39.315	7.12301	9.46	-6.88081	11.425	-22.8038	10.765	39.7089	9.505	2.45786	20.04	-10.6251	10.745	-64.0843	23.23	41.8697	14.37	0.352468	15.73	17.935	15.39	-10.9608	21.635	11.8919			11.44	-0.776287					9.43	-2.42993			20.375	-20.6063	31.06	-14.8734			11.215	20.4456	9.495	-0.205396
9.89	6.32049	39.71	7.86605	9.56	-7.07295	11.535	-23.2879	10.885	39.3289	9.605	2.5763	20.14	-10.1011	10.88	-64.1159	23.48	43.1404	14.53	0.0354575	15.925	17.8844	15.505	-11.035	21.81	10.8858			11.54	-1.27166					9.53	-2.34842			20.61	-20.8964	31.37	-14.2144			11.315	20.2319	9.595	-0.62079
9.99	6.03171			9.66	-6.88848	11.68	-23.4316	10.99	39.0025	9.705	2.47472	20.24	-10.1251	11	-64.5904	23.715	43.4746	14.655	-0.343882	16.045	18.3389	15.65	-10.939	22.045	10.7716			11.64	-0.994402					9.635	-2.37112			20.755	-19.9108	31.63	-14.427			11.415	21.3012	9.695	-1.17817
10.09	6.11575			9.76	-7.07356	11.815	-22.4983	11.095	39.3121	9.805	2.0668	20.34	-10.0282	11.11	-65.1896	23.955	43.8125	14.815	-1.90448	16.21	19.0739	15.82	-10.9243	22.23	11.1339			11.74	-1.15662					9.735	-2.82898			20.96	-18.5056	31.95	-14.5651			11.515	20.4682	9.795	-1.18922
10.19	6.02142			9.86	-6.84982	11.92	-21.8928	11.195	39.1807	9.905	2.19479	20.44	-10.1176	11.23	-64.7615	24.16	45.2968	14.98	-2.40001	16.33	20.7195	15.98	-12.0307	22.36	11.1991			11.84	-1.10217					9.835	-2.84777			21.14	-20.5625	32.2	-13.5096			11.615	20.3104	9.895	-1.37741
10.29	5.96969			9.96	-7.12502	12.035	-21.8467	11.325	40.6565	10.005	2.90618	20.54	-10.0648	11.34	-64.8164	24.375	46.7224	15.13	-2.07598	16.51	22.2547	16.105	-12.9844	22.575	11.5138			11.94	-1.20912					9.935	-2.9787			21.325	-19.8768	32.405	-12.9301			11.715	20.4827	9.995	-1.56891
10.385	5.71076			10.06	-6.84676	12.155	-22.5632	11.46	39.8564	10.11	3.16086	20.64	-10.1276	11.445	-65.672	24.685	46.632	15.28	-2.90283	16.645	22.0922	16.275	-13.8956	22.755	10.523			12.04	-0.977948					10.03	-2.31021			21.525	-18.918	32.59	-12.8805			11.825	20.8175	10.095	-1.30667
10.49	5.29269			10.16	-6.9158	12.275	-21.9401	11.595	41.0205	10.225	3.25573	20.74	-11.007	11.585	-67.1353	25.01	46.3556	15.425	-3.48099	16.81	19.2978	16.405	-13.9871	22.995	11.9453			12.14	-0.927547					10.13	-3.55263			21.69	-18.5459	32.74	-12.5316			11.925	20.8778	10.195	-1.25102
10.595	5.76174			10.26	-7.10291	12.39	-20.912	11.71	41.0367	10.32	2.94384	20.84	-11.1023	11.715	-67.7044	25.285	48.4178	15.55	-3.99829	16.96	19.441	16.59	-14.9189	23.2	12.554			12.24	-1.09137					10.23	-3.74293			21.945	-19.1244	32.925	-14.0413			12.02	21.0108	10.295	-1.32755
10.695	5.80112			10.355	-7.15406	12.515	-20.982	11.835	42.0227	10.415	2.75503	20.94	-11.2081	11.83	-68.2433	25.555	51.3709	15.715	-2.86104	17.09	19.5743	16.775	-15.9305	23.39	14.8275			12.34	-0.439433					10.33	-3.81518			22.15	-20.0196	33.185	-13.3785			12.12	20.9953	10.395	-1.89197
10.795	6.73218			10.455	-6.86348	12.635	-20.7513	11.965	42.1946	10.515	2.73288	21.04	-11.4328	11.935	-68.0745	25.805	53.2494	15.87	-2.01667	17.225	18.6735	16.91	-15.8899	23.57	13.8731			12.44	-0.820627					10.43	-3.74806			22.38	-17.6051	33.445	-12.0272			12.22	21.0535	10.495	-1.91996
10.895	6.80588			10.55	-6.60869	12.75	-20.9412	12.08	43.0869	10.615	2.97591	21.14	-11.0535	12.08	-69.1727	26.065	53.5727	15.985	-2.60522	17.4	18.4792	17.055	-16.0496	23.805	12.5582			12.54	-0.939375					10.53	-5.33662			22.57	-19.7359	33.7	-11.7362			12.32	21.5616	10.595	-1.70004
10.995	7.15044			10.65	-6.61399	12.865	-21.4194	12.19	43.0615	10.715	3.04589	21.24	-10.9954	12.18	-69.0947	26.38	53.1855	16.1	-3.54819	17.56	16.9983	17.225	-15.9838	24.02	14.3055			12.64	-1.08413					10.63	-5.61669			22.79	-21.3224	34.025	-12.3984			12.42	21.8588	10.695	-2.10761
11.095	7.20921			10.755	-6.39708	13	-21.4716	12.3	42.9478	10.815	3.21816	21.34	-11.0579	12.285	-70.1643	26.575	54.4064	16.22	-4.79504	17.72	17.3913	17.38	-16.9363	24.255	14.9304			12.74	-1.13818					10.725	-6.53733			22.965	-21.0549	34.26	-11.436			12.52	21.4368	10.795	-1.54754
11.2	6.92133			10.855	-6.47748	13.125	-22.0386	12.43	43.0567	10.925	3.09097	21.44	-11.0812	12.4	-69.7968	26.84	56.1505	16.385	-3.40429	17.845	18.0332	17.57	-16.606	24.415	14.8292			12.84	-0.745374					10.825	-7.63445			23.185	-22.0282	34.535	-9.72521			12.62	20.7868	10.895	-2.14828
11.29	7.17909			10.945	-6.3009	13.26	-21.4685	12.535	43.2433	11.025	3.37871	21.54	-10.9899	12.505	-70.7868	27.09	57.0326	16.505	-4.2233	17.97	19.6735	17.74	-17.0906	24.645	14.4653			12.94	-0.909476					10.925	-9.08217			23.35	-21.5304	34.785	-10.1164			12.725	20.496	10.995	-1.92191
11.385	7.29565			11.045	-5.96044	13.395	-21.7678	12.635	42.8636	11.125	3.66033	21.64	-11.0938	12.61	-71.1786	27.34	56.0799	16.635	-7.03707	18.1	20.3154	17.945	-18.0118	24.86	14.2962			13.04	-0.914315					11.015	-9.0315			23.52	-21.917	35.105	-11.0058			12.825	20.0213	11.095	-1.89689
11.485	7.24425			11.145	-5.9569	13.525	-22.0747	12.735	42.5832	11.225	3.74158	21.74	-11.0645	12.715	-71.7303	27.61	58.2965	16.76	-6.69308	18.28	22.0102	18.09	-17.0211	25.125	12.5191			13.14	-0.63411					11.115	-10.027			23.685	-23.8629	35.385	-11.6971			12.925	19.8605	11.195	-1.84456
11.585	7.51326			11.245	-6.13079	13.635	-21.9425	12.855	42.7236	11.325	3.3489	21.84	-10.6411	12.835	-71.8125	27.81	61.1832	16.91	-6.1498	18.41	23.1026	18.255	-15.9353	25.355	12.1241			13.24	-0.024504					11.215	-10.5446			23.835	-25.1756	35.655	-11.6811			13.025	19.9254	11.295	-1.88058
11.68	7.12379			11.345	-5.80129	13.74	-21.9388	12.98	43.3074	11.425	3.58468	21.94	-11.0619	12.94	-72.1619	28.06	60.0046	17.08	-5.68903	18.545	21.3521	18.445	-14.552	25.57	12.9456			13.34	0.0827312					11.315	-10.3213			24.03	-25.9793	35.945	-10.8388			13.135	19.3125	11.395	-1.75876
11.78	7.21964			11.445	-5.74577	13.855	-21.4055	13.085	44.1655	11.525	3.10797	22.04	-11.0276	13.06	-73.0716	28.26	58.9376	17.225	-5.44225	18.725	21.0714	18.6	-14.9097	25.755	13.2661			13.44	-0.734956					11.415	-10.8844			24.25	-26.0824	36.245	-9.70537			13.23	19.4311	11.495	-1.80463
11.875	7.69968			11.545	-6.16916	13.975	-21.4382	13.18	43.6741	11.625	3.10563	22.14	-11.0493	13.2	-73.1289	28.62	59.686	17.355	-3.91235	18.84	21.5832	18.735	-14.6318	25.96	13.6359			13.54	-0.260003					11.51	-11.4947			24.445	-26.5643	36.555	-9.86182			13.335	19.1116	11.595	-1.55318
11.975	8.40844			11.645	-6.11719	14.125	-21.4546	13.295	44.3775	11.72	4.03782	22.24	-11.007	13.31	-74.7864	28.85	60.189	17.515	-3.62866	19.01	23.5548	18.855	-14.9603	26.21	11.8734			13.64	-0.358907					11.61	-11.335			24.71	-26.6377	36.88	-8.87842			13.435	19.1962	11.695	-1.35335
12.075	8.06553			11.745	-5.84755	14.24	-21.2369	13.41	45.3311	11.82	3.57752	22.34	-11.0258	13.415	-75.7557	29.075	60.4854	17.62	-3.14811	19.175	24.7192	19.04	-13.6078	26.49	10.319			13.74	-0.966328					11.705	-11.866			24.89	-26.6685	37.24	-9.82286			13.555	19.7702	11.795	-1.28312
12.18	8.38068			11.845	-5.77291	14.375	-22.3844	13.545	46.4038	11.92	4.12042	22.44	-10.9979	13.53	-76.1175	29.275	60.9174	17.76	-3.47721	19.34	25.4769	19.16	-13.8148	26.775	8.5702			13.84	-1.06396					11.8	-12.3195			25.075	-29.0418	37.65	-8.80729			13.66	19.0963	11.895	-1.26161
12.28	8.35527			11.945	-5.74713	14.485	-22.0386	13.675	46.844	12.02	4.28368	22.54	-11.1932	13.65	-77.0565	29.53	61.2435	17.905	-3.50978	19.485	24.2478	19.3	-14.5744	27.065	7.43615			13.94	-1.20466					11.9	-11.4431			25.24	-28.7187	38.075	-8.90199			13.76	19.4167	11.995	-1.29344
12.38	8.24313			12.045	-6.04295	14.615	-21.4382	13.77	47.6742	12.12	3.74163	22.64	-10.9799	13.76	-77.1278	29.75	61.1121	18.055	-2.01422	19.625	26.4526	19.435	-14.7759	27.345	5.74304			14.04	-1.06547					12	-11.0103			25.435	-28.0227	38.5	-10.722			13.855	20.4292	12.095	-1.3287
12.485	8.2587			12.145	-5.85649	14.725	-22.4548	13.885	48.3742	12.22	4.18989	22.74	-11.1663	13.88	-77.6421	29.965	60.7394	18.2	-1.83169	19.755	27.6156	19.58	-14.7279	27.555	5.13229			14.14	-1.39352					12.1	-10.733			25.765	-26.7666	38.86	-11.6319			13.955	20.3877	12.195	-1.33047
12.585	8.18725			12.24	-5.93834	14.86	-22.4622	14.035	48.4665	12.32	4.06699	22.84	-11.0907	14.015	-79.1271	30.17	58.4779	18.36	-2.10464	19.915	28.0828	19.725	-15.0622	27.795	4.3647			14.24	-0.977309					12.195	-11.0212			26.15	-25.6768	39.255	-11.2543			14.05	20.6847	12.295	-1.66197
12.685	8.28567			12.34	-6.32176	14.985	-22.9483	14.165	47.9511	12.42	4.26389	22.94	-11.5815	14.13	-79.8367	30.475	59.351	18.495	-2.62318	20.075	26.7033	19.875	-16.8101	28.06	1.55428			14.34	-1.04666					12.295	-11.4878			26.59	-24.9963					14.15	21.7384	12.395	-1.23238
12.78	8.24769			12.44	-6.14293	15.1	-22.3187	14.28	48.4426	12.52	3.75918	23.04	-11.9956	14.245	-80.6679	30.775	60.0389	18.605	-3.01694	20.21	25.4484	20.005	-17.9684	28.5	1.45645			14.44	-0.928589					12.395	-12.0426			27.105	-24.5283					14.25	22.3175	12.495	-1.34009
12.875	8.22519			12.54	-5.96154	15.22	-22.4577	14.38	48.575	12.62	3.8041	23.14	-12.0269	14.345	-81.0191	30.955	60.5242	18.765	-2.58901	20.375	25.4815	20.18	-17.9487	28.815	2.62517			14.54	-0.934175					12.495	-12.5434			27.365	-25.1182					14.35	22.1015	12.595	-1.90224
12.975	8.44698			12.64	-5.93745	15.375	-21.9205	14.49	49.3164	12.72	3.51816	23.24	-12.0295	14.47	-80.5481	31.21	60.2937	18.9	-3.95559	20.525	25.6672	20.315	-17.6287	29.135	2.51566			14.64	-1.24758					12.595	-12.5087			27.77	-24.4721					14.45	21.8521	12.695	-1.54486
13.075	8.27916			12.74	-5.67205	15.485	-21.9352	14.6	49.0217	12.815	3.09594	23.34	-11.4708	14.59	-79.6867	31.485	62.6234	19.02	-2.7966	20.635	26.8474	20.455	-17.8907	29.485	2.23975			14.74	-0.870073					12.695	-12.424			27.975	-23.5843					14.55	21.2964	12.795	-1.61719
13.165	8.38585			12.84	-5.84674	15.605	-23.3037	14.705	49.1268	12.91	2.62468	23.44	-12.7123	14.695	-80.1412	31.735	63.1083	19.16	-3.61798	20.76	27.0135	20.605	-16.9836	29.84	0.613191			14.84	-1.14067					12.795	-12.3014			28.255	-23.6267					14.65	21.3372	12.895	-1.8559
13.27	8.28436			12.94	-5.85828	15.715	-22.9719	14.825	48.9317	13.01	2.51995	23.54	-13.0489	14.81	-80.2081	31.945	63.2054	19.27	-3.59906	20.865	27.5252	20.725	-16.8902	30.25	0.642196			14.94	-0.723759					12.89	-12.0444			28.535	-22.6102					14.75	21.9515	12.995	-1.58203
13.37	7.72591			13.04	-5.7243	15.82	-23.5613	14.945	50.1546	13.11	3.80058	23.64	-13.3278	14.94	-80.2518	32.23	63.0784	19.385	-4.07409	21	28.0022	20.845	-15.9946	30.455	0.948369			15.04	-1.04503					12.99	-12.3239			28.87	-22.0415					14.85	22.2401	13.095	-1.79201
13.47	7.2886			13.14	-6.63203	15.945	-22.9925	15.05	50.116	13.21	3.73675	23.74	-14.0186	15.06	-81.7853	32.485	63.1582	19.54	-5.52951	21.11	27.4524	20.98	-15.0313	30.64	1.4636			15.14	-0.798269					13.09	-12.804			29.1	-22.0195					14.95	21.9147	13.195	-1.31267
13.57	7.39934			13.24	-6.9771	16.085	-22.0177	15.175	50.368	13.31	3.58142	23.84	-14.441	15.18	-83.5853	32.675	62.1598	19.655	-5.68514	21.24	28.335	21.125	-14.1156	30.87	2.6972			15.24	-1.3311					13.19	-12.9065			29.365	-24.18					15.05	22.2853	13.295	-1.3359
13.68	7.41745			13.34	-7.32418	16.185	-23.0123	15.295	50.9885	13.41	2.71469	23.94	-15.0223	15.315	-84.6336	32.925	63.0408	19.785	-4.49387	21.395	28.1008	21.245	-14.5472	31.29	1.64673			15.34	-1.22989					13.29	-13.3895			29.62	-24.3909					15.16	22.6941	13.395	-1.66082
13.785	7.37314			13.44	-6.83087	16.305	-23.4468	15.43	50.9348	13.505	2.79745	24.04	-15.047	15.42	-85.2264	33.145	63.297	19.9	-4.57477	21.545	27.2951	21.405	-14.2397	31.785	3.49501			15.44	-0.904579					13.38	-12.9717			30.02	-23.5552					15.265	23.2995	13.495	-1.36874
13.89	7.41973			13.54	-7.14889	16.41	-24.4741	15.565	51.8411	13.605	1.99203	24.14	-15.1464	15.555	-86.0622	33.365	63.6429	20.04	-3.94557	21.685	25.9414	21.57	-14.0096	32.075	5.32329			15.54	-0.803201					13.48	-13.9504			30.46	-22.9726					15.365	23.0367	13.595	-1.18924
13.99	6.29678			13.64	-7.02702	16.52	-25.5324	15.675	52.8526	13.705	1.79155	24.24	-15.4488	15.68	-86.7908	33.665	63.0624	20.145	-4.11508	21.795	26.9213	21.725	-14.7512	32.505	4.68614			15.64	-0.716947					13.58	-14.4825			30.865	-24.9738					15.465	23.5359	13.695	-1.36826
14.09	5.72414			13.745	-6.81579	16.62	-25.3718	15.815	53.0086	13.805	1.72044	24.34	-15.6281	15.795	-88.1653	34.05	66.4667	20.265	-4.42274	21.94	27.2801	21.88	-14.9514	32.885	2.76072			15.74	-1.19685					13.68	-15.0607			31.25	-25.7206					15.565	23.1632	13.795	-1.29506
14.19	6.31937			13.845	-6.99468	16.755	-25.2353	15.94	54.5328	13.905	1.6446	24.44	-15.6758	15.895	-88.1074	34.345	65.6626	20.405	-4.7451	22.06	28.6547	22.01	-13.8734	33.235	2.19071			15.84	-1.1391					13.775	-14.2422			31.68	-26.038					15.665	23.0635	13.895	-1.56589
14.29	6.77127			13.95	-7.28265	16.915	-26.4292	16.045	55.4852	14.005	1.80409	24.54	-16.4547	16.035	-89.6654	34.565	65.6349	20.57	-4.42456	22.175	30.9225	22.19	-14.8433	33.675	1.53201			15.94	-0.934347					13.87	-14.9633			32.04	-26.5725					15.765	23.3253	13.995	-2.04944
14.39	7.25993			14.05	-7.40211	17.04	-26.9539	16.17	55.851	14.105	1.44261	24.64	-15.9979	16.155	-89.6719	34.93	66.4539	20.735	-2.53208	22.31	31.8666	22.32	-14.584	34	2.49605			16.04	-0.949516					13.965	-14.4745			32.39	-28.5047					15.865	23.7938	14.095	-1.94351
14.49	7.27512			14.145	-7.33027	17.17	-26.3974	16.27	57.0143	14.2	1.33375	24.74	-16.5722	16.28	-89.6086	35.21	67.5954	20.855	-2.47551	22.45	33.6167	22.44	-13.9649	34.355	3.03426			16.14	-0.947217					14.065	-14.3007			32.6	-29.4947					15.965	24.0482	14.195	-1.83052
14.59	7.28005			14.24	-7.60049	17.305	-25.5217	16.395	58.039	14.3	1.61932	24.84	-17.0965	16.4	-89.7161	35.445	67.2982	20.98	-4.11769	22.59	33.8998	22.575	-14.9838	34.67	0.313772			16.24	-0.801192					14.17	-13.107			32.82	-29.0504					16.065	24.4258	14.295	-1.64298
14.69	7.27867			14.34	-8.30935	17.44	-25.5882	16.515	58.4413	14.4	2.02179	24.94	-17.1429	16.515	-90.2396	35.865	67.6747	21.105	-4.05632	22.71	31.8642	22.75	-15.9974	34.93	-0.0510604			16.34	-1.18397					14.265	-14.1315			33.275	-26.5787					16.165	25.3741	14.395	-1.81314
14.79	6.74963			14.435	-8.71609	17.545	-25.9795	16.64	58.9717	14.505	2.6614	25.04	-17.1429	16.62	-90.7795	36.335	68.2505	21.22	-4.47094	22.845	32.3662	22.89	-15.9185	35.15	2.01722			16.44	-1.31085					14.365	-15.5032			33.71	-25.0065					16.265	25.3201	14.495	-1.6371
14.89	7.29108			14.53	-8.91505	17.645	-26.8984	16.775	59.5028	14.605	2.56337	25.14	-17.666	16.73	-90.6541	36.785	68.2556	21.37	-4.66783	23	32.8498	23.055	-15.9243	35.535	1.38137			16.54	-1.41547					14.465	-16.38			34.025	-25.0562					16.37	24.7511	14.595	-1.57659
14.99	7.28806			14.63	-8.96791	17.77	-26.4714	16.88	59.5852	14.705	2.68742	25.24	-18.0059	16.84	-90.8041	37.155	68.5495	21.49	-4.50569	23.15	32.9236	23.175	-16.2804	36.005	0.548623			16.64	-0.926429					14.565	-16.2705			34.44	-26.0413					16.475	24.911	14.695	-1.78266
15.09	7.36517			14.73	-8.74426	17.885	-25.9922	16.99	59.9167	14.805	2.72416	25.34	-18.0388	16.97	-90.1987	37.44	67.3863	21.625	-4.43541	23.275	33.8461	23.3	-15.811	36.59	-2.4861			16.74	-0.638686					14.665	-16.3637			34.73	-27.0551					16.58	25.8206	14.795	-2.18493
15.185	6.87408			14.825	-9.58456	17.99	-27.409	17.12	60.1202	14.905	3.10804	25.44	-17.9946	17.08	-90.2245	37.705	67.1889	21.77	-4.96871	23.405	34.548	23.41	-15.8607	37.095	-1.46092			16.84	-0.944809					14.765	-16.3208			35.03	-26.5791					16.685	26.7512	14.895	-2.17724
15.28	6.72374			14.925	-9.67438	18.095	-26.8887	17.245	60.486	15.005	3.19877	25.54	-18.0049	17.18	-90.6758	38.015	68.3615	21.945	-5.60832	23.53	36.5683	23.555	-17.3318	37.66	-1.32147			16.935	-0.223579					14.86	-16.3302			35.43	-28.3495					16.785	26.3146	14.995	-2.56008
15.39	8.32344			15.02	-10.1034	18.22	-28.4363	17.36	59.5248	15.105	4.09703	25.64	-18.032	17.29	-91.3066	38.25	68.3636	22.075	-4.61024	23.645	36.557	23.705	-17.7563	38.18	-1.28442			17.035	0.225587					14.96	-16.3885			35.845	-28.8131					16.885	26.4406	15.095	-3.04599
15.49	8.28848			15.12	-10.0836	18.335	-27.3853	17.48	59.0887	15.205	4.07639	25.74	-18.1979	17.4	-92.247	38.535	69.4711	22.235	-5.56917	23.81	35.9125	23.84	-18.065	38.615	-0.260792			17.135	-0.493116					15.06	-17.2982			36.235	-29.0928					16.985	26.3037	15.195	-3.31192
15.59	8.24671			15.22	-9.62915	18.45	-26.9815	17.58	58.4868	15.31	4.74457	25.84	-18.1336	17.515	-93.7037	38.955	69.189	22.395	-5.69094	23.945	38.5582	24.015	-17.9223	39.11	-1.17608			17.235	0.270225					15.16	-17.311			36.56	-31.0231					17.085	26.0893	15.295	-3.554
15.695	8.33943			15.33	-10.0706	18.56	-27.035	17.705	58.1366	15.41	5.66433	25.94	-18.0465	17.625	-93.7362	39.32	69.4508	22.575	-6.54072	24.09	38.4516	24.195	-20.0503	39.775	-3.41799			17.335	0.0186414					15.26	-16.2698			36.8	-31.7406					17.185	26.9256	15.395	-3.82105
15.795	8.09655			15.425	-10.0503	18.7	-26.6205	17.825	57.5411	15.505	5.19733	26.04	-18.6173	17.75	-94.0928	39.625	69.4047	22.685	-7.35537	24.25	38.5948	24.305	-19.9598					17.435	-0.769362					15.36	-15.0736			37.275	-32.5714					17.285	27.089	15.495	-3.57815
15.895	8.27994			15.53	-9.94347	18.82	-27.4311	17.93	57.4554	15.605	4.98169	26.14	-18.2436	17.875	-95.1472	39.915	70.5682	22.825	-7.63069	24.375	38.5374	24.46	-21.1299					17.535	-1.06501					15.46	-15.2993			37.545	-31.9599					17.385	26.9305	15.595	-3.47267
16	7.7126			15.63	-10.065	18.92	-28.2968	18.055	56.9716	15.705	4.685	26.24	-18.2007	17.98	-96.1443			22.94	-7.53438	24.49	38.8763	24.595	-20.8424					17.635	-1.02123					15.555	-14.9894			37.87	-31.5387					17.485	27.0387	15.695	-3.27158
16.1	8.27412			15.73	-9.84014	19.045	-28.0135	18.195	56.8197	15.805	5.31312	26.34	-18.7994	18.085	-96.731			23.05	-7.44708	24.59	37.4747	24.76	-18.8952					17.735	-1.21655					15.66	-15.4476			38.385	-28.5196					17.585	27.192	15.795	-3.17258
16.2	8.39377			15.83	-10.1268	19.145	-27.9488	18.295	57.0597	15.905	5.76595	26.44	-19.0282	18.195	-97.1547			23.165	-7.95361	24.71	36.5315	24.915	-18.8821					17.835	-0.973632					15.76	-15.5228			38.925	-28.5964					17.685	27.8823	15.895	-3.24584
16.3	8.31744			15.95	-10.1496	19.255	-27.9373	18.4	56.9476	16.005	5.80424	26.54	-18.9735	18.295	-97.144			23.29	-7.37886	24.82	37.2443	25.045	-18.9847					17.935	-0.928007					15.855	-16.9511			39.435	-28.0974					17.785	27.2146	15.995	-3.73453
16.4	8.33071			16.05	-9.94967	19.37	-28.4121	18.515	57.5536	16.105	5.06957	26.64	-19.0548	18.395	-98.1804			23.41	-7.07111	24.975	39.2349	25.21	-19.0014					18.035	-1.13863					15.955	-15.8336									17.885	27.3363	16.095	-3.25646
16.505	8.2381			16.145	-10.4889	19.49	-27.9306	18.63	57.928	16.205	4.96543	26.74	-19.6688	18.505	-98.6275			23.535	-6.80808	25.105	39.8719	25.385	-20.9257					18.135	-1.05802					16.045	-15.9559									17.985	28.1718	16.195	-3.61799
16.605	8.24436			16.245	-10.6566	19.62	-27.9194	18.76	58.0863	16.305	5.76226	26.84	-20.1685	18.61	-99.6151			23.64	-6.66649	25.28	38.0948	25.495	-20.8107					18.235	-0.877945					16.145	-15.4556									18.09	28.7672	16.295	-4.04451
16.705	8.26971			16.345	-11.0495	19.75	-28.8628	18.855	59.4971	16.405	6.40908	26.94	-20.2567	18.72	-100.677			23.77	-6.69603	25.43	36.9553	25.62	-20.8173					18.335	-1.65538					16.24	-14.8869									18.19	28.5353	16.395	-4.34523
16.805	8.2905			16.445	-11.0268	19.88	-29.5442	18.98	60.1533	16.505	6.83011	27.04	-20.5819	18.82	-101.195			23.885	-6.95438	25.605	38.2735	25.755	-19.9679					18.435	-2.05138					16.34	-15.9873									18.29	28.0628	16.495	-5.17209
16.905	8.32715			16.545	-10.3151	20.01	-29.9513	19.085	61.0869	16.6	6.78757	27.14	-20.2289	18.94	-102.221			24.04	-6.65194	25.755	38.6717	25.91	-19.9087					18.535	-2.39274					16.44	-15.5492									18.39	28.7868	16.595	-4.856
16.995	8.2163			16.645	-10.3796	20.14	-30.441	19.2	60.9836	16.695	7.07931	27.24	-19.6382	19.04	-103.131			24.16	-7.59611	25.87	37.8963	26.04	-20.0733					18.635	-2.156					16.54	-15.3607									18.49	29.0727	16.695	-4.83293
17.095	8.33844			16.755	-10.0613	20.34	-30.7429	19.305	61.5568	16.795	7.27452	27.34	-20.0684	19.14	-104.1			24.285	-6.84198	26.025	37.7261	26.245	-21.0466					18.735	-2.29578					16.64	-15.4635									18.59	29.1379	16.795	-5.29046
17.19	8.34996			16.855	-10.6379	20.445	-30.488	19.415	61.3269	16.9	6.92965	27.44	-20.0011	19.255	-104.147			24.415	-5.97917	26.19	37.9987	26.38	-19.4998					18.835	-1.93188					16.74	-15.3457									18.69	28.958	16.895	-5.34742
17.285	8.24849			16.955	-10.6537	20.61	-30.4021	19.515	62.6009	17.005	7.02261	27.54	-20.1496	19.37	-105.128			24.54	-5.65008	26.33	38.4667	26.5	-19.8612					18.935	-2.10175					16.84	-15.7997									18.785	28.8676	16.995	-5.22165
17.385	8.27489			17.055	-10.6823	20.735	-30.9426	19.62	62.3985	17.105	7.24342	27.64	-20.0379	19.49	-105.695			24.655	-6.75938	26.465	40.5358	26.635	-19.7692					19.035	-2.82085					16.94	-15.7502									18.885	28.2763	17.095	-5.89534
17.49	8.29392			17.155	-10.4361	20.86	-30.9651	19.73	62.0277	17.205	8.17982	27.74	-20.0253	19.59	-106.056			24.755	-8.49347	26.61	42.575	26.76	-20.0021					19.135	-2.70552					17.04	-14.9154									18.99	27.9241	17.195	-6.1116
17.59	8.33744			17.255	-10.5443	21	-30.476	19.83	62.6433	17.3	7.97451	27.84	-20.4215	19.695	-106.677			24.92	-9.46659	26.73	42.6906	26.93	-20.8993					19.235	-3.19262					17.135	-15.2732									19.09	28.9103	17.295	-6.30784
17.69	8.34861			17.355	-11.201	21.115	-31.4567	19.93	62.5393	17.4	8.67319	27.94	-20.9192	19.82	-108.711			25.035	-10.8538	26.875	42.5891	27.11	-23.1024					19.34	-2.94808					17.235	-14.9131									19.19	29.1314	17.395	-6.60529
17.785	8.3068			17.455	-11.3749	21.235	-30.9194	20.03	62.9581	17.5	7.55408	28.04	-21.0588	19.925	-109.642			25.165	-10.898	26.99	42.4302	27.26	-23.8081					19.44	-2.93106					17.33	-15.2925									19.29	29.8561	17.495	-6.31466
17.88	8.2369			17.555	-11.4724	21.355	-31.3908	20.145	62.9075	17.6	7.68965	28.14	-21.118	20.03	-110.146			25.3	-11.9459	27.135	43.0228	27.44	-23.3556					19.54	-2.93956					17.43	-15.5048									19.39	29.457	17.595	-5.89434
17.98	8.22668			17.655	-11.224	21.465	-31.9376	20.255	63.7225	17.7	6.96504	28.24	-21.1481	20.15	-110.662			25.43	-11.9642	27.265	42.5587	27.59	-23.8855					19.64	-2.99911					17.53	-16.3406									19.49	30.2223	17.695	-5.4889
18.08	8.10625			17.76	-10.9537	21.595	-31.9341	20.37	63.6054	17.8	7.66284	28.34	-21.266	20.255	-110.912			25.555	-11.3925	27.375	42.503	27.73	-23.1751					19.74	-2.73877					17.625	-16.3004									19.59	31.1142	17.795	-5.35248
18.195	7.73304			17.86	-11.154	21.71	-32.2884	20.47	64.1	17.9	7.49113	28.44	-21.736	20.36	-112.371			25.71	-11.9348	27.525	42.3002	27.87	-23.3481					19.84	-3.22919					17.725	-16.5196									19.69	31.5618	17.895	-5.01536
18.295	7.71475			17.955	-10.4309	21.84	-31.9874	20.565	64.0249	17.995	8.28263	28.54	-22.2201	20.465	-113.131			25.855	-12.7499	27.7	42.7428	28.01	-23.9814					19.94	-3.15178					17.825	-17.2778									19.79	31.1006	17.995	-4.67505
18.395	8.3151			18.055	-10.0482	21.955	-32.2843	20.67	65.0457	18.095	8.66922	28.64	-22.0333	20.6	-112.401			25.97	-11.88	27.82	43.5406	28.16	-23.9395					20.04	-4.31195					17.925	-17.4083									19.89	31.2651	18.095	-4.75046
18.5	7.84975			18.155	-9.92199	22.055	-32.3556	20.78	65.0624	18.2	8.87415	28.74	-22.0444	20.71	-113.7			26.115	-10.4002	28.01	43.5631	28.315	-23.9968					20.14	-4.18605					18.02	-17.3918									19.99	30.9995	18.195	-5.03389
18.6	7.26686			18.26	-9.01386	22.17	-33.3625	20.885	65.7762	18.3	9.32834	28.84	-22.1447	20.825	-114.754			26.245	-10.4441	28.13	43.7021	28.505	-25.0732					20.24	-3.95579					18.12	-17.3963									20.09	30.8986	18.295	-4.61793
18.7	7.30872			18.355	-8.93594	22.27	-33.4914	20.99	66.4214	18.4	9.19746	28.94	-22.1393	20.95	-115.062			26.4	-11.0132	28.255	44.6969	28.675	-25.1174					20.34	-4.6623					18.22	-17.2478									20.195	31.1319	18.395	-4.25044
18.8	7.31998			18.455	-8.99417	22.385	-34.2092	21.105	66.3835	18.5	8.71506	29.04	-22.1795	21.065	-115.682			26.525	-9.95084	28.385	44.2927	28.84	-23.5797					20.44	-4.29861					18.315	-17.3264									20.295	31.219	18.495	-4.34455
18.9	6.95909			18.545	-9.10273	22.495	-34.3177	21.215	67.7465	18.6	8.67622	29.14	-22.049	21.185	-116.897			26.66	-8.8066	28.555	44.8227	28.965	-23.1559					20.54	-4.20324					18.415	-18.1764									20.395	31.7409	18.595	-4.47024
18.99	7.27672			18.645	-8.84674	22.605	-34.9254	21.315	67.8575	18.7	8.57778	29.24	-22.4871	21.295	-118.221			26.765	-8.76457	28.67	45.7435	29.075	-22.9869					20.64	-3.68988					18.505	-17.0296									20.495	32.1748	18.695	-5.00845
19.09	6.30778			18.745	-9.06628	22.735	-34.8845	21.41	68.3196	18.8	8.26025	29.34	-22.4825	21.41	-117.731			26.89	-8.66301	28.855	45.9702	29.205	-24.191					20.74	-3.36707					18.605	-16.9682									20.595	31.6535	18.795	-4.84005
19.19	6.01773			18.84	-9.05933	22.85	-34.9321	21.51	68.6396	18.9	8.11069	29.44	-23.0592	21.53	-118.18			27.025	-8.11642	29.025	46.9031	29.32	-23.9248					20.84	-4.33011					18.705	-17.396									20.695	31.0209	18.895	-4.93368
19.29	6.34458			18.94	-9.47121	22.965	-34.9899	21.605	68.9844	19	7.15904	29.54	-23.7482	21.65	-119.122			27.165	-8.74903	29.23	47.0514	29.425	-24.1273					20.94	-5.17151					18.805	-17.3407									20.795	32.0815	18.995	-5.12152
19.385	6.36446			19.04	-9.35076	23.09	-36.952	21.72	69.0215	19.1	6.55049	29.64	-25.2061	21.765	-119.123			27.28	-7.37819	29.385	47.8632	29.58	-24.9186					21.04	-5.00054					18.905	-17.673									20.895	32.1787	19.095	-4.54958
19.485	6.31491			19.14	-9.4317	23.215	-35.983	21.825	69.3678	19.2	6.57784	29.74	-25.1131	21.875	-119.805			27.395	-8.65134	29.555	47.5397	29.71	-24.4212					21.14	-5.08814					19.005	-17.7636									20.995	32.0931	19.195	-4.35501
19.585	6.35391			19.235	-9.59616	23.33	-35.4102	21.95	70.1606	19.3	6.07454	29.84	-25.1188	21.975	-121.106			27.535	-9.95091	29.695	48.2063	29.89	-24.0287					21.24	-4.97052					19.105	-18.2687									21.095	32.5519	19.295	-4.34269
19.685	7.30895			19.33	-9.42268	23.435	-35.4516	22.06	70.7534	19.4	6.23428	29.94	-25.137	22.085	-121.091			27.68	-9.40731	29.825	47.035	30.03	-24.4997					21.34	-5.27502					19.205	-19.5832									21.195	33.2324	19.395	-4.15271
19.785	7.12217			19.43	-10.1574	23.565	-35.3859	22.16	70.7613	19.5	6.65483	30.04	-25.069	22.19	-120.717			27.815	-9.52712	30.025	46.9683	30.205	-24.872					21.44	-5.02566					19.305	-19.872									21.295	33.3513	19.495	-4.10537
19.885	7.30531			19.52	-9.62568	23.7	-35.9884	22.26	71.0793	19.6	6.64707	30.14	-25.2542	22.295	-120.701			27.935	-10.1047	30.15	47.0474	30.35	-25.0847					21.54	-4.90205					19.4	-20.0583									21.395	33.142	19.595	-4.34658
19.985	7.27214			19.62	-9.088	23.84	-36.8983	22.375	72.344	19.7	6.7476	30.24	-25.2906	22.4	-120.695			28.065	-9.70187	30.335	46.8376	30.475	-23.9688					21.64	-4.9827					19.5	-20.4877									21.495	33.8529	19.695	-4.87301
20.08	7.2961			19.715	-9.63349	23.945	-36.982	22.48	72.3299	19.8	6.6705	30.34	-26.0925	22.505	-121.175			28.19	-10.6896	30.51	47.6179	30.595	-23.8869					21.74	-4.87519					19.595	-20.3626									21.595	34.1057	19.795	-5.05622
20.18	7.46836			19.815	-9.40466	24.065	-37.4938	22.605	73.421	19.9	6.78246	30.44	-26.2157	22.63	-121.717			28.31	-9.37997	30.68	47.5141	30.76	-23.9551					21.84	-4.90659					19.695	-21.353									21.695	33.9179	19.895	-5.36063
20.285	7.71628			19.915	-8.83778	24.175	-36.8118	22.72	73.5179	20	6.64759	30.54	-26.0979	22.735	-122.078			28.445	-10.4375	30.815	48.496	30.905	-24.9148					21.94	-4.87752					19.79	-20.8722									21.795	34.2148	19.995	-5.20614
20.385	7.8689			20.015	-8.91532	24.29	-37.3972	22.83	73.7274	20.1	6.70297	30.64	-26.0191	22.845	-123.525			28.55	-9.76897	30.945	47.7493	31.05	-24.7996					22.04	-4.9416					19.885	-19.9241									21.895	34.475	20.095	-4.73875
20.48	7.20636			20.115	-9.6723	24.395	-37.8992	22.95	73.7565	20.2	5.5167	30.74	-25.6529	22.955	-124.407			28.67	-9.53093	31.085	48.6581	31.195	-23.9217					22.14	-5.23162					19.985	-19.2801									21.995	35.1419	20.195	-5.52638
20.575	7.31348			20.215	-9.40935	24.505	-37.8088	23.055	73.9107	20.3	6.25201	30.84	-26.3201	23.1	-124.568			28.775	-10.9766	31.265	49.8797	31.345	-24.0285					22.24	-5.5025					20.085	-19.9811									22.095	35.1595	20.295	-5.54123
20.67	7.28267			20.315	-10.0192	24.645	-37.8729	23.16	74.097	20.4	6.51833	30.94	-26.044	23.23	-125.727			28.91	-10.4801	31.445	49.6311	31.5	-23.677					22.34	-5.24417					20.19	-19.4731									22.19	34.8985	20.395	-6.13484
20.765	7.3613			20.405	-9.89213	24.77	-38.0167	23.28	73.9004	20.5	6.5798	31.04	-26.0299	23.35	-127.342			29.03	-10.6586	31.615	49.4705	31.66	-25.9685					22.44	-5.25347					20.29	-19.3053									22.29	34.9079	20.495	-5.83736
20.865	7.27258			20.505	-9.96153	24.885	-38.3831	23.395	74.7463	20.605	7.42823	31.14	-26.0136	23.465	-128.747			29.16	-11.4007	31.77	49.3323	31.795	-26.113					22.54	-5.10214					20.39	-19.3728									22.4	35.435	20.595	-5.33907
20.955	7.36861			20.605	-9.91714	25.03	-39.8995	23.505	74.4736	20.705	7.64098	31.24	-26.5844	23.57	-128.943			29.28	-12.5614	31.945	49.3606	31.92	-26.0919					22.64	-4.80423					20.485	-20.4981									22.5	35.4147	20.695	-5.35815
21.05	7.24062			20.705	-9.94057	25.155	-40.2983	23.6	76.0854	20.805	7.76504	31.34	-26.6534	23.675	-128.731			29.39	-13.6425	32.11	49.4603	32.09	-24.559					22.74	-4.94359					20.585	-21.0231									22.595	35.1134	20.795	-5.32682
21.15	7.37296			20.805	-9.84413	25.295	-40.4281	23.7	76.8275	20.905	6.84711	31.44	-27.0709	23.79	-128.712			29.52	-16.271	32.275	48.501	32.25	-22.5693					22.84	-4.66807					20.685	-21.0313									22.695	35.873	20.895	-5.39694
21.25	7.31927			20.905	-9.8956	25.43	-41.9639	23.81	77.7318	21.005	6.47551	31.54	-27.7681	23.905	-130.044			29.63	-16.3672	32.455	48.9791	32.405	-22.5999					22.94	-4.8935					20.79	-21.7834									22.795	36.2391	20.995	-5.31444
21.34	7.29454			21.005	-9.81113	25.545	-41.4137	23.905	78.2591	21.105	6.79716	31.64	-28.0102	24.005	-130.737			29.755	-17.4423	32.615	50.6101	32.515	-22.7484					23.04	-4.91316					20.885	-22.733									22.895	36.1615	21.095	-5.37995
21.44	7.33037			21.105	-9.90238	25.675	-41.4814	24.02	77.9419	21.205	7.08371	31.74	-27.9934	24.11	-131.117			29.9	-18.6438	32.805	51.7881	32.68	-23.0553					23.14	-4.99824					20.985	-22.9784									22.995	36.0923	21.195	-5.26307
21.54	7.39346			21.205	-10.2878	25.805	-41.2868	24.13	77.4736	21.305	7.2872	31.84	-28.0361	24.225	-131.708			30.045	-17.8981	32.975	50.5762	32.815	-24.1251					23.24	-5.41688					21.08	-23.372									23.095	36.9433	21.295	-5.36451
21.64	7.28857			21.305	-10.6627	25.935	-41.91	24.25	77.9604	21.415	8.18568	31.94	-27.648	24.325	-132.165			30.18	-17.5199	33.145	51.2715	33.005	-25.425					23.34	-5.12032					21.175	-23.0727									23.195	37.4557	21.395	-5.26627
21.735	7.28081			21.405	-10.641	26.07	-41.9381	24.355	77.4037	21.515	7.70732	32.04	-27.6057	24.45	-134.348			30.285	-17.0259	33.33	49.7116	33.175	-26.0744					23.44	-5.26059					21.275	-23.6211									23.295	37.9228	21.495	-5.3169
21.835	7.22693			21.505	-10.8341	26.175	-42.3196	24.48	77.6945	21.615	7.25591	32.14	-28.0113	24.56	-134.185			30.42	-15.7783	33.55	49.7676	33.34	-25.6447					23.54	-5.18627					21.375	-23.4183									23.395	38.1814	21.595	-5.52457
21.935	7.30733			21.6	-10.9551	26.285	-42.0367	24.59	78.998	21.715	7.22745	32.24	-28.0997	24.665	-135.211			30.55	-14.955	33.68	49.4952	33.505	-24.5457					23.64	-4.47063					21.475	-23.5321									23.495	38.5266	21.695	-5.30026
22.035	7.2667			21.695	-10.896	26.405	-41.9409	24.7	79.0271	21.815	7.32351	32.34	-28.7786	24.775	-135.762			30.68	-15.0878	33.86	50.0742	33.625	-24.9165					23.74	-5.00048					21.57	-23.4066									23.595	39.3027	21.795	-5.2014
22.13	7.08582			21.795	-11.5072	26.525	-43.357	24.795	80.4327	21.915	7.64017	32.44	-28.7443	24.89	-135.352			30.81	-14.8271	34.035	51.3139	33.745	-24.0035					23.84	-4.92826					21.66	-24.4315									23.695	39.4577	21.895	-4.82274
22.23	7.18455			21.895	-11.3965	26.645	-43.2536	24.895	81.4425	22.015	7.65783	32.54	-28.5881	25.005	-136.648			30.94	-14.9314	34.155	51.1033	33.92	-24.9286					23.94	-4.97955					21.76	-24.3529									23.8	39.589	21.995	-4.56581
22.325	7.28532			21.995	-11.4964	26.76	-43.2829	25.005	82.4449	22.115	7.19352	32.64	-28.5782	25.11	-136.684			31.05	-15.5037	34.33	49.5694	34.08	-24.5152					24.04	-4.42261					21.86	-24.945									23.9	39.35	22.095	-4.2814
22.425	8.22238			22.085	-11.6092	26.865	-42.9857	25.105	83.0342	22.215	7.76412	32.74	-29.3138	25.235	-136.501			31.18	-15.7192	34.48	48.5711	34.215	-24.0076					24.14	-4.14096					21.955	-24.3596									24	39.4437	22.195	-3.751
22.52	8.28553			22.185	-10.934	26.995	-42.6461	25.195	83.4398	22.325	8.09037	32.84	-29.9891	25.335	-136.1			31.29	-16.6074	34.635	50.9188	34.365	-24.9552					24.24	-4.3752					22.055	-24.3421									24.1	39.2945	22.295	-3.87264
22.615	7.81066			22.28	-10.9898	27.095	-42.4118	25.3	84.0455	22.425	8.09798	32.94	-30.0306	25.445	-136.241			31.425	-17.4299	34.865	50.5095	34.505	-24.8927					24.34	-4.77648					22.155	-24.4508									24.2	38.6981	22.395	-3.69981
22.72	7.94961			22.38	-10.7617	27.205	-42.2475	25.415	84.9959	22.525	8.30187	33.04	-30.0741	25.545	-136.268			31.57	-17.9615	35.03	49.6392	34.65	-25.072					24.44	-4.7845					22.255	-24.2967									24.3	38.9191	22.495	-3.71703
22.82	8.78133			22.48	-10.9986	27.325	-43.0038	25.535	85.5077	22.625	8.08306	33.14	-29.5325	25.67	-136.088			31.685	-16.8931	35.175	49.5075	34.835	-24.9052					24.54	-5.00543					22.355	-25.0517									24.4	39.153	22.595	-3.8103
22.92	7.80249			22.58	-11.0585	27.45	-43.3708	25.64	85.3621	22.725	8.31563	33.24	-30.0729	25.785	-137.659			31.795	-17.3518	35.355	49.359	34.965	-24.8621					24.64	-5.58096					22.455	-25.4539									24.5	38.893	22.695	-2.81849
23.015	8.28062			22.675	-10.9523	27.55	-45.2096	25.755	85.013	22.825	7.67904	33.34	-29.6819	25.905	-138.186			31.92	-17.0536	35.555	49.6976	35.125	-23.773					24.74	-5.6548					22.555	-25.4751									24.6	38.1113	22.795	-3.01382
23.115	8.32723			22.775	-11.2838	27.675	-44.9679	25.865	85.8131	22.925	7.51271	33.44	-30.039	26.015	-138.664			32.03	-16.9419	35.7	49.604	35.3	-23.9604					24.84	-5.96726					22.655	-25.4308									24.7	38.2287	22.895	-3.33229
23.21	8.37898			22.875	-10.9876	27.8	-45.3525	25.98	85.107	23.025	7.67931	33.54	-30.3295	26.12	-140.105			32.155	-17.9162	35.89	50.0633	35.475	-24.3851					24.94	-6.04936					22.755	-25.087									24.8	38.2019	22.995	-3.31042
23.315	7.78672			22.975	-11.0419	27.915	-44.3492	26.09	85.0747	23.125	8.12427	33.64	-30.1353	26.235	-141.186			32.27	-19.4043	36.135	50.5796	35.645	-24.8703					25.04	-7.508					22.855	-24.3109									24.9	38.8635	23.095	-3.35645
23.41	7.48214			23.075	-10.8503	28.045	-44.3243	26.21	85.9567	23.23	7.78675	33.74	-30.0806	26.345	-142.374			32.38	-19.6299	36.35	49.955	35.775	-24.9091					25.14	-6.97404					22.95	-24.2767									25	39.3082	23.195	-3.18105
23.51	6.81967			23.175	-10.9205	28.165	-45.4173	26.33	85.7333	23.335	8.22253	33.84	-30.3423	26.465	-142.732			32.525	-18.9153	36.49	48.6887	35.98	-25.1263					25.24	-6.67866					23.05	-24.3952									25.1	39.0633	23.295	-2.88787
23.61	5.74811			23.27	-10.8966	28.285	-45.2894	26.425	86.3247	23.435	9.56803	33.94	-30.4803	26.57	-142.808			32.705	-19.3982	36.68	48.2697	36.135	-24.9232					25.34	-6.71347					23.15	-24.0749									25.2	39.2271	23.395	-3.03301
23.71	5.7426			23.37	-10.8238	28.4	-45.9111	26.54	86.3765	23.535	9.80164	34.04	-30.1019	26.675	-144.549			32.825	-19.9759	36.87	48.3872	36.3	-24.0333					25.44	-6.16168					23.245	-24.7534									25.3	40.0201	23.495	-3.43686
23.81	5.29558			23.47	-11.081	28.53	-46.3932	26.65	87.5405	23.64	9.94813	34.14	-30.1786	26.785	-145.651			32.99	-21.8101	37.095	48.555	36.425	-24.0255					25.54	-6.58057					23.345	-25.2463									25.4	40.447	23.595	-3.29337
23.905	5.31441			23.57	-10.8623	28.655	-46.885	26.75	87.9834	23.74	10.0582	34.24	-30.3251	26.9	-145.74			33.105	-21.6469	37.32	47.7755	36.54	-24.9312					25.64	-5.79159					23.445	-25.4648									25.5	41.6891	23.695	-3.53853
24.005	4.79627			23.675	-11.6659	28.77	-47.4155	26.86	88.2962	23.84	10.7353	34.34	-30.03	27.01	-145.701			33.235	-21.0064	37.49	47.5794	36.69	-25.9512					25.74	-5.97393					23.545	-25.3996									25.605	42.1099	23.795	-4.08843
24.1	5.26425			23.775	-11.6317	28.895	-46.9158	26.98	89.3264	23.94	10.6491	34.44	-30.1588	27.11	-146.161			33.345	-20.1223	37.71	47.9984	36.86	-24.1198					25.84	-5.92089					23.645	-26.3023									25.7	42.0717	23.895	-3.28426
24.2	5.29324			23.875	-11.6339	29.055	-46.546	27.08	90.0196	24.04	10.8128	34.54	-30.2234	27.23	-146.226			33.485	-22.377	37.91	46.5233	37.04	-24.0955					25.94	-5.81805					23.74	-26.5333									25.795	42.7078	23.995	-3.72102
24.3	4.8737			23.975	-11.4477	29.18	-45.9557	27.185	91.4615	24.14	10.6451	34.64	-30.0671	27.35	-147.866			33.63	-22.6434	38.13	46.5228	37.185	-23.9118					26.04	-6.50239					23.835	-26.9124									25.895	43.4122	24.095	-3.26969
24.4	4.86569			24.075	-12.0604	29.295	-47.3114	27.305	91.0529	24.24	11.0258	34.74	-30.3357	27.455	-148.149			33.755	-22.9909	38.26	46.5646	37.325	-23.4669					26.14	-6.42233					23.935	-26.9719									25.995	43.8049	24.195	-3.5385
24.5	5.36889			24.175	-12.0517	29.42	-46.4704	27.415	91.4551	24.355	11.6025	34.84	-29.9977	27.56	-148.806			33.865	-20.9611	38.455	46.8923	37.5	-23.9006					26.24	-5.90076					24.035	-26.0063									26.095	44.0999	24.295	-3.74789
24.6	6.31054			24.275	-12.0046	29.535	-44.9867	27.525	91.1016	24.455	12.2313	34.94	-30.09	27.7	-149.596			34.025	-20.5333	38.68	44.4803	37.63	-23.1116					26.34	-5.8808					24.13	-26.4699									26.195	44.1624	24.395	-3.5733
24.685	6.23423			24.375	-11.8352	29.655	-45.4108	27.625	91.7257	24.555	11.7599	35.04	-30.1765	27.81	-150.19			34.145	-19.5212	38.91	45.4085	37.795	-22.7708					26.44	-6.10799					24.235	-26.351									26.295	44.1457	24.495	-3.54778
24.78	6.34238			24.475	-12.3345	29.76	-45.4832	27.725	93.1467	24.655	11.8643	35.14	-30.506	27.93	-150.655			34.275	-18.8633	39.11	44.5614	37.95	-22.6359					26.54	-5.64148					24.335	-25.9475									26.395	44.226	24.595	-3.602
24.875	6.32055			24.575	-12.7038	29.9	-45.355	27.85	93.214	24.755	11.6231	35.24	-30.6203	28.04	-151.074			34.4	-19.0764	39.275	45.3155	38.105	-22.9337					26.64	-5.82507					24.435	-26.3117									26.495	43.9364	24.695	-3.99926
24.975	6.22909			24.68	-13.0335	30.015	-45.0543	27.96	93.2908	24.855	11.6212	35.34	-30.4422	28.155	-151.128			34.515	-18.5618	39.49	45.8623	38.23	-22.9765					26.74	-5.82275					24.53	-26.3557									26.595	44.2491	24.795	-3.56464
25.07	6.31807			24.78	-13.012	30.135	-45.0131	28.06	93.7406	24.955	11.6616	35.44	-31.121	28.28	-151.687			34.64	-18.8913	39.64	46.6895	38.375	-21.8933					26.84	-6.10276					24.63	-26.382									26.695	45.2358	24.895	-3.85278
25.17	6.23469			24.875	-12.9706	30.255	-45.4398	28.165	94.7268	25.055	11.1096	35.54	-31.0242	28.385	-152.106			34.78	-20.9037	39.8	46.9701	38.585	-21.4989					26.94	-5.80955					24.73	-26.8958									26.795	45.1692	24.995	-3.97432
25.265	6.29785			24.975	-13.0775	30.38	-45.8971	28.28	95.4991	25.165	11.1711	35.64	-30.9967	28.485	-152.659			34.92	-24.1704			38.76	-21.9891					27.04	-6.17659					24.83	-27.1241									26.895	45.4981	25.095	-3.88197
25.365	6.43442			25.075	-12.8483	30.5	-45.9739	28.39	95.7689	25.265	11.7958	35.74	-30.9599	28.585	-153.159			35.055	-24.5953			38.955	-22.6355					27.14	-5.90347					24.93	-27.2686									27	45.8449	25.195	-3.75178
25.465	6.28389			25.175	-12.9784	30.61	-46.4892	28.515	95.9344	25.365	12.1815	35.84	-30.9836	28.735	-154.814			35.185	-26.5344			39.245	-24.0477					27.24	-6.29638					25.03	-27.4671									27.1	46.0376	25.295	-3.59017
25.56	5.79123			25.275	-13.0457	30.745	-47.4062	28.625	96.0708	25.465	12.268	35.94	-31.0778	28.855	-155.091			35.295	-26.8075			39.385	-23.0979					27.34	-6.43366					25.135	-26.7763									27.205	46.1845	25.395	-3.83604
25.66	6.2245			25.375	-12.9166	30.87	-46.9751	28.74	96.1283	25.565	12.487	36.04	-31.181	28.99	-154.586			35.435	-25.9789			39.53	-23.732					27.44	-6.00072					25.235	-27.9277									27.305	46.1592	25.495	-3.87519
25.765	5.75554			25.47	-13.0118	30.995	-47.3637	28.865	95.8337	25.665	12.4161	36.14	-31.0413	29.095	-155.042			35.56	-25.5988			39.69	-24.0026					27.54	-5.97272					25.335	-27.4946									27.405	46.01	25.595	-4.20799
25.865	5.84254			25.57	-12.935	31.1	-47.3795	28.995	95.9634	25.765	12.1904	36.24	-31.1742	29.23	-156.056			35.685	-25.0384			39.815	-24.0103					27.64	-5.90337					25.43	-28.0848									27.51	45.9202	25.695	-4.14642
25.96	5.77425			25.665	-12.8707	31.215	-47.248	29.12	95.8394	25.865	12.4425	36.34	-30.9551	29.33	-156.187			35.82	-25.5867			39.97	-23.7663					27.74	-6.17219					25.535	-29.0845									27.61	46.0449	25.795	-3.81328
26.06	6.41866			25.765	-12.9803	31.335	-47.4407	29.23	96.9366	25.965	12.8246	36.44	-30.0719	29.44	-157.053			35.95	-26.9114									27.84	-5.96654					25.635	-28.3963									27.71	46.365	25.895	-3.5566
26.16	6.46846			25.865	-13.0154	31.47	-47.0107	29.33	98.4847	26.065	12.563	36.54	-29.0685	29.56	-157.725			36.065	-26.5628									27.94	-6.05173					25.735	-28.5725									27.82	46.2132	25.995	-3.67583
26.26	6.31761			25.965	-12.9328	31.575	-48.446	29.44	99.8435	26.165	12.7418	36.64	-29.3553	29.74	-158.172			36.195	-26.6723									28.04	-6.07531					25.835	-28.2974									27.92	46.2608	26.095	-3.88264
26.365	6.27211			26.065	-12.9156	31.7	-48.3715	29.555	100.542	26.265	12.5934	36.74	-29.5439	29.86	-159.092			36.355	-26.6832									28.14	-3.99389					25.93	-28.6927									28.02	46.3998	26.195	-4.31888
26.465	6.07858			26.165	-12.9472	31.83	-47.9576	29.66	99.9327	26.365	13.1336	36.84	-29.7581	29.97	-160.378			36.545	-27.8143									28.24	-4.21473					26.03	-29.0368									28.12	46.9232	26.295	-4.37781
26.565	6.38695			26.26	-12.9963	31.96	-48.0126	29.775	99.9241	26.465	13.1451	36.94	-31.1139	30.12	-162.07			36.695	-27.4345									28.34	-4.50729					26.13	-29.9066									28.22	46.6078	26.395	-4.86651
26.665	6.05628			26.365	-13.0227	32.095	-47.9928	29.885	100.456	26.565	13.6275	37.04	-31.146	30.235	-162.584			36.805	-27.6595									28.44	-3.24011					26.225	-29.4443									28.32	47.5048	26.495	-5.20446
26.76	5.15405			26.465	-13.1576	32.22	-47.8877	29.99	101.768	26.665	13.7086	37.14	-31.0409	30.34	-164.152			36.96	-27.4721									28.54	-2.17285					26.325	-29.4964									28.42	47.8585	26.595	-5.35826
26.86	5.35616			26.565	-13.3564	32.345	-46.9729	30.09	102.048	26.765	13.6591	37.24	-31.1354	30.45	-164.134			37.08	-27.0246									28.64	-2.9132					26.425	-29.3011									28.52	48.0722	26.695	-5.08138
26.96	5.8496			26.665	-13.6564	32.455	-46.5556	30.19	101.619	26.87	14.264	37.34	-32.0431	30.565	-164.129			37.2	-26.8848									28.74	-3.24489					26.525	-29.3867									28.62	48.2912	26.795	-4.32573
27.065	5.86801			26.765	-13.5854	32.585	-46.3356	30.295	102.105	26.97	13.8324	37.44	-32.0734	30.685	-165.05			37.36	-27.6161									28.84	-3.4182					26.625	-29.3613									28.72	48.6103	26.895	-4.29745
27.17	6.3504			26.865	-14.1002	32.705	-46.9843	30.4	102.835	27.07	13.6693	37.54	-32.0321	30.785	-165.302			37.485	-26.5256									28.94	-3.09596					26.715	-29.1229									28.82	48.8042	26.995	-4.55227
27.27	6.40568			26.965	-14.3301	32.82	-48.9375	30.495	103.139	27.17	13.1655	37.64	-31.9801	30.89	-166.109			37.63	-25.0759									29.04	-4.26173					26.815	-29.4091									28.925	49.1843	27.095	-4.80828
27.375	6.23883			27.07	-13.6605	32.95	-47.8819	30.605	103.979	27.27	13.0403	37.74	-32.1119	31.01	-166.117			37.775	-25.8832									29.14	-4.0143					26.915	-29.3174									29.025	49.4504	27.195	-4.87383
27.475	6.2895			27.17	-13.5849	33.07	-48.4629	30.705	104.808	27.37	13.8452	37.84	-32.1059	31.11	-166.124			37.93	-26.0551									29.24	-3.91894					27.015	-29.2618									29.125	49.1335	27.295	-4.55998
27.575	6.487			27.27	-13.3595	33.19	-48.5172	30.81	104.312	27.475	14.081	37.94	-32.1168	31.215	-166.723			38.065	-26.635									29.34	-4.02653					27.115	-29.8383									29.225	49.8768	27.395	-4.32964
27.675	6.36986			27.37	-13.9018	33.325	-48.3187	30.915	104.143	27.575	13.6455	38.04	-32.0589	31.33	-167.789			38.18	-26.6562									29.44	-3.85366					27.215	-29.984									29.325	49.4797	27.495	-4.83206
27.775	6.25231			27.47	-14.2245	33.43	-48.8425	31.04	105.05	27.675	13.5967	38.14	-32.3113	31.43	-168.686			38.315	-25.4093									29.54	-4.28049					27.315	-30.2999									29.425	49.6485	27.595	-5.20671
27.88	6.27979			27.575	-15.0066	33.555	-48.4977	31.16	106.04	27.775	13.5598	38.24	-32.5962	31.545	-169.148			38.45	-25.9238									29.64	-3.9909					27.41	-31.0449									29.525	50.7792	27.695	-5.12088
27.98	6.23186			27.675	-15.49	33.72	-48.9504	31.28	107.004	27.875	13.2548	38.34	-32.1015	31.65	-168.775			38.6	-26.0434									29.74	-4.04254					27.51	-31.3066									29.625	50.9326	27.795	-5.28295
28.085	6.3752			27.775	-15.4658	33.835	-50.4705	31.38	107.054	27.975	12.8294	38.44	-32.3928	31.75	-169.238			38.75	-26.8117									29.84	-3.10971					27.605	-31.9009									29.725	50.7243	27.895	-5.18391
28.185	6.35212			27.875	-15.102	33.96	-51.4371	31.49	107.455	28.075	12.9725	38.54	-32.6998	31.86	-169.69			38.9	-27.0021									29.94	-3.35945					27.705	-31.4083									29.825	51.1915	27.995	-5.34768
28.285	6.32203			27.975	-15.138	34.075	-51.8846	31.605	108.091	28.175	13.2922	38.64	-32.9959	32	-170.092			39.025	-27.5352									30.04	-3.6048					27.805	-31.511									29.925	50.5917	28.095	-5.23573
28.38	6.26259			28.075	-15.1087	34.195	-52.3282	31.725	108.256	28.275	13.1528	38.74	-33.0202	32.105	-170.632			39.19	-28.5517									30.14	-4.20561					27.905	-31.289									30.025	50.2017	28.195	-5.44314
28.48	6.33138			28.17	-14.8795	34.315	-51.9169	31.85	110.331	28.38	13.1442	38.84	-33.0804	32.215	-171.116			39.32	-29.445									30.24	-3.7629					28.005	-31.3316									30.125	50.936	28.295	-5.77188
28.58	6.19486			28.27	-15.0582	34.465	-50.9791	31.965	111.728	28.485	13.133	38.94	-33.0309	32.34	-171.906			39.45	-30.4637									30.34	-4.1426					28.1	-32.0706									30.225	51.8398	28.395	-5.52137
28.685	6.23428			28.37	-15.0058	34.595	-51.4269	32.075	112.102	28.585	12.7545	39.04	-33.0257	32.45	-171.476			39.62	-30.5679									30.44	-4.53484					28.2	-32.0121									30.325	52.0949	28.495	-5.22692
28.785	6.26917			28.47	-14.9216	34.705	-51.4913	32.185	112.071	28.685	12.1824	39.14	-33.0874	32.565	-171.682			39.79	-31.0059									30.54	-4.4224					28.305	-32.5173									30.425	52.2347	28.595	-5.30474
28.875	6.32392			28.57	-14.9653	34.83	-51.4481	32.31	112.425	28.785	12.2903	39.24	-33.1294	32.67	-172.746			39.925	-31.3344									30.64	-3.70972					28.405	-33.3358									30.525	51.151	28.695	-5.52023
28.975	6.26159			28.67	-15.0392	34.965	-51.1514	32.415	112.711	28.885	12.4103	39.34	-33.0312	32.78	-174.193													30.74	-4.02053					28.505	-34.3179									30.625	51.4368	28.795	-5.50407
29.07	6.37507			28.77	-14.9246	35.09	-50.9967	32.525	113.398	28.985	12.5783	39.44	-34.1087	32.89	-174.206													30.84	-3.81003					28.6	-35.1064									30.73	51.8894	28.895	-5.55964
29.17	6.16967			28.87	-14.9352	35.215	-51.4481	32.65	113.708	29.085	12.847	39.54	-34.1531	32.995	-173.606													30.94	-4.16043					28.7	-35.5079									30.83	51.4228	28.995	-5.23638
29.27	6.45198			28.97	-14.8552	35.34	-50.5959	32.765	114.769	29.185	12.4847	39.64	-34.3445	33.095	-174.651													31.04	-4.04431					28.8	-34.5355									30.93	50.6728	29.095	-5.3412
29.37	6.32866			29.075	-15.0815	35.455	-49.5375	32.88	115.405	29.285	12.226	39.74	-34.0956	33.2	-175.109													31.14	-3.82288					28.895	-34.3069									31.03	51.5175	29.195	-5.24905
29.465	6.27818			29.175	-14.8589	35.565	-49.9401	33.015	114.822	29.385	12.6098	39.84	-34.1167	33.305	-175.75													31.24	-3.77984					28.995	-34.3311									31.13	51.2078	29.295	-5.31267
29.56	6.41277			29.275	-15.1235	35.68	-48.9968	33.145	114.987	29.49	12.3513	39.94	-34.073	33.405	-176.712													31.34	-4.21144					29.095	-35.385									31.23	51.266	29.395	-5.18414
29.66	6.31055			29.375	-14.9921	35.815	-48.8785	33.255	115.923	29.59	12.2786			33.515	-176.402													31.44	-4.03041					29.195	-35.3485									31.33	51.3889	29.495	-5.30317
29.755	6.28263			29.475	-14.9301	35.93	-48.0515	33.35	115.979	29.7	11.6305			33.64	-177.094													31.54	-3.90331					29.295	-35.3786									31.43	51.3853	29.595	-5.66531
29.85	6.25859			29.57	-15.0528	36.075	-48.3299	33.47	116.584	29.8	10.6781			33.765	-178.07													31.64	-3.78446					29.395	-36.2021									31.53	51.7771	29.695	-5.06289
29.945	6.2861			29.67	-14.3818	36.21	-48.1324	33.575	116.447	29.9	10.8094			33.89	-180.108													31.74	-4.14747					29.495	-37.5217									31.63	52.5357	29.795	-4.83681
30.045	5.94454			29.77	-13.9907	36.405	-48.4243	33.705	117.017	30	10.7524			34.035	-181.726													31.84	-4.98314					29.59	-37.3851									31.73	52.3784	29.895	-5.3392
30.14	6.2218			29.87	-14.1084	36.56	-48.9561	33.82	116.77	30.1	10.7703			34.14	-183.272													31.94	-5.20306					29.68	-38.3394									31.835	52.4494	29.995	-4.9156
30.235	6.27237			29.97	-14.0818	36.695	-49.5377	33.92	115.907	30.2	10.7447			34.285	-184.177													32.04	-5.27066					29.78	-38.9734									31.935	52.4761	30.095	-4.30066
30.325	6.3579			30.07	-14.0965	36.82	-49.912	34.025	116.434	30.3	10.6695			34.395	-184.775													32.14	-4.87793					29.87	-38.3494									32.035	53.3303	30.195	-4.33932
30.425	6.42247			30.17	-13.9294	36.965	-48.4116	34.13	116.002	30.4	10.49			34.505	-185.244													32.24	-4.8604					29.97	-38.4142									32.135	53.2268	30.295	-4.24994
30.52	7.41364			30.27	-13.9553	37.115	-49.3801	34.245	116.442	30.5	10.6442			34.605	-185.673													32.34	-5.08128					30.07	-39.3959									32.235	54.0619	30.395	-4.85014
30.625	7.2751			30.37	-14.5876	37.26	-49.5209	34.35	117.165	30.6	11.2396			34.71	-187.582													32.44	-6.36863					30.17	-39.3334									32.33	54.5161	30.495	-4.5484
30.725	6.96282			30.465	-14.8854	37.415	-48.9425	34.46	118.697	30.705	11.1689			34.815	-188.205													32.54	-5.93709					30.27	-39.6584									32.435	54.8639	30.595	-4.54865
30.825	6.21062			30.57	-14.9927	37.56	-48.4257	34.57	118.933	30.805	11.8927			34.955	-188.744													32.64	-5.92501					30.37	-40.0255									32.535	54.432	30.695	-4.83398
30.925	6.17094			30.675	-14.9382	37.74	-48.9477	34.685	118.411	30.915	11.6361			35.06	-188.663													32.74	-6.18947					30.47	-41.0073									32.635	54.137	30.795	-4.87301
31.02	6.81277			30.78	-15.128	37.885	-49.0247	34.8	118.078	31.02	11.8533			35.165	-189.098													32.84	-6.23409					30.57	-41.3404									32.74	54.8698	30.895	-4.97298
31.11	7.32153			30.88	-14.8263	38.005	-48.4311	34.905	118.815	31.12	12.5258			35.285	-189.658													32.94	-6.04692					30.67	-42.1367									32.84	55.2927	30.995	-4.29715
31.21	7.25481			30.98	-14.3939	38.145	-48.4041	35.04	119.362	31.22	12.0749			35.395	-190.133													33.04	-5.71845					30.77	-42.5082									32.945	55.801	31.095	-4.36848
31.31	6.8195			31.075	-14.4706	38.285	-49.1521	35.15	119.868	31.32	12.5018			35.5	-190.864													33.14	-6.18036					30.865	-42.5344									33.045	55.4394	31.195	-4.26512
31.41	6.86685			31.17	-14.6912	38.435	-50.3026	35.25	120.532	31.42	12.8552			35.62	-192.524													33.24	-5.79954					30.965	-42.4237									33.145	54.6723	31.295	-4.15601
31.51	6.825			31.265	-13.6728	38.595	-51.2876	35.355	119.714	31.52	13.7451			35.72	-193.169													33.34	-5.38136					31.06	-43.2697									33.245	55.466	31.395	-4.24248
31.61	6.32469			31.365	-13.4618	38.735	-51.3514	35.455	118.978	31.62	13.6778			35.855	-194.305													33.44	-5.20713					31.16	-43.4351									33.345	55.5149	31.495	-4.31272
31.705	6.31586			31.465	-13.9949	38.86	-51.4786	35.58	118.868	31.72	13.5388			35.98	-195.169													33.54	-4.98679					31.26	-43.9485									33.445	56.2925	31.595	-4.15329
31.805	5.67413			31.57	-13.9392	38.99	-52.46	35.685	118.829	31.815	13.7434			36.08	-194.576													33.64	-4.39095					31.36	-44.8113									33.545	56.0518	31.695	-3.32126
31.905	5.76331			31.68	-14.0744	39.135	-51.9989	35.8	119.032	31.915	13.6375			36.185	-194.722													33.74	-4.5158					31.465	-45.0454									33.65	56.4575	31.795	-3.68945
31.995	5.97838			31.78	-14.0219	39.305	-51.9642	35.9	118.969	32.015	13.1734			36.285	-195.155													33.84	-3.80175					31.56	-43.3885									33.75	56.8561	31.895	-3.89338
32.09	5.91753			31.88	-13.9626	39.43	-52.5305	36.01	118.862	32.115	13.1694			36.385	-195.625													33.94	-3.87768					31.66	-43.3661									33.85	56.8278	31.995	-3.2637
32.19	6.10107			31.98	-13.6606	39.57	-51.8361	36.115	118.928	32.22	13.7056			36.51	-195.832													34.04	-3.95126					31.76	-43.3862									33.955	57.2495	32.095	-3.35775
32.295	6.33796			32.08	-13.9004	39.705	-52.3911	36.225	120.127	32.325	13.1204			36.64	-196.15													34.14	-3.05138					31.86	-43.1332									34.055	57.1217	32.195	-3.27545
32.405	6.31118			32.18	-13.392	39.845	-53.0418	36.335	120.513	32.425	13.7763			36.745	-195.777													34.24	-3.45418					31.955	-44.3605									34.155	57.9374	32.295	-3.20197
32.51	6.25516			32.28	-13.0606			36.44	121.16	32.525	14.2357			36.85	-196.241													34.34	-3.23425					32.05	-45.5612									34.255	57.7295	32.395	-3.59266
32.61	6.28775			32.38	-12.9695			36.54	121.38	32.625	13.7127			36.975	-196.105													34.44	-3.32261					32.145	-46.4401									34.35	57.0909	32.5	-3.39439
32.71	6.27861			32.485	-12.9248			36.645	121.921	32.725	13.783			37.13	-197.193													34.54	-3.72055					32.245	-47.2721									34.45	57.5558	32.6	-3.57552
32.805	6.3116			32.585	-12.9516			36.75	122.36	32.825	13.7006			37.24	-197.726													34.64	-3.50304					32.345	-47.2828									34.55	57.1157	32.7	-3.53655
32.905	6.37396			32.685	-12.9538			36.87	122.59	32.925	13.4881			37.37	-197.705													34.74	-3.5023					32.44	-48.4317									34.65	57.7889	32.8	-3.28956
33.005	6.21662			32.78	-12.9822			36.97	122.382	33.03	14.6842			37.465	-197.614													34.84	-3.94506					32.54	-49.5157									34.75	58.1343	32.9	-3.7056
33.105	6.20565			32.88	-12.9929			37.07	122.999	33.13	14.6778			37.57	-197.733													34.94	-4.03883					32.64	-48.0532									34.85	58.3585	33	-4.03179
33.205	6.3969			32.975	-12.918			37.17	124.165	33.23	15.8128			37.675	-198.171													35.04	-3.5472					32.74	-47.9899									34.955	58.7727	33.1	-4.219
33.305	6.38731			33.08	-12.8381			37.27	124.398	33.34	15.1356			37.775	-198.668													35.14	-2.67764					32.84	-47.6164									35.055	59.0998	33.2	-4.24855
33.4	5.88066			33.175	-12.8232			37.37	124.501	33.445	15.075			37.88	-199.163													35.24	-3.07935					32.94	-47.9933									35.155	59.4698	33.3	-4.59096
33.5	5.23723			33.275	-13.0025			37.47	123.803	33.54	14.6389			37.985	-200.717													35.34	-2.91923					33.035	-47.3704									35.255	59.4138	33.4	-4.78482
33.6	5.29304			33.365	-12.9338			37.57	124.363	33.64	14.5269			38.095	-202.109													35.44	-2.82889					33.14	-47.1327									35.355	59.5482	33.5	-4.32031
33.7	5.28031			33.475	-13.3305			37.675	125.709	33.74	14.4452			38.195	-202.132													35.54	-3.16243					33.235	-46.892									35.455	60.1394	33.6	-4.23468
33.8	5.26166			33.58	-13.624			37.785	125.309	33.84	14.8909			38.305	-202.763													35.64	-3.74248					33.335	-48.3605									35.555	59.9601	33.7	-4.24026
33.9	5.32608			33.68	-13.7954			37.885	126.747	33.94	15.2756			38.42	-205.094													35.74	-3.38132					33.435	-47.9331									35.655	60.1024	33.8	-4.64489
34	5.31409			33.78	-13.8816			38.01	126.092	34.04	15.7174			38.525	-205.057													35.84	-3.71727					33.53	-48.0304									35.755	60.8492	33.9	-4.51657
34.1	5.24407			33.89	-14.0802			38.115	126.97	34.135	16.2706			38.645	-206.083													35.94	-3.40106					33.63	-47.4067									35.855	60.9432	34	-4.82683
34.19	5.24072			34.01	-13.9973			38.225	127.062	34.235	16.5486			38.77	-206.541													36.045	-3.50766					33.725	-47.5582									35.955	61.9551	34.1	-4.86912
34.285	5.47262			34.11	-14.8601			38.345	127.339	34.335	16.7603			38.895	-207.101													36.145	-3.51283					33.83	-46.9798									36.045	62.2312	34.2	-5.29042
34.38	5.29821			34.21	-14.9259			38.44	127.132	34.435	16.0809			39.01	-208.075													36.245	-3.34411					33.925	-47.2898									36.145	62.4414	34.3	-5.30358
34.48	6.00068			34.315	-14.8723			38.56	127.005	34.53	16.1802			39.11	-208.128													36.345	-2.91099					34.025	-47.5164									36.245	62.0714	34.4	-5.28983
34.59	6.27645			34.42	-14.8089			38.67	127.057	34.63	15.5811			39.22	-208.188													36.445	-2.34875					34.12	-48.0062									36.345	62.2059	34.5	-5.2602
34.685	6.00492			34.525	-15.4472			38.775	127.094	34.73	16.7679			39.325	-208.4													36.545	-1.83308					34.225	-47.5582									36.445	62.5029	34.6	-5.28386
34.785	6.37545			34.63	-15.7232			38.88	128.02	34.83	16.1927			39.435	-208.243													36.645	-2.04461					34.325	-47.3964									36.545	62.5933	34.7	-5.49601
34.88	5.71977			34.725	-15.9095			38.985	128.317	34.93	14.8272			39.54	-208.497													36.745	-2.0211					34.425	-47.4167									36.645	62.9241	34.8	-5.62638
34.98	5.36021			34.835	-15.8443			39.085	129.099	35.03	15.1393			39.665	-210.17													36.845	-1.92267					34.525	-47.2918									36.745	62.7597	34.9	-5.63601
35.08	5.23963			34.93	-16.9968			39.175	129.081	35.13	15.0786			39.79	-210.112													36.945	-2.23524					34.625	-47.4316									36.845	62.1735	35	-5.88587
35.17	4.3814			35.03	-16.8243			39.285	129.359	35.23	14.1877			39.905	-212.207													37.045	-1.68294					34.725	-47.1629									36.945	62.425	35.1	-6.31255
35.275	4.31034			35.13	-16.8659			39.4	128.925	35.335	14.0895																	37.145	-1.8709					34.82	-47.1928									37.045	62.4344	35.2	-5.77597
35.375	4.41514			35.23	-16.8468			39.5	129.006	35.43	13.606																	37.245	-0.921053					34.92	-48.2889									37.145	62.1628	35.3	-5.30862
35.47	4.2541			35.325	-17.1085			39.61	129.431	35.53	13.6766																	37.345	-0.881372					35.025	-47.3329									37.245	62.3842	35.4	-5.5721
35.57	3.79214			35.43	-17.686			39.715	129.95	35.63	13.52																	37.445	-1.17621					35.13	-46.2838									37.345	62.9815	35.5	-5.30622
35.66	3.71427			35.53	-17.2449			39.82	129.525	35.73	14.2732																	37.545	-1.24273					35.23	-45.2911									37.445	63.1354	35.6	-5.23645
35.765	4.08594			35.625	-17.6691			39.925	129.094	35.83	14.2604																	37.645	-1.25745					35.33	-45.3389									37.545	63.0751	35.7	-5.23789
35.865	4.29691			35.72	-17.405					35.935	14.2595																	37.745	-0.811933					35.42	-45.9569									37.645	63.1557	35.8	-5.22157
35.965	4.30815			35.83	-16.963					36.035	14.0251																	37.845	-1.24115					35.505	-47.0803									37.74	63.2394	35.9	-5.18926
36.065	4.37985			35.93	-16.3114					36.135	13.2574																	37.945	-0.825449					35.59	-47.0493									37.84	63.0298	36	-5.25997
36.17	4.34141			36.04	-16.3679					36.235	13.0503																	38.045	-1.20556					35.68	-47.4095									37.94	63.3689	36.1	-5.57587
36.265	4.34922			36.155	-16.5868					36.335	13.6313																	38.145	-1.15338					35.78	-47.395									38.04	63.0258	36.2	-5.52734
36.37	4.27372			36.255	-17.0899					36.43	13.7575																	38.245	-0.957332					35.88	-47.4011									38.14	63.1263	36.3	-5.45544
36.45	4.23123			36.36	-16.6511					36.53	14.0979																	38.345	-0.913037					35.98	-47.5207									38.245	62.5015	36.4	-4.55084
36.545	4.2086			36.46	-16.6191					36.63	13.6102																	38.445	-0.900428					36.08	-47.4711									38.34	62.2898	36.5	-3.87163
36.665	3.24936			36.56	-16.6287					36.73	13.5105																	38.545	-0.938365					36.175	-47.4818									38.44	62.572	36.6	-3.9052
36.775	3.26957			36.66	-16.6064					36.83	13.4428																	38.645	-0.932152					36.28	-46.8163									38.54	62.9176	36.7	-4.09987
36.875	2.97142			36.775	-16.3848					36.93	13.5552																	38.745	-0.844949					36.38	-47.3256									38.645	63.463	36.8	-3.69859
36.975	3.34214			36.89	-16.6113					37.03	13.7338																	38.845	-1.07102					36.475	-48.1523									38.745	63.491	36.9	-3.63209
37.07	3.21749			36.995	-16.4449					37.13	13.8084																	38.945	-1.0513					36.57	-48.353									38.845	64.4221	37	-3.56695
37.17	3.19814			37.095	-16.6308					37.235	13.6363																	39.045	-0.873715					36.68	-49.0684									38.945	64.9973	37.1	-3.88423
37.27	3.35641			37.2	-17.0153					37.34	13.5914																	39.145	-0.433344					36.765	-48.0671									39.045	65.3684	37.2	-3.63808
37.36	3.30492			37.3	-16.787					37.44	14.0485																	39.245	-0.339542					36.86	-49.5021									39.15	64.8399	37.3	-4.04957
37.46	3.41466			37.395	-16.8471					37.54	14.248																	39.345	-0.152067					36.965	-49.2958									39.25	65.3776	37.4	-4.54518
37.56	3.34895			37.5	-17.0481					37.64	14.7001																	39.445	-0.0189599					37.065	-50.3356									39.355	65.864	37.5	-4.59262
37.655	3.26517			37.615	-16.9671					37.74	13.568																	39.545	0.0202225					37.165	-50.37									39.455	66.8865	37.6	-4.63599
37.755	3.31524			37.725	-17.071					37.84	13.7904																							37.26	-50.563											37.7	-4.20225
37.855	3.34715			37.83	-17.4807					37.94	13.5996																							37.36	-50.3121											37.8	-4.60184
37.945	3.30465			37.94	-17.4623					38.04	13.6549																							37.46	-50.9487											37.9	-4.47329
38.045	2.79368			38.035	-17.4376					38.14	13.6454																							37.56	-50.3782											38	-4.20241
38.14	3.28285			38.145	-18.1736					38.245	13.6686																							37.66	-50.2609											38.1	-4.37503
38.24	3.32398			38.25	-17.9428					38.345	13.6378																							37.76	-50.7153											38.2	-4.62831
38.35	2.31181			38.35	-18.0218					38.445	13.5458																							37.86	-51.2854											38.3	-5.09701
38.46	2.24444			38.46	-18.0969					38.545	14.5363																							37.96	-51.4665											38.4	-5.29671
38.56	2.27711			38.555	-18.0387					38.645	14.5339																							38.075	-50.4046											38.5	-5.54549
38.665	2.24258			38.65	-18.2271					38.745	14.6517																							38.175	-50.0489											38.6	-5.26413
38.76	2.28939			38.75	-18.0723					38.845	14.0378																							38.28	-50.4663											38.7	-5.36048
38.87	2.4107			38.85	-17.2709					38.935	14.2327																							38.385	-49.6973											38.8	-5.46977
38.975	1.83865			38.955	-17.0097					39.04	14.4738																							38.47	-50.103											38.895	-5.30042
39.075	2.39781			39.055	-17.1492					39.14	13.9507																							38.565	-50.3081											38.995	-4.83946
39.175	1.74273			39.155	-17.7295					39.24	13.8263																							38.665	-50.4979											39.095	-4.49675
39.275	2.26318			39.25	-17.7247					39.34	13.8215																							38.76	-50.2436											39.195	-4.66966
39.37	1.97113			39.35	-18.0143					39.44	13.1927																							38.86	-50.8829											39.295	-4.97043
39.47	2.37407			39.45	-18.0482					39.545	13.2145																							38.96	-51.5015											39.395	-4.54008
39.57	2.23226			39.55	-18.3497					39.645	13.6204																							39.06	-51.4235											39.495	-4.31109
39.67	2.30701			39.64	-18.1351					39.745	14.2867																							39.16	-51.1207
39.775	2.24821			39.74	-18.2235					39.85	15.0182																							39.265	-51.633
39.87	2.29831			39.845	-18.1295					39.95	15.0645																							39.365	-52.4677
39.975	1.69336			39.94	-17.7618																													39.465	-52.5265
																																		39.565	-52.3226
																																		39.665	-52.4688
																																		39.765	-52.8577
																																		39.87	-52.9428
[truncated: 468 more columns]

## Sheet: s18e
0.09	-0.312549	0.205	-0.577466	0.095	-0.118052	0.12	-0.484309	0.11	0.995408	0.095	-0.191266	0.18	-1.21435	0.1	-0.625083	0.145	-1.41159	0.12	0.416886	0.14	-1.40736	0.185	0.0666866	0.21	-1.65775	0.205	-0.279877	2.035	-0.161251	0.335	0.442076	0.965	-1.21147	0.095	-1.31451	0.94	-0.384054	0.145	-1.55884	0.29	-1.92044	4.42	-0.219637	1.715	0.546894	0.095	-0.265887	31.565	0.0833514
0.185	-0.24764	0.43	-2.03679	0.21	-0.614442	0.25	-1.02788	0.22	1.04797	0.195	0.176857	0.415	-1.66253	0.2	-1.17853	0.31	-0.935568	0.265	0.119316	0.285	0.23403	0.305	-0.392726	0.415	0.353378	0.455	-1.92981	2.135	-0.248746	0.8	1.0494	2.28	-0.167112	0.195	-1.94194	2.42	0.562733	0.39	-1.03865	0.635	-2.17189	4.52	0.122188	1.825	0.0299957	0.195	-0.733061	31.675	0.0650065
0.285	-0.0194851	0.68	-0.0354684	0.335	-1.12683	0.38	-0.421384	0.35	0.913896	0.3	0.227502	0.62	-1.73976	0.305	-2.13637	0.51	0.588794	0.41	-0.62135	0.435	0.310206	0.48	-1.08036	0.635	-0.307657	0.68	-1.41517	2.235	0.209095	1.42	-0.964099	3.365	-0.378122	0.295	-1.55056	4.105	1.00485	0.54	-0.511218	0.96	-1.46134	4.625	-0.0114434	1.925	0.723052	0.295	-0.535155	31.825	-0.455158
0.385	-0.186249	0.91	-1.14738	0.445	-1.44038	0.49	-0.423167	0.455	1.37487	0.4	0.285964	0.86	-2.51448	0.415	-2.71226	0.805	1.92163	0.53	0.0287363	0.595	-0.217258	0.675	-2.0377	0.815	0.406124	0.85	-0.909574	2.335	-0.0203633	1.995	-1.49894	5.165	-0.182137	0.395	-1.54404	5.295	0.130205	0.745	-2.38212	1.315	-1.81759	4.725	-0.9501	2.025	0.815805	0.395	-1.02099	31.925	-0.357495
0.485	-1.21042	1.145	-2.07517	0.545	-1.86373	0.61	-1.44756	0.555	1.47605	0.505	0.0856258	1.17	-2.69862	0.52	-3.73896	1.03	2.68685	0.68	0.121918	0.795	-0.995264	0.845	-1.98936	1.005	0.514135	1.08	0.262284	2.435	0.0160929	2.575	-2.88755	6.94	-0.754267	0.495	-0.882687	6.205	0.521615	1.005	-1.01667	1.56	-1.4608	4.825	-0.428342	2.125	1.16458	0.495	-0.814376	32.035	-0.418141
0.58	-1.24837	1.315	-2.07722	0.645	-1.87643	0.725	-2.9663	0.655	1.43257	0.605	0.215853	1.31	-2.50915	0.635	-4.6811	1.32	2.53701	0.845	1.04742	0.945	-1.89594	0.98	-2.03946	1.2	0.536765	1.345	-0.463692	2.535	0.0587008	3.105	-4.89706	8.76	-1.61135	0.595	-1.52385	7.445	-0.0109028	1.22	-2.7263	1.84	0.282535	4.925	0.222184	2.225	1.4682	0.595	-0.181733	32.15	-0.448975
0.685	-1.25571	1.505	-1.83652	0.745	-2.11046	0.855	-3.38455	0.765	2.02953	0.705	0.643877	1.665	-3.29723	0.74	-6.27471	1.575	3.18167	1.01	2.58273	1.07	-2.533	1.145	-2.00711	1.465	1.67509	1.705	0.537833	2.635	0.033718	3.415	-5.01459	10.625	-1.21763	0.695	-1.1118	9.085	1.02266	1.43	-1.02577	2.075	0.161291	5.025	-0.940292	2.325	0.881049	0.695	-0.28071	32.27	-0.377664
0.79	-0.99476	1.72	-2.5851	0.845	-2.10801	0.97	-3.49636	0.865	2.58908	0.805	1.11479	2.01	-3.15266	0.86	-7.68158	1.85	4.24227	1.19	3.47205	1.185	-1.59702	1.265	-1.798	1.64	1.25408	1.945	0.557859	2.735	0.0475315	3.75	-5.95519	11.865	-2.06072	0.795	-1.37096	10.72	3.11224	1.58	0.444902	2.325	1.13776	5.125	-1.3928	2.43	1.33323	0.795	0.356693	32.435	-0.067406
0.89	-1.22741	1.86	-3.00748	0.945	-1.8793	1.075	-4.01529	0.965	2.52251	0.9	1.20221	2.29	-2.63819	0.965	-8.38601	2.115	4.71617	1.37	1.37366	1.35	-0.474368	1.435	-2.98275	1.785	1.57359	2.22	1.90917	2.835	0.220892	4.11	-6.02859	13.515	-2.21953	0.895	-1.25062	12.96	3.53165	1.785	-0.522294	2.6	2.1833	5.22	-0.906686	2.53	1.68615	0.895	0.256	32.55	-0.0308147
0.99	-1.19831	2.165	-4.98693	1.045	-1.53239	1.175	-3.39152	1.07	2.80902	1	1.58088	2.555	-3.79399	1.095	-8.60274	2.335	4.57747	1.495	0.0415978	1.495	0.496874	1.585	-4.01447	1.95	1.64578	2.485	2.74624	2.935	0.212447	4.575	-4.95273	14.89	-1.19591	0.995	-1.3421	14.52	2.14939	1.955	-1.18375	2.915	2.75019	5.32	-1.89081	2.635	2.08273	0.995	0.0366661	32.66	-0.0308977
1.09	-2.23181	2.54	-5.89919	1.145	-2.00981	1.285	-2.47671	1.175	4.05887	1.1	1.36852	2.755	-5.64912	1.2	-9.78387	2.615	5.11344	1.725	0.366588	1.645	0.38752	1.79	-4.76359	2.095	1.57945	2.75	3.56579	3.035	0.39429	5.29	-5.44026	15.96	-2.09551	1.095	-1.30771	15.415	2.0534	2.1	-2.5278	3.23	3.01373	5.42	-1.58014	2.735	2.03027	1.095	-0.192473	32.785	0.2199
1.195	-1.29089	2.87	-6.13946	1.245	-2.45635	1.4	-2.27438	1.295	5.16234	1.2	0.927254	2.985	-5.65286	1.3	-9.27844	2.845	4.45944	1.94	0.326376	1.795	1.55416	1.92	-4.87504	2.265	0.820282	2.985	3.93421	3.135	0.346785	6.015	-5.57758	17.66	-3.22232	1.195	-1.26899	16.77	2.99176	2.3	-2.10583	3.53	3.34814	5.52	-2.52481	2.835	2.06626	1.195	0.118079	32.89	0.133018
1.3	-0.893097	3.205	-4.40227	1.345	-2.59744	1.52	-2.32467	1.425	4.82677	1.3	0.312938	3.19	-5.61088	1.405	-10.5655	2.965	4.70229	2.065	0.541177	1.945	-0.0259194	2.07	-4.00443	2.44	0.420646	3.325	4.63542	3.235	0.754611	6.82	-6.91413	18.76	-3.18241	1.295	-2.25338	17.955	3.12762	2.47	-3.57189	3.885	4.16528	5.62	-2.83063	2.935	2.59269	1.295	-0.879611	33.02	-0.0351672
[truncated: 390 more rows]
[truncated: 468 more columns]

## Sheet: 3l
-257.693	-562.993	-2110.82	-32.4078	454.742
-141.539	99.4306	8.89745	-23.8649	2513.07
-76.2233	-2105.55	-154.88	23.2427	633.065
-732.547	59.2739	-218.886	1124.83	45.307
-186.381	-328.424	557.058	1741.77	411.238
-183.212	-153.281	65.0467	2393.72	702.977
-1003.3	16.6001	14.4427	2.88696	1725.81
43.3716	-71.0652	-11.7516	-122.215	6080.67
[truncated: 252 more rows]

## Sheet: 3f
30.4423	28.3592	-153.337	-165.497	-1768.2
[truncated: 251 more rows]

[truncated: 1 more sheets: s18f]
