# Supplementary material for: A DNA turbine powered by a transmembrane potential across a nanopore
Source: Nat Nanotechnol. 2023 Oct 26;19(3):338–44. doi: 10.1038/s41565-023-01527-8 (PMC10950783; doi:10.1038/s41565-023-01527-8)
Supplement: Supplementary file 7 — Source Data Fig. 4. [file 41565_2023_1527_MOESM7_ESM.txt]

# Source data for Fig. 4
 
# Source data for Fig. 4c
 
# Rotation data for 100 mV/nm
# time(ns) angle(degree)
0.000000000000000000e+00 0.000000000000000000e+00
2.500000000000000000e-01 -4.064595860694453222e-02
5.000000000000000000e-01 -3.019051347508954208e-01
7.500000000000000000e-01 -1.029425273991572354e+00
1.000000000000000000e+00 -1.017500471436374898e+00
1.250000000000000000e+00 -1.407047887064208247e+00
1.500000000000000000e+00 -1.912373657370356472e+00
1.749999999999999778e+00 -2.691224113432781895e+00
2.000000000000000000e+00 -3.219030339637395155e+00
2.250000000000000000e+00 -3.416186469538227133e+00
2.500000000000000000e+00 -4.233190209613821864e+00
2.750000000000000000e+00 -4.642975983851072463e+00
3.000000000000000000e+00 -5.162837093680822775e+00
3.250000000000000000e+00 -5.612184961338671840e+00
3.499999999999999556e+00 -5.970179737205716819e+00
3.750000000000000000e+00 -6.460142883669496072e+00
4.000000000000000000e+00 -6.595467878747996338e+00
4.250000000000000000e+00 -6.860947431882967962e+00
4.500000000000000000e+00 -7.668563194998375465e+00
4.750000000000000000e+00 -8.512990340671803935e+00
5.000000000000000000e+00 -8.844168134556994687e+00
5.250000000000000000e+00 -9.363481335384655324e+00
5.500000000000000000e+00 -9.855876174151305236e+00
5.750000000000000000e+00 -1.056736196098681546e+01
6.000000000000000000e+00 -1.125667354428434130e+01
6.250000000000000000e+00 -1.204788319915645189e+01
6.500000000000000000e+00 -1.243694705773095066e+01
6.749999999999999112e+00 -1.310393388101348755e+01
6.999999999999999112e+00 -1.357588078642132601e+01
7.249999999999999112e+00 -1.411836173389706950e+01
7.500000000000000000e+00 -1.506890606578798675e+01
7.750000000000000000e+00 -1.569438174932158780e+01
8.000000000000000000e+00 -1.590642803860181864e+01
8.249999999999998224e+00 -1.638622421239514182e+01
8.500000000000000000e+00 -1.735755322257386268e+01
8.750000000000000000e+00 -1.773476704144859184e+01
9.000000000000000000e+00 -1.836258099494660456e+01
9.250000000000000000e+00 -1.876537737037398301e+01
9.500000000000000000e+00 -1.977347753122199236e+01
9.749999999999998224e+00 -2.029071102574706842e+01
1.000000000000000000e+01 -2.154186310299044038e+01
1.025000000000000000e+01 -2.224405330424362859e+01
1.050000000000000000e+01 -2.285824594105979557e+01
1.075000000000000000e+01 -2.358405235151137447e+01
1.100000000000000000e+01 -2.429724533862984615e+01
1.124999999999999822e+01 -2.501553014879666748e+01
1.150000000000000000e+01 -2.577320861962391874e+01
1.175000000000000000e+01 -2.585585964403377801e+01
1.200000000000000000e+01 -2.631894708721115350e+01
1.225000000000000000e+01 -2.689268917167253647e+01
1.250000000000000000e+01 -2.772663140100491219e+01
1.275000000000000000e+01 -2.847734624381909185e+01
1.300000000000000000e+01 -2.913225184699700421e+01
1.325000000000000000e+01 -2.972085760207994554e+01
1.349999999999999822e+01 -2.978070562858770387e+01
1.374999999999999822e+01 -3.030580761241195731e+01
1.399999999999999822e+01 -3.106605773582646535e+01
1.424999999999999822e+01 -3.177174098395277113e+01
1.449999999999999822e+01 -3.240599851396387976e+01
1.475000000000000000e+01 -3.311257239655741813e+01
1.500000000000000000e+01 -3.356071018104718462e+01
1.525000000000000000e+01 -3.392308652862473650e+01
1.550000000000000000e+01 -3.456044133666053142e+01
1.575000000000000000e+01 -3.547727785042749815e+01
1.600000000000000000e+01 -3.569591683904065604e+01
1.625000000000000000e+01 -3.657702087498612542e+01
1.649999999999999645e+01 -3.754225507380927240e+01
1.675000000000000000e+01 -3.800144046244209761e+01
1.700000000000000000e+01 -3.858038914729401370e+01
1.725000000000000000e+01 -3.913406796556795086e+01
1.750000000000000000e+01 -3.943113245405804435e+01
1.775000000000000000e+01 -3.988298485907628077e+01
1.800000000000000000e+01 -4.052543542718593272e+01
1.825000000000000000e+01 -4.146287726628205661e+01
1.850000000000000000e+01 -4.217378038688717368e+01
1.875000000000000000e+01 -4.357917481140529503e+01
1.900000000000000000e+01 -4.416537145421676058e+01
1.925000000000000000e+01 -4.513491605379347504e+01
1.949999999999999645e+01 -4.614495040475498655e+01
1.974999999999999645e+01 -4.661105113620263296e+01
2.000000000000000000e+01 -4.706759869078416614e+01
2.025000000000000000e+01 -4.754160382537007479e+01
2.050000000000000000e+01 -4.811554205080933144e+01
2.075000000000000000e+01 -4.897669158852591664e+01
2.100000000000000000e+01 -4.914789275563784088e+01
2.125000000000000000e+01 -4.997593443635242494e+01
2.150000000000000000e+01 -5.041183569211985116e+01
2.175000000000000000e+01 -5.096712609427736851e+01
2.200000000000000000e+01 -5.166483676610532427e+01
2.225000000000000000e+01 -5.208183887492726427e+01
2.249999999999999645e+01 -5.270312417025262874e+01
2.274999999999999645e+01 -5.316223029976666226e+01
2.300000000000000000e+01 -5.326859042158702806e+01
2.325000000000000000e+01 -5.372742035192101184e+01
2.350000000000000000e+01 -5.443745016172866258e+01
2.375000000000000000e+01 -5.536044461963957275e+01
2.400000000000000000e+01 -5.559064856287680811e+01
2.425000000000000000e+01 -5.604954859012598689e+01
2.450000000000000000e+01 -5.652073914597340831e+01
2.475000000000000000e+01 -5.705885338266377005e+01
2.500000000000000000e+01 -5.772024128688744327e+01
2.525000000000000000e+01 -5.845573010067982267e+01
2.550000000000000000e+01 -5.900585398238119694e+01
2.575000000000000000e+01 -5.976001716096343586e+01
2.600000000000000000e+01 -6.025848377115124066e+01
2.625000000000000000e+01 -6.042528575697858173e+01
2.650000000000000000e+01 -6.080044869901258409e+01
2.675000000000000000e+01 -6.122897006806604736e+01
2.699999999999999645e+01 -6.156006005320184471e+01
2.724999999999999645e+01 -6.212134895655746902e+01
2.749999999999999645e+01 -6.295230604149803355e+01
2.774999999999999645e+01 -6.322090125937819494e+01
2.799999999999999645e+01 -6.360197896026062381e+01
2.824999999999999645e+01 -6.447260644550358677e+01
2.849999999999999645e+01 -6.495865731041952529e+01
2.874999999999999645e+01 -6.582740618353562922e+01
2.899999999999999645e+01 -6.646439902723966497e+01
2.925000000000000000e+01 -6.698325441608716346e+01
2.950000000000000000e+01 -6.747493343253165676e+01
2.975000000000000000e+01 -6.796427144700470535e+01
3.000000000000000000e+01 -6.832616336288471359e+01
3.025000000000000000e+01 -6.913797833606322740e+01
3.050000000000000000e+01 -6.993326325239148389e+01
3.075000000000000000e+01 -7.037887056973812605e+01
3.100000000000000000e+01 -7.094012826689136375e+01
3.125000000000000000e+01 -7.187682752029245137e+01
3.150000000000000000e+01 -7.271412173829057224e+01
3.175000000000000000e+01 -7.373773149755893996e+01
3.200000000000000000e+01 -7.422853619079900511e+01
3.225000000000000000e+01 -7.448027757234454782e+01
3.250000000000000000e+01 -7.507586176711500059e+01
3.274999999999999289e+01 -7.622690867557544436e+01
3.299999999999999289e+01 -7.679335443036910647e+01
3.324999999999999289e+01 -7.772001792178541280e+01
3.350000000000000000e+01 -7.843649229766668896e+01
3.375000000000000000e+01 -7.907292201399641840e+01
3.400000000000000000e+01 -7.971772500789236915e+01
3.425000000000000000e+01 -7.986828028235127874e+01
3.450000000000000000e+01 -8.051061812390703665e+01
3.475000000000000000e+01 -8.082042020453936004e+01
 
# Rotation data for 5 mV/nm
# time(ns) angle(degree)
0.000000000000000000e+00 0.000000000000000000e+00
2.500000000000000000e-01 -1.230077552899899729e-02
5.000000000000000000e-01 -5.489320489310358653e-01
7.500000000000000000e-01 -7.223425861921413116e-01
1.000000000000000000e+00 -7.903312290281263586e-01
1.250000000000000000e+00 -7.167933755237498872e-01
1.500000000000000000e+00 -6.758407736707425784e-01
1.749999999999999778e+00 -1.028332759512352368e+00
2.000000000000000000e+00 -1.365054667659308052e+00
2.250000000000000000e+00 -1.503627856516885686e+00
2.500000000000000000e+00 -1.360895663275925926e+00
2.750000000000000000e+00 -1.474331656574435101e+00
3.000000000000000000e+00 -1.330958273191072294e+00
3.250000000000000000e+00 -1.233606571411982600e+00
3.499999999999999556e+00 -1.034172393071997931e+00
3.750000000000000000e+00 -1.192738164644225662e+00
4.000000000000000000e+00 -6.577915406001295651e-01
4.250000000000000000e+00 -9.878884757497132796e-01
4.500000000000000000e+00 -7.400772795361660883e-01
4.750000000000000000e+00 -8.266989932417629916e-01
5.000000000000000000e+00 -6.569900646342858863e-01
5.250000000000000000e+00 -7.741642952220075813e-01
5.500000000000000000e+00 -5.484436050875416413e-01
5.750000000000000000e+00 -3.675118053089079240e-01
6.000000000000000000e+00 -3.949551181680561740e-01
6.250000000000000000e+00 -6.898601692197132706e-01
6.500000000000000000e+00 -8.082573237813619471e-01
6.749999999999999112e+00 -7.078816377389358649e-01
6.999999999999999112e+00 -6.842011570751651561e-01
7.249999999999999112e+00 -9.195958682455795952e-01
7.500000000000000000e+00 -1.112796698109931981e+00
7.750000000000000000e+00 -9.093029553706202250e-01
8.000000000000000000e+00 -1.113679896437048455e+00
8.249999999999998224e+00 -1.188512854157323773e+00
8.500000000000000000e+00 -1.131985781275389513e+00
8.750000000000000000e+00 -9.771499495184770012e-01
9.000000000000000000e+00 -1.160327383098845644e+00
9.250000000000000000e+00 -1.066622464062803033e+00
9.500000000000000000e+00 -1.023352590416791941e+00
9.749999999999998224e+00 -9.523303228537827181e-01
1.000000000000000000e+01 -1.066362329125823294e+00
1.025000000000000000e+01 -9.782212476741420915e-01
1.050000000000000000e+01 -9.990390515681184525e-01
1.075000000000000000e+01 -1.179298711785776277e+00
1.100000000000000000e+01 -1.219936294224424955e+00
1.124999999999999822e+01 -1.419091358131780112e+00
1.150000000000000000e+01 -1.386302989238586747e+00
1.175000000000000000e+01 -1.706855245875743776e+00
1.200000000000000000e+01 -1.907223146447265094e+00
1.225000000000000000e+01 -2.196071442633922288e+00
1.250000000000000000e+01 -2.095254667739467891e+00
1.275000000000000000e+01 -2.104342253964475162e+00
1.300000000000000000e+01 -1.901309183377833278e+00
1.325000000000000000e+01 -1.907196618976513491e+00
1.349999999999999822e+01 -1.970050275262167361e+00
1.374999999999999822e+01 -2.339587664343440565e+00
1.399999999999999822e+01 -2.439349785829307393e+00
1.424999999999999822e+01 -2.636044057583205813e+00
1.449999999999999822e+01 -2.477665964600262782e+00
1.475000000000000000e+01 -2.371774360006895677e+00
1.500000000000000000e+01 -2.517908623654946609e+00
1.525000000000000000e+01 -2.453051708851006651e+00
1.550000000000000000e+01 -2.348223021506157693e+00
1.575000000000000000e+01 -2.694788215915863816e+00
1.600000000000000000e+01 -2.327414446411722793e+00
1.625000000000000000e+01 -2.275628634215507873e+00
1.649999999999999645e+01 -2.404084830479632728e+00
1.675000000000000000e+01 -2.719676308658776520e+00
1.700000000000000000e+01 -2.829981266930900574e+00
1.725000000000000000e+01 -3.133625519655197422e+00
1.750000000000000000e+01 -2.907708694718493803e+00
1.775000000000000000e+01 -2.780474373676995015e+00
1.800000000000000000e+01 -2.679819969070237562e+00
1.825000000000000000e+01 -2.544171752115232721e+00
1.850000000000000000e+01 -2.495170303597262773e+00
1.875000000000000000e+01 -2.469740876698750753e+00
1.900000000000000000e+01 -2.902328485353066867e+00
1.925000000000000000e+01 -2.971720696903730641e+00
1.949999999999999645e+01 -3.349250742558695038e+00
1.974999999999999645e+01 -3.616861532972919235e+00
2.000000000000000000e+01 -3.346583979868015035e+00
2.025000000000000000e+01 -3.330162039173771404e+00
2.050000000000000000e+01 -3.429232026725614446e+00
2.075000000000000000e+01 -3.292521516916195878e+00
2.100000000000000000e+01 -3.218916399390366223e+00
2.125000000000000000e+01 -3.065350966595829618e+00
2.150000000000000000e+01 -3.422405506609891290e+00
2.175000000000000000e+01 -3.646706600488101913e+00
2.200000000000000000e+01 -3.676540050525900938e+00
2.225000000000000000e+01 -3.463373055252390031e+00
2.249999999999999645e+01 -3.582763350210868225e+00
2.274999999999999645e+01 -3.448758742953074830e+00
2.300000000000000000e+01 -3.310245908421933336e+00
2.325000000000000000e+01 -3.648059267909090408e+00
2.350000000000000000e+01 -3.671857769549845329e+00
2.375000000000000000e+01 -3.473801777993742235e+00
2.400000000000000000e+01 -3.786160020038721541e+00
2.425000000000000000e+01 -3.825652417267221495e+00
2.450000000000000000e+01 -3.655345464976008429e+00
2.475000000000000000e+01 -3.795523636665862455e+00
2.500000000000000000e+01 -3.628138489873279582e+00
2.525000000000000000e+01 -3.565849047232532598e+00
2.550000000000000000e+01 -3.877339364425765211e+00
2.575000000000000000e+01 -4.033158644112219804e+00
2.600000000000000000e+01 -3.961959967093818591e+00
2.625000000000000000e+01 -4.390483157518715984e+00
2.650000000000000000e+01 -4.153479530308459289e+00
2.675000000000000000e+01 -4.585499140519772254e+00
2.699999999999999645e+01 -4.637520616061394207e+00
2.724999999999999645e+01 -4.373384259132905072e+00
2.749999999999999645e+01 -4.206999659686587734e+00
2.774999999999999645e+01 -4.396269470852601557e+00
2.799999999999999645e+01 -4.208610028945258819e+00
2.824999999999999645e+01 -4.295865174416618970e+00
2.849999999999999645e+01 -4.176737195718146722e+00
2.874999999999999645e+01 -4.437346247559190715e+00
2.899999999999999645e+01 -4.484580843671153616e+00
2.925000000000000000e+01 -5.053805424459540063e+00
2.950000000000000000e+01 -5.059241185523745798e+00
2.975000000000000000e+01 -5.629328645345040627e+00
3.000000000000000000e+01 -5.870690073572930601e+00
3.025000000000000000e+01 -5.453212381009024057e+00
3.050000000000000000e+01 -5.405026034875717755e+00
3.075000000000000000e+01 -5.376258354265331718e+00
3.100000000000000000e+01 -5.677483504494020394e+00
3.125000000000000000e+01 -5.820686353916570965e+00
3.150000000000000000e+01 -5.723663923108745166e+00
3.175000000000000000e+01 -5.301027126429673331e+00
3.200000000000000000e+01 -5.383383958616335008e+00
3.225000000000000000e+01 -5.404525247166660051e+00
3.250000000000000000e+01 -5.587384227833183559e+00
3.274999999999999289e+01 -5.512078217457215601e+00
3.299999999999999289e+01 -5.545198198186668037e+00
3.324999999999999289e+01 -5.801214724349065932e+00
3.350000000000000000e+01 -5.946872593367260151e+00
3.375000000000000000e+01 -5.846318543182491112e+00
3.400000000000000000e+01 -5.604631380943047247e+00
3.425000000000000000e+01 -5.952527470528337972e+00
3.450000000000000000e+01 -5.916644341933661622e+00
3.475000000000000000e+01 -5.640070322640127642e+00
 
# Rotation data for -100 mV/nm
# time(ns) angle(degree)
0.000000000000000000e+00 0.000000000000000000e+00
2.500000000000000000e-01 6.373533289622201892e-02
5.000000000000000000e-01 -7.226809767398956197e-02
7.500000000000000000e-01 4.958578004925440208e-01
1.000000000000000000e+00 1.239634032445631417e+00
1.250000000000000000e+00 2.066585280364398258e+00
1.500000000000000000e+00 2.221985159641896690e+00
1.749999999999999778e+00 2.780870667310125555e+00
2.000000000000000000e+00 3.753791690477285670e+00
2.250000000000000000e+00 4.357581020338881395e+00
2.500000000000000000e+00 4.969513177006228410e+00
2.750000000000000000e+00 5.625796132662586047e+00
3.000000000000000000e+00 6.212521070231437292e+00
3.250000000000000000e+00 6.761496338551078011e+00
3.499999999999999556e+00 7.293386172968559400e+00
3.750000000000000000e+00 8.170214768080693801e+00
4.000000000000000000e+00 8.853313471192404194e+00
4.250000000000000000e+00 9.592276257933331607e+00
4.500000000000000000e+00 1.042325224181771048e+01
4.750000000000000000e+00 1.137754838278320513e+01
5.000000000000000000e+00 1.208656134417505079e+01
5.250000000000000000e+00 1.273468379865902378e+01
5.500000000000000000e+00 1.313228090660432557e+01
5.750000000000000000e+00 1.344448060901732589e+01
6.000000000000000000e+00 1.429871201165588701e+01
6.250000000000000000e+00 1.513558068485573038e+01
6.500000000000000000e+00 1.567590109533935028e+01
6.749999999999999112e+00 1.618400374198393266e+01
6.999999999999999112e+00 1.658440474073766069e+01
7.249999999999999112e+00 1.709176750520355981e+01
7.500000000000000000e+00 1.794553789432218593e+01
7.750000000000000000e+00 1.873909885880929238e+01
8.000000000000000000e+00 1.971994538236107530e+01
8.249999999999998224e+00 2.033296778229606971e+01
8.500000000000000000e+00 2.110664855424621678e+01
8.750000000000000000e+00 2.170430432021550260e+01
9.000000000000000000e+00 2.250522842647778887e+01
9.250000000000000000e+00 2.280461914845307092e+01
9.500000000000000000e+00 2.262182252150821782e+01
9.749999999999998224e+00 2.329567281655961963e+01
1.000000000000000000e+01 2.357010918397917365e+01
1.025000000000000000e+01 2.418649580449334735e+01
1.050000000000000000e+01 2.509163790408593897e+01
1.075000000000000000e+01 2.603338774658456956e+01
1.100000000000000000e+01 2.638552834004743630e+01
1.124999999999999822e+01 2.703576237006976868e+01
1.150000000000000000e+01 2.761791409515608464e+01
1.175000000000000000e+01 2.842836088900904201e+01
1.200000000000000000e+01 2.926542342973711186e+01
1.225000000000000000e+01 2.928984485331195842e+01
1.250000000000000000e+01 2.968402881779102387e+01
1.275000000000000000e+01 3.021306594677204416e+01
1.300000000000000000e+01 3.078731618765758071e+01
1.325000000000000000e+01 3.097813726689300395e+01
1.349999999999999822e+01 3.177935139458614344e+01
1.374999999999999822e+01 3.226851170546827063e+01
1.399999999999999822e+01 3.251026138100964147e+01
1.424999999999999822e+01 3.296680076259015379e+01
1.449999999999999822e+01 3.337266306817943473e+01
1.475000000000000000e+01 3.431643564471649910e+01
1.500000000000000000e+01 3.511583494241499181e+01
1.525000000000000000e+01 3.569651944361402940e+01
1.550000000000000000e+01 3.584561793898251381e+01
1.575000000000000000e+01 3.641687173470641170e+01
1.600000000000000000e+01 3.679312723917045247e+01
1.625000000000000000e+01 3.713102929349900450e+01
1.649999999999999645e+01 3.780854250508238579e+01
1.675000000000000000e+01 3.877134019326509673e+01
1.700000000000000000e+01 3.924220395111554183e+01
1.725000000000000000e+01 3.994824583502923332e+01
1.750000000000000000e+01 4.096108491277629327e+01
1.775000000000000000e+01 4.227008382752011073e+01
1.800000000000000000e+01 4.308939729017554043e+01
1.825000000000000000e+01 4.361296872808222957e+01
1.850000000000000000e+01 4.400526898883632754e+01
1.875000000000000000e+01 4.451678332923800951e+01
1.900000000000000000e+01 4.529326810870140463e+01
1.925000000000000000e+01 4.578529968028838937e+01
1.949999999999999645e+01 4.652023362763703318e+01
1.974999999999999645e+01 4.735556298376950224e+01
2.000000000000000000e+01 4.825549527424826124e+01
2.025000000000000000e+01 4.927302928175837593e+01
2.050000000000000000e+01 5.011484306061179694e+01
2.075000000000000000e+01 5.053927626804868822e+01
2.100000000000000000e+01 5.123224202012602291e+01
2.125000000000000000e+01 5.152321328268710943e+01
2.150000000000000000e+01 5.237846956612864346e+01
2.175000000000000000e+01 5.296539151868639550e+01
2.200000000000000000e+01 5.370549197761657467e+01
2.225000000000000000e+01 5.404569945765942407e+01
2.249999999999999645e+01 5.472333405923410510e+01
2.274999999999999645e+01 5.536493165263555483e+01
2.300000000000000000e+01 5.599931849878579015e+01
2.325000000000000000e+01 5.688011659619744620e+01
2.350000000000000000e+01 5.742261130518738099e+01
2.375000000000000000e+01 5.794191827197791156e+01
2.400000000000000000e+01 5.881380108902096282e+01
2.425000000000000000e+01 5.934665589809058162e+01
2.450000000000000000e+01 5.971181166343934876e+01
2.475000000000000000e+01 6.106200930279666750e+01
2.500000000000000000e+01 6.156423080289989258e+01
2.525000000000000000e+01 6.236121220782604269e+01
2.550000000000000000e+01 6.320703459491790710e+01
2.575000000000000000e+01 6.411125881151438932e+01
2.600000000000000000e+01 6.457397004770957949e+01
2.625000000000000000e+01 6.517519938591155437e+01
2.650000000000000000e+01 6.581686923628484465e+01
2.675000000000000000e+01 6.638768670514983228e+01
2.699999999999999645e+01 6.671812189756003875e+01
2.724999999999999645e+01 6.719800329217480339e+01
2.749999999999999645e+01 6.763016742059126329e+01
2.774999999999999645e+01 6.781626648037492089e+01
2.799999999999999645e+01 6.841049875015156090e+01
2.824999999999999645e+01 6.927710583618193141e+01
2.849999999999999645e+01 6.974483151040860207e+01
2.874999999999999645e+01 7.069603690632713722e+01
2.899999999999999645e+01 7.132687378001767797e+01
2.925000000000000000e+01 7.243557157015894177e+01
2.950000000000000000e+01 7.297061324122907422e+01
2.975000000000000000e+01 7.328076577788371537e+01
3.000000000000000000e+01 7.418000602538417354e+01
3.025000000000000000e+01 7.493007912171376006e+01
3.050000000000000000e+01 7.570066826012512706e+01
3.075000000000000000e+01 7.613459758904789965e+01
3.100000000000000000e+01 7.637062086682622919e+01
3.125000000000000000e+01 7.722669403409773281e+01
3.150000000000000000e+01 7.772491966533723939e+01
3.175000000000000000e+01 7.842659893749095090e+01
3.200000000000000000e+01 7.895353314999908889e+01
3.225000000000000000e+01 7.946779575829516773e+01
3.250000000000000000e+01 7.986452950244816407e+01
3.274999999999999289e+01 8.082915036179493029e+01
3.299999999999999289e+01 8.150892607130241174e+01
3.324999999999999289e+01 8.207159564989619582e+01
3.350000000000000000e+01 8.278083054632612914e+01
3.375000000000000000e+01 8.318375784594188360e+01
 
# Rotation data for 3.2 bar/nm
# time(ns) angle(degree)
0.000000000000000000e+00 0.000000000000000000e+00
2.500000000000000000e-01 -4.186070042649068235e-01
5.000000000000000000e-01 -8.929955078918694333e-01
7.500000000000000000e-01 -1.460484392016635713e+00
1.000000000000000000e+00 -2.183581420219447455e+00
1.250000000000000000e+00 -2.083100903436268414e+00
1.500000000000000000e+00 -2.357808729376895673e+00
1.749999999999999778e+00 -2.839038185907299283e+00
2.000000000000000000e+00 -2.808679793114403633e+00
2.250000000000000000e+00 -2.938063051987692464e+00
2.500000000000000000e+00 -3.493504226438392646e+00
2.750000000000000000e+00 -3.918849255162629941e+00
3.000000000000000000e+00 -4.474980515613134813e+00
3.250000000000000000e+00 -4.847574118511165153e+00
3.499999999999999556e+00 -5.291581112043984625e+00
3.750000000000000000e+00 -5.382129492564365236e+00
4.000000000000000000e+00 -6.090410163688613210e+00
4.250000000000000000e+00 -6.714188887519112470e+00
4.500000000000000000e+00 -6.736320351488252811e+00
4.750000000000000000e+00 -7.124785826965894131e+00
5.000000000000000000e+00 -7.814473602584159906e+00
5.250000000000000000e+00 -7.990459822964037784e+00
5.500000000000000000e+00 -8.090552519237901308e+00
5.750000000000000000e+00 -8.570941198530034555e+00
6.000000000000000000e+00 -9.069626480197166885e+00
6.250000000000000000e+00 -9.690791016284402204e+00
6.500000000000000000e+00 -9.976971349098876729e+00
6.749999999999999112e+00 -1.040140992078049287e+01
6.999999999999999112e+00 -1.066372012640548839e+01
7.249999999999999112e+00 -1.124875798638799829e+01
7.500000000000000000e+00 -1.187658021529821184e+01
7.750000000000000000e+00 -1.231378720939522786e+01
8.000000000000000000e+00 -1.270598183577158657e+01
8.249999999999998224e+00 -1.295857363902724124e+01
8.500000000000000000e+00 -1.341931035776854664e+01
8.750000000000000000e+00 -1.396609386576265877e+01
9.000000000000000000e+00 -1.442455510866793844e+01
9.250000000000000000e+00 -1.454843801029615946e+01
9.500000000000000000e+00 -1.481170291263998706e+01
9.749999999999998224e+00 -1.465182073289678044e+01
1.000000000000000000e+01 -1.476688924534390779e+01
1.025000000000000000e+01 -1.557853988625312525e+01
1.050000000000000000e+01 -1.577913825351891575e+01
1.075000000000000000e+01 -1.598322450602751488e+01
1.100000000000000000e+01 -1.654298737708072764e+01
1.124999999999999822e+01 -1.721767718122775648e+01
1.150000000000000000e+01 -1.752029661890574985e+01
1.175000000000000000e+01 -1.815809546126919471e+01
1.200000000000000000e+01 -1.833608599301016184e+01
1.225000000000000000e+01 -1.870531209382327731e+01
1.250000000000000000e+01 -1.896306081835477286e+01
1.275000000000000000e+01 -1.938386408033733588e+01
1.300000000000000000e+01 -1.983775697521838310e+01
1.325000000000000000e+01 -2.036480775028874035e+01
1.349999999999999822e+01 -2.062691931275319845e+01
1.374999999999999822e+01 -2.089670495528090299e+01
1.399999999999999822e+01 -2.087394418647114591e+01
1.424999999999999822e+01 -2.110010559258240903e+01
1.449999999999999822e+01 -2.159635737687515089e+01
1.475000000000000000e+01 -2.232753544796102929e+01
1.500000000000000000e+01 -2.246367846103668953e+01
1.525000000000000000e+01 -2.318048868960151054e+01
1.550000000000000000e+01 -2.380886884874016474e+01
1.575000000000000000e+01 -2.396324936509708081e+01
1.600000000000000000e+01 -2.396583056830430536e+01
1.625000000000000000e+01 -2.399794241602872447e+01
1.649999999999999645e+01 -2.399791592491164494e+01
1.675000000000000000e+01 -2.414510460037081430e+01
1.700000000000000000e+01 -2.415070788910859179e+01
1.725000000000000000e+01 -2.467912611823721036e+01
1.750000000000000000e+01 -2.507496657707655174e+01
1.775000000000000000e+01 -2.544990930280333785e+01
1.800000000000000000e+01 -2.604495836359983940e+01
1.825000000000000000e+01 -2.658315587625011744e+01
1.850000000000000000e+01 -2.704048044425895370e+01
1.875000000000000000e+01 -2.734603625189829401e+01
1.900000000000000000e+01 -2.813293459146079911e+01
1.925000000000000000e+01 -2.837165881701086789e+01
1.949999999999999645e+01 -2.858860671156502065e+01
1.974999999999999645e+01 -2.857780195601066708e+01
2.000000000000000000e+01 -2.896299053564559856e+01
2.025000000000000000e+01 -2.916654894577762391e+01
2.050000000000000000e+01 -2.991439612537629245e+01
2.075000000000000000e+01 -3.034590852963292917e+01
2.100000000000000000e+01 -3.063590014575252241e+01
2.125000000000000000e+01 -3.059405483532987802e+01
2.150000000000000000e+01 -3.088409739500899320e+01
2.175000000000000000e+01 -3.122938136958521937e+01
2.200000000000000000e+01 -3.149839015178994117e+01
2.225000000000000000e+01 -3.168459815096453269e+01
2.249999999999999645e+01 -3.246369824023602746e+01
2.274999999999999645e+01 -3.299437410916577562e+01
2.300000000000000000e+01 -3.273476100688485246e+01
2.325000000000000000e+01 -3.305702546184951274e+01
2.350000000000000000e+01 -3.322327282693834150e+01
2.375000000000000000e+01 -3.322002630568591997e+01
2.400000000000000000e+01 -3.342365721894775277e+01
2.425000000000000000e+01 -3.333237379015194790e+01
2.450000000000000000e+01 -3.387755147016873281e+01
2.475000000000000000e+01 -3.414551306992107271e+01
2.500000000000000000e+01 -3.487414796594897126e+01
2.525000000000000000e+01 -3.534153185691456400e+01
2.550000000000000000e+01 -3.585795258047439660e+01
2.575000000000000000e+01 -3.626271008786562788e+01
2.600000000000000000e+01 -3.672320667670611982e+01
2.625000000000000000e+01 -3.707709704104160409e+01
2.650000000000000000e+01 -3.726462487139363589e+01
2.675000000000000000e+01 -3.809451670389664457e+01
2.699999999999999645e+01 -3.819658323544829415e+01
2.724999999999999645e+01 -3.846719356480677021e+01
2.749999999999999645e+01 -3.871920534259464830e+01
2.774999999999999645e+01 -3.892085838561018107e+01
2.799999999999999645e+01 -3.893433404984972412e+01
2.824999999999999645e+01 -3.931469716423051608e+01
2.849999999999999645e+01 -3.938894748934969670e+01
2.874999999999999645e+01 -4.006725954175878002e+01
2.899999999999999645e+01 -4.072467267700530158e+01
2.925000000000000000e+01 -4.123827365633313491e+01
2.950000000000000000e+01 -4.148673983762120088e+01
2.975000000000000000e+01 -4.197939143212132507e+01
3.000000000000000000e+01 -4.229282076143960012e+01
3.025000000000000000e+01 -4.261731035698761616e+01
3.050000000000000000e+01 -4.291415980462188884e+01
3.075000000000000000e+01 -4.341250271562839202e+01
3.100000000000000000e+01 -4.373692482251150437e+01
3.125000000000000000e+01 -4.417544842515660264e+01
3.150000000000000000e+01 -4.461427970364303519e+01
3.175000000000000000e+01 -4.482286931481382908e+01
3.200000000000000000e+01 -4.579284593130938674e+01
3.225000000000000000e+01 -4.614314063946164879e+01
3.250000000000000000e+01 -4.645839638547852957e+01
3.274999999999999289e+01 -4.643209175383929477e+01
3.299999999999999289e+01 -4.685533882167202790e+01
3.324999999999999289e+01 -4.746742633769442676e+01
3.350000000000000000e+01 -4.793378481995252116e+01
 
# Rotation data for 0.97 bar/nm
# time(ns) angle(degree)
0.000000000000000000e+00 0.000000000000000000e+00
2.500000000000000000e-01 -9.042444950990757846e-02
5.000000000000000000e-01 -3.830661446740446507e-02
7.500000000000000000e-01 -8.988475550708940887e-02
1.000000000000000000e+00 -5.220359660590010442e-01
1.250000000000000000e+00 -5.990698402625707075e-01
1.500000000000000000e+00 -7.068605876249569597e-01
1.749999999999999778e+00 -9.870248463800677108e-01
2.000000000000000000e+00 -9.899407208555328630e-01
2.250000000000000000e+00 -9.157520494412105805e-01
2.500000000000000000e+00 -9.756212823364869280e-01
2.750000000000000000e+00 -1.444847433733838393e+00
3.000000000000000000e+00 -1.652446761378413065e+00
3.250000000000000000e+00 -1.087820505844060204e+00
3.499999999999999556e+00 -1.618482788606525613e+00
3.750000000000000000e+00 -1.424677596491430887e+00
4.000000000000000000e+00 -1.860413473573263587e+00
4.250000000000000000e+00 -2.474262108951523764e+00
4.500000000000000000e+00 -2.363216450199284502e+00
4.750000000000000000e+00 -2.385986380638549065e+00
5.000000000000000000e+00 -2.108025777375360121e+00
5.250000000000000000e+00 -2.683245932524249255e+00
5.500000000000000000e+00 -2.450530665403171326e+00
5.750000000000000000e+00 -2.916800723079546742e+00
6.000000000000000000e+00 -3.263235120424401003e+00
6.250000000000000000e+00 -3.230356535991353972e+00
6.500000000000000000e+00 -3.247515809665570963e+00
6.749999999999999112e+00 -3.781804516610907996e+00
6.999999999999999112e+00 -3.777486236804938002e+00
7.249999999999999112e+00 -3.897218932801640889e+00
7.500000000000000000e+00 -3.927677977693917910e+00
7.750000000000000000e+00 -4.239538978077206366e+00
8.000000000000000000e+00 -4.332604788371904547e+00
8.249999999999998224e+00 -4.628808608481694620e+00
8.500000000000000000e+00 -4.998463275319138255e+00
8.750000000000000000e+00 -5.116743752643213128e+00
9.000000000000000000e+00 -4.695705721430966761e+00
9.250000000000000000e+00 -4.849781020495447237e+00
9.500000000000000000e+00 -5.387734164269089021e+00
9.749999999999998224e+00 -5.367805283748346312e+00
1.000000000000000000e+01 -5.003737677268344619e+00
1.025000000000000000e+01 -5.241041875358542157e+00
1.050000000000000000e+01 -5.721101090042698623e+00
1.075000000000000000e+01 -5.645368295318996310e+00
1.100000000000000000e+01 -6.013628932238009206e+00
1.124999999999999822e+01 -6.160783357830058371e+00
1.150000000000000000e+01 -6.350481602312622265e+00
1.175000000000000000e+01 -6.343284763856446240e+00
1.200000000000000000e+01 -6.203934134567282932e+00
1.225000000000000000e+01 -6.419919684835796225e+00
1.250000000000000000e+01 -6.764931575885474224e+00
1.275000000000000000e+01 -7.088575465208415416e+00
1.300000000000000000e+01 -6.979413831806772883e+00
1.325000000000000000e+01 -7.219370979737925076e+00
1.349999999999999822e+01 -7.334169963213455823e+00
1.374999999999999822e+01 -7.497095569378868340e+00
1.399999999999999822e+01 -7.531183887030533874e+00
1.424999999999999822e+01 -7.392212055666804282e+00
1.449999999999999822e+01 -7.421522499154890262e+00
1.475000000000000000e+01 -7.321615168910160953e+00
1.500000000000000000e+01 -7.347391420001744500e+00
1.525000000000000000e+01 -7.297106793573752803e+00
1.550000000000000000e+01 -7.287870807768613624e+00
1.575000000000000000e+01 -7.356495493349480164e+00
1.600000000000000000e+01 -7.314288166134043756e+00
1.625000000000000000e+01 -7.316251352162121968e+00
1.649999999999999645e+01 -7.009709031248147149e+00
1.675000000000000000e+01 -7.330747264618568515e+00
1.700000000000000000e+01 -7.358899327188594519e+00
1.725000000000000000e+01 -7.353850997831288261e+00
1.750000000000000000e+01 -7.665007193916765438e+00
1.775000000000000000e+01 -7.892103270707989005e+00
1.800000000000000000e+01 -8.445826270315656359e+00
1.825000000000000000e+01 -8.313325393059621149e+00
1.850000000000000000e+01 -8.332919584372882937e+00
1.875000000000000000e+01 -8.264763524779706216e+00
1.900000000000000000e+01 -8.452502464734990895e+00
1.925000000000000000e+01 -8.261025898113478760e+00
1.949999999999999645e+01 -8.050228736716098510e+00
1.974999999999999645e+01 -8.249996500320737169e+00
2.000000000000000000e+01 -8.429277684100005885e+00
2.025000000000000000e+01 -8.442620606931546590e+00
2.050000000000000000e+01 -8.627161984172129650e+00
2.075000000000000000e+01 -8.767351524539050089e+00
2.100000000000000000e+01 -8.916748470898090417e+00
2.125000000000000000e+01 -8.594404545097701131e+00
2.150000000000000000e+01 -8.496069406330111207e+00
2.175000000000000000e+01 -8.380190111823676347e+00
2.200000000000000000e+01 -8.458480743634156696e+00
2.225000000000000000e+01 -8.695869158453671588e+00
2.249999999999999645e+01 -8.817702602190077954e+00
2.274999999999999645e+01 -8.998928250184016875e+00
2.300000000000000000e+01 -8.669218469343439537e+00
2.325000000000000000e+01 -8.547533641789382131e+00
2.350000000000000000e+01 -8.653199255841055759e+00
2.375000000000000000e+01 -8.893757344401679532e+00
2.400000000000000000e+01 -8.668635487566026754e+00
2.425000000000000000e+01 -8.954046683719186106e+00
2.450000000000000000e+01 -9.282184168180506845e+00
2.475000000000000000e+01 -9.516769017812185538e+00
2.500000000000000000e+01 -9.542787831689228284e+00
2.525000000000000000e+01 -9.788235427083897378e+00
2.550000000000000000e+01 -9.806129962096644448e+00
2.575000000000000000e+01 -1.008097685557672030e+01
2.600000000000000000e+01 -1.052778927646188301e+01
2.625000000000000000e+01 -1.067166119860253737e+01
2.650000000000000000e+01 -1.071078235823754632e+01
2.675000000000000000e+01 -1.104085837556067240e+01
2.699999999999999645e+01 -1.108039364800967164e+01
2.724999999999999645e+01 -1.089131261656949334e+01
2.749999999999999645e+01 -1.097556522900543818e+01
2.774999999999999645e+01 -1.117706053924213272e+01
2.799999999999999645e+01 -1.107381590954239847e+01
2.824999999999999645e+01 -1.126753747424035090e+01
2.849999999999999645e+01 -1.176829590496334887e+01
2.874999999999999645e+01 -1.186435431442498256e+01
2.899999999999999645e+01 -1.217609320595158806e+01
2.925000000000000000e+01 -1.224733444030012386e+01
2.950000000000000000e+01 -1.218649100141846908e+01
2.975000000000000000e+01 -1.245124113770557095e+01
3.000000000000000000e+01 -1.274728757200171358e+01
3.025000000000000000e+01 -1.281241848606101286e+01
3.050000000000000000e+01 -1.283494515735065455e+01
3.075000000000000000e+01 -1.322023459021535174e+01
3.100000000000000000e+01 -1.326022325647771716e+01
3.125000000000000000e+01 -1.333784004404761347e+01
3.150000000000000000e+01 -1.340750134795291437e+01
3.175000000000000000e+01 -1.328006309800975338e+01
3.200000000000000000e+01 -1.345207614023525267e+01
3.225000000000000000e+01 -1.319088708803133514e+01
3.250000000000000000e+01 -1.343611414892725797e+01
3.274999999999999289e+01 -1.343648517445392265e+01
3.299999999999999289e+01 -1.378121780676228525e+01
3.324999999999999289e+01 -1.390024324994827687e+01
3.350000000000000000e+01 -1.431181936278141542e+01
3.375000000000000000e+01 -1.459959463622387155e+01
3.400000000000000000e+01 -1.431078937946495522e+01
3.425000000000000000e+01 -1.458190322327766886e+01
 
# Rotation data for -0.97 bar/nm
# time(ns) angle(degree)
0.000000000000000000e+00 0.000000000000000000e+00
2.500000000000000000e-01 6.763778994936142652e-02
5.000000000000000000e-01 8.525659683485642404e-02
7.500000000000000000e-01 -9.061577067703963095e-02
1.000000000000000000e+00 1.606445181361759733e-01
1.250000000000000000e+00 5.129347112420536980e-01
1.500000000000000000e+00 8.665179406968188669e-01
1.749999999999999778e+00 1.224941625281329216e+00
2.000000000000000000e+00 1.325484587138122450e+00
2.250000000000000000e+00 1.693600345807960927e+00
2.500000000000000000e+00 1.635244260644244330e+00
2.750000000000000000e+00 1.990338155523443842e+00
3.000000000000000000e+00 1.919018544235373991e+00
3.250000000000000000e+00 1.814886760100928642e+00
3.499999999999999556e+00 1.434081063987427740e+00
3.750000000000000000e+00 1.605017592565434192e+00
4.000000000000000000e+00 1.702287141966873474e+00
4.250000000000000000e+00 1.693359634703299088e+00
4.500000000000000000e+00 1.888205417785499440e+00
4.750000000000000000e+00 2.466303249543067011e+00
5.000000000000000000e+00 2.675243278493618426e+00
5.250000000000000000e+00 2.865281689377777941e+00
5.500000000000000000e+00 3.033880167732409205e+00
5.750000000000000000e+00 3.220608965215808084e+00
6.000000000000000000e+00 3.542332095466249609e+00
6.250000000000000000e+00 3.903281732820384597e+00
6.500000000000000000e+00 3.843801516350971337e+00
6.749999999999999112e+00 4.124468453379219746e+00
6.999999999999999112e+00 4.144682335307624754e+00
7.249999999999999112e+00 4.282613697477845704e+00
7.500000000000000000e+00 4.379850234250593388e+00
7.750000000000000000e+00 4.699782817521469980e+00
8.000000000000000000e+00 4.872609505599376334e+00
8.249999999999998224e+00 4.850044510885274107e+00
8.500000000000000000e+00 5.208511960970790611e+00
8.750000000000000000e+00 5.310397060313192696e+00
9.000000000000000000e+00 5.412398260056440868e+00
9.250000000000000000e+00 5.684474514732808181e+00
9.500000000000000000e+00 6.142086108104066966e+00
9.749999999999998224e+00 6.450472608552795251e+00
1.000000000000000000e+01 6.737551627379706254e+00
1.025000000000000000e+01 6.961484515773258330e+00
1.050000000000000000e+01 6.618743215464227170e+00
1.075000000000000000e+01 6.810182227214432338e+00
1.100000000000000000e+01 7.011587315503549966e+00
1.124999999999999822e+01 7.591477621027769018e+00
1.150000000000000000e+01 7.417467438923899259e+00
1.175000000000000000e+01 7.642356633233541530e+00
1.200000000000000000e+01 7.540427301192795362e+00
1.225000000000000000e+01 7.255910590896926138e+00
1.250000000000000000e+01 7.360379697473898197e+00
1.275000000000000000e+01 7.400942497476203030e+00
1.300000000000000000e+01 7.171019657395887315e+00
1.325000000000000000e+01 7.024734289322270619e+00
1.349999999999999822e+01 7.051956420708384243e+00
1.374999999999999822e+01 7.226208897858669822e+00
1.399999999999999822e+01 6.878665295783673805e+00
1.424999999999999822e+01 7.011113485625232400e+00
1.449999999999999822e+01 7.362414747388681846e+00
1.475000000000000000e+01 7.231616818813328962e+00
1.500000000000000000e+01 7.484218482594219957e+00
1.525000000000000000e+01 7.815372988050580894e+00
1.550000000000000000e+01 8.114433786155705874e+00
1.575000000000000000e+01 7.856191680139242628e+00
1.600000000000000000e+01 7.777320202424389706e+00
1.625000000000000000e+01 8.050936456702920907e+00
1.649999999999999645e+01 8.173274225902478207e+00
1.675000000000000000e+01 8.483431575717897744e+00
1.700000000000000000e+01 8.939278283959136928e+00
1.725000000000000000e+01 8.947610708820890935e+00
1.750000000000000000e+01 9.013212296466203810e+00
1.775000000000000000e+01 9.019670529486505828e+00
1.800000000000000000e+01 9.311677368234175134e+00
1.825000000000000000e+01 9.163520764047632383e+00
1.850000000000000000e+01 9.200127702956347520e+00
1.875000000000000000e+01 9.274127089540366242e+00
1.900000000000000000e+01 9.477320105573904030e+00
1.925000000000000000e+01 9.606311587400899299e+00
1.949999999999999645e+01 9.867975380618974057e+00
1.974999999999999645e+01 1.014599019142642433e+01
2.000000000000000000e+01 1.036572033760198153e+01
2.025000000000000000e+01 1.036933010270261946e+01
2.050000000000000000e+01 1.036411203267755532e+01
2.075000000000000000e+01 1.028412472294042246e+01
2.100000000000000000e+01 1.021654862452088963e+01
2.125000000000000000e+01 1.048341926879358965e+01
2.150000000000000000e+01 1.054919935899897787e+01
2.175000000000000000e+01 1.046822320296851139e+01
2.200000000000000000e+01 1.051356295264902840e+01
2.225000000000000000e+01 1.043375023862448714e+01
2.249999999999999645e+01 1.004640477215136940e+01
2.274999999999999645e+01 1.010243714263287629e+01
2.300000000000000000e+01 1.008753916799557260e+01
2.325000000000000000e+01 1.020623391075206143e+01
2.350000000000000000e+01 1.048743904267870519e+01
2.375000000000000000e+01 1.071708107055836479e+01
2.400000000000000000e+01 1.095683774437577895e+01
2.425000000000000000e+01 1.068174966475875287e+01
2.450000000000000000e+01 1.077593218377014495e+01
2.475000000000000000e+01 1.107865499569051337e+01
2.500000000000000000e+01 1.118046705688747267e+01
2.525000000000000000e+01 1.114140029752832817e+01
2.550000000000000000e+01 1.122982803497598603e+01
2.575000000000000000e+01 1.117728490676721798e+01
2.600000000000000000e+01 1.109280830295873521e+01
2.625000000000000000e+01 1.089535783243006861e+01
2.650000000000000000e+01 1.100401000835466725e+01
2.675000000000000000e+01 1.112271986699709636e+01
2.699999999999999645e+01 1.104023913368317622e+01
2.724999999999999645e+01 1.148243628047117681e+01
2.749999999999999645e+01 1.179589638991126499e+01
2.774999999999999645e+01 1.199242152646202797e+01
2.799999999999999645e+01 1.202765200288978420e+01
2.824999999999999645e+01 1.225877261044129085e+01
2.849999999999999645e+01 1.261310068542292129e+01
2.874999999999999645e+01 1.272663790888159241e+01
2.899999999999999645e+01 1.309506734773030168e+01
2.925000000000000000e+01 1.303510664673924424e+01
2.950000000000000000e+01 1.347321133644956781e+01
2.975000000000000000e+01 1.332522161540397221e+01
3.000000000000000000e+01 1.331265121504129567e+01
3.025000000000000000e+01 1.344765946053736094e+01
3.050000000000000000e+01 1.358624324305348097e+01
3.075000000000000000e+01 1.372987018728283992e+01
3.100000000000000000e+01 1.317658068470471555e+01
3.125000000000000000e+01 1.325815534600230094e+01
3.150000000000000000e+01 1.310291859264486192e+01
3.175000000000000000e+01 1.335088820949186150e+01
3.200000000000000000e+01 1.341220223107081644e+01
3.225000000000000000e+01 1.373145453117630943e+01
3.250000000000000000e+01 1.391145059478991364e+01
3.274999999999999289e+01 1.401155328054183791e+01
3.299999999999999289e+01 1.424916308104851304e+01
3.324999999999999289e+01 1.426497977326068423e+01
3.350000000000000000e+01 1.419498186802259632e+01
3.375000000000000000e+01 1.448847163867379528e+01
3.400000000000000000e+01 1.471446751236772066e+01
3.425000000000000000e+01 1.483900128339545077e+01
3.450000000000000000e+01 1.489429312329432697e+01
 
# Rotation data for -3.2 bar/nm
# time(ns) angle(degree)
0.000000000000000000e+00 0.000000000000000000e+00
2.500000000000000000e-01 -1.182367282193208524e-02
5.000000000000000000e-01 3.910542212673200346e-01
7.500000000000000000e-01 1.964781929285592810e-01
1.000000000000000000e+00 6.327340796738805118e-01
1.250000000000000000e+00 1.115576140366521196e+00
1.500000000000000000e+00 1.643348861720222764e+00
1.749999999999999778e+00 2.098449202354999432e+00
2.000000000000000000e+00 2.733799846836814318e+00
2.250000000000000000e+00 3.058601107282683085e+00
2.500000000000000000e+00 2.889137237637680045e+00
2.750000000000000000e+00 3.187999827994307811e+00
3.000000000000000000e+00 3.449456477878048766e+00
3.250000000000000000e+00 3.363172176784366307e+00
3.499999999999999556e+00 3.565021892313128937e+00
3.750000000000000000e+00 4.038777148839137077e+00
4.000000000000000000e+00 4.639402975054498945e+00
4.250000000000000000e+00 5.261447670454078462e+00
4.500000000000000000e+00 6.102566110883121731e+00
4.750000000000000000e+00 6.763438158594719418e+00
5.000000000000000000e+00 7.314012277644621918e+00
5.250000000000000000e+00 7.276780516731424342e+00
5.500000000000000000e+00 7.574393670895613440e+00
5.750000000000000000e+00 7.318901081646399298e+00
6.000000000000000000e+00 8.010088179502336203e+00
6.250000000000000000e+00 8.429709458493551466e+00
6.500000000000000000e+00 8.716388435376199340e+00
6.749999999999999112e+00 9.187231255927944318e+00
6.999999999999999112e+00 9.219539847960739110e+00
7.249999999999999112e+00 9.685801407738930280e+00
7.500000000000000000e+00 1.005958864433445932e+01
7.750000000000000000e+00 1.031000301238443484e+01
8.000000000000000000e+00 1.051532134096408200e+01
8.249999999999998224e+00 1.100347175297210356e+01
8.500000000000000000e+00 1.124685969940628283e+01
8.750000000000000000e+00 1.170441336521367504e+01
9.000000000000000000e+00 1.230049871524722072e+01
9.250000000000000000e+00 1.257759520990396673e+01
9.500000000000000000e+00 1.294953547494435497e+01
9.749999999999998224e+00 1.345232550466299237e+01
1.000000000000000000e+01 1.427858235300141843e+01
1.025000000000000000e+01 1.491814409573158784e+01
1.050000000000000000e+01 1.510439196103592607e+01
1.075000000000000000e+01 1.513171090142063235e+01
1.100000000000000000e+01 1.583411391075982522e+01
1.124999999999999822e+01 1.596389252585386664e+01
1.150000000000000000e+01 1.661398238359367951e+01
1.175000000000000000e+01 1.662520435314388934e+01
1.200000000000000000e+01 1.703438872001220261e+01
1.225000000000000000e+01 1.702263660689030900e+01
1.250000000000000000e+01 1.742082627137539674e+01
1.275000000000000000e+01 1.764455770323174733e+01
1.300000000000000000e+01 1.795606889217545898e+01
1.325000000000000000e+01 1.839615961266634514e+01
1.349999999999999822e+01 1.915781552636193652e+01
1.374999999999999822e+01 1.955634629510358735e+01
1.399999999999999822e+01 1.971630275564669788e+01
1.424999999999999822e+01 2.039366603311837878e+01
1.449999999999999822e+01 2.066989328964440631e+01
1.475000000000000000e+01 2.084239646027539195e+01
1.500000000000000000e+01 2.105769975973894148e+01
1.525000000000000000e+01 2.171998293050199180e+01
1.550000000000000000e+01 2.225276210817908762e+01
1.575000000000000000e+01 2.229816169422291239e+01
1.600000000000000000e+01 2.281297492488307199e+01
1.625000000000000000e+01 2.338387661682953578e+01
1.649999999999999645e+01 2.393081095398601121e+01
1.675000000000000000e+01 2.434942022833385877e+01
1.700000000000000000e+01 2.523018260543776492e+01
1.725000000000000000e+01 2.531451841222066435e+01
1.750000000000000000e+01 2.554909701685633650e+01
1.775000000000000000e+01 2.598002582590905973e+01
1.800000000000000000e+01 2.651256672445751050e+01
1.825000000000000000e+01 2.669013951078386526e+01
1.850000000000000000e+01 2.703241748359818075e+01
1.875000000000000000e+01 2.748552385174123103e+01
1.900000000000000000e+01 2.805826271333699751e+01
1.925000000000000000e+01 2.858448787095802501e+01
1.949999999999999645e+01 2.906131362108941829e+01
1.974999999999999645e+01 3.004833820469651684e+01
2.000000000000000000e+01 3.037428373645542123e+01
2.025000000000000000e+01 3.075994973789395459e+01
2.050000000000000000e+01 3.083198821509478549e+01
2.075000000000000000e+01 3.114156423914780802e+01
2.100000000000000000e+01 3.123956727842600145e+01
2.125000000000000000e+01 3.140002144205338652e+01
2.150000000000000000e+01 3.178629965503088783e+01
2.175000000000000000e+01 3.214865287386683690e+01
2.200000000000000000e+01 3.224746219443467510e+01
2.225000000000000000e+01 3.260522531334410701e+01
2.249999999999999645e+01 3.297124147307903996e+01
2.274999999999999645e+01 3.328922708038653866e+01
2.300000000000000000e+01 3.344913766009902645e+01
2.325000000000000000e+01 3.373728082873127221e+01
2.350000000000000000e+01 3.415144523744592675e+01
2.375000000000000000e+01 3.463563660678064338e+01
2.400000000000000000e+01 3.494753082671889644e+01
2.425000000000000000e+01 3.542927494129112631e+01
2.450000000000000000e+01 3.584397470637265570e+01
2.475000000000000000e+01 3.610074101215288067e+01
2.500000000000000000e+01 3.648954708840047800e+01
2.525000000000000000e+01 3.686146756121600987e+01
2.550000000000000000e+01 3.709960266504139526e+01
2.575000000000000000e+01 3.721516509559017294e+01
2.600000000000000000e+01 3.759491989541882617e+01
2.625000000000000000e+01 3.822356510383407624e+01
2.650000000000000000e+01 3.877766868223778829e+01
2.675000000000000000e+01 3.899061061601798173e+01
2.699999999999999645e+01 3.928159125977337141e+01
2.724999999999999645e+01 3.979589895310662939e+01
2.749999999999999645e+01 4.022108274661017902e+01
2.774999999999999645e+01 4.047990080608400376e+01
2.799999999999999645e+01 4.078323155975343184e+01
2.824999999999999645e+01 4.104456906189326304e+01
2.849999999999999645e+01 4.117771325925813386e+01
2.874999999999999645e+01 4.154499000736229419e+01
2.899999999999999645e+01 4.199928100089992000e+01
2.925000000000000000e+01 4.183863045987139628e+01
2.950000000000000000e+01 4.207320804313288676e+01
2.975000000000000000e+01 4.235793726736881837e+01
3.000000000000000000e+01 4.308390163553802665e+01
3.025000000000000000e+01 4.292019026106274993e+01
3.050000000000000000e+01 4.319065146063800142e+01
3.075000000000000000e+01 4.400270322191169470e+01
3.100000000000000000e+01 4.450812015110692244e+01
3.125000000000000000e+01 4.529587234149565234e+01
3.150000000000000000e+01 4.537556984161020779e+01
3.175000000000000000e+01 4.571140084446957985e+01
3.200000000000000000e+01 4.647381374075256133e+01
3.225000000000000000e+01 4.717148298796691108e+01
3.250000000000000000e+01 4.751624597783477810e+01
3.274999999999999289e+01 4.779921150588735657e+01
3.299999999999999289e+01 4.816660494289290284e+01
3.324999999999999289e+01 4.873178015440217337e+01
 
# Source data for Fig. 4d
 
# Rotation data for 100 mV/nm
# time(ns) angle(degree)
0.000000000000000000e+00 0.000000000000000000e+00
2.500000000000000000e-01 5.539855754345672512e-02
5.000000000000000000e-01 -1.270236558599308063e-02
7.500000000000000000e-01 2.913840342913866233e-02
1.000000000000000000e+00 4.018538559682613420e-02
1.250000000000000000e+00 1.985572739241212026e-01
1.500000000000000000e+00 4.529044763924885975e-01
1.749999999999999778e+00 5.688303868572524014e-01
2.000000000000000000e+00 4.165501321094280951e-01
2.250000000000000000e+00 7.631689391995937211e-01
2.500000000000000000e+00 5.849073969877839341e-01
2.750000000000000000e+00 7.688602444727355989e-01
3.000000000000000000e+00 9.145998972440529950e-01
3.250000000000000000e+00 1.064054041202147971e+00
3.499999999999999556e+00 9.727835427510442834e-01
3.750000000000000000e+00 9.435389167218692918e-01
4.000000000000000000e+00 7.922703449908218287e-01
4.250000000000000000e+00 5.500701635497632358e-01
4.500000000000000000e+00 8.740746895069460010e-01
4.750000000000000000e+00 1.036524624824803675e+00
5.000000000000000000e+00 1.100117299036080798e+00
5.250000000000000000e+00 1.051938676878828804e+00
5.500000000000000000e+00 1.286057339024767154e+00
5.750000000000000000e+00 1.247324361481100041e+00
6.000000000000000000e+00 1.291560376735542137e+00
6.250000000000000000e+00 1.562064470843081976e+00
6.500000000000000000e+00 1.659365310756232947e+00
6.749999999999999112e+00 1.983137924840674415e+00
6.999999999999999112e+00 1.967360565809612272e+00
7.249999999999999112e+00 2.289476558569981002e+00
7.500000000000000000e+00 2.098250766968793535e+00
7.750000000000000000e+00 2.102613458647955014e+00
8.000000000000000000e+00 2.133710805875736582e+00
8.249999999999998224e+00 2.555406685016841095e+00
8.500000000000000000e+00 2.782515676393247261e+00
8.750000000000000000e+00 2.984328714489669299e+00
9.000000000000000000e+00 3.258059333569216065e+00
9.250000000000000000e+00 3.606989342977184432e+00
9.500000000000000000e+00 3.470105304851497152e+00
9.749999999999998224e+00 3.253749559449631068e+00
1.000000000000000000e+01 3.347669551721801362e+00
1.025000000000000000e+01 3.620523113979163821e+00
1.050000000000000000e+01 3.431168068776795366e+00
1.075000000000000000e+01 3.559313559665755911e+00
1.100000000000000000e+01 3.635902133472414199e+00
1.124999999999999822e+01 3.645668623932866392e+00
1.150000000000000000e+01 3.912060128235900880e+00
1.175000000000000000e+01 3.349942528090376737e+00
1.200000000000000000e+01 3.476147163064041479e+00
1.225000000000000000e+01 3.409952865863478344e+00
1.250000000000000000e+01 3.686957386542922599e+00
1.275000000000000000e+01 3.788513820206375726e+00
1.300000000000000000e+01 3.780523847879242005e+00
1.325000000000000000e+01 4.044535748711227896e+00
1.349999999999999822e+01 4.372283897850686607e+00
1.374999999999999822e+01 4.483975087315231534e+00
1.399999999999999822e+01 5.284633188289916461e+00
1.424999999999999822e+01 5.363481300735188917e+00
1.449999999999999822e+01 5.751780868621102272e+00
1.475000000000000000e+01 5.383080090159361397e+00
1.500000000000000000e+01 5.549360774242199312e+00
1.525000000000000000e+01 5.541130334501876753e+00
1.550000000000000000e+01 5.634885328093107049e+00
1.575000000000000000e+01 5.750162629684414384e+00
1.600000000000000000e+01 6.007259203119137858e+00
1.625000000000000000e+01 5.608134371772449001e+00
1.649999999999999645e+01 5.759045949287320276e+00
1.675000000000000000e+01 5.966127041278744159e+00
1.700000000000000000e+01 6.018584955920510460e+00
1.725000000000000000e+01 5.943961579636179771e+00
1.750000000000000000e+01 6.006726310606818053e+00
1.775000000000000000e+01 6.224013457988336384e+00
1.800000000000000000e+01 6.312524041112689943e+00
1.825000000000000000e+01 6.747527276238669991e+00
1.850000000000000000e+01 6.637179635632968200e+00
1.875000000000000000e+01 6.811339132900608995e+00
1.900000000000000000e+01 6.715917946010417694e+00
1.925000000000000000e+01 6.737685385272325966e+00
1.949999999999999645e+01 6.799425424562747899e+00
1.974999999999999645e+01 7.073376597288414835e+00
2.000000000000000000e+01 7.300822452477452984e+00
2.025000000000000000e+01 7.264889851507501106e+00
2.050000000000000000e+01 7.585308881602037090e+00
2.075000000000000000e+01 7.807700223665067440e+00
2.100000000000000000e+01 7.970083258085325362e+00
2.125000000000000000e+01 8.364415728458261867e+00
2.150000000000000000e+01 7.964516329267214090e+00
2.175000000000000000e+01 8.093787064783246166e+00
2.200000000000000000e+01 8.051654347535906808e+00
2.225000000000000000e+01 7.967500814723726066e+00
2.249999999999999645e+01 7.861591373467945232e+00
2.274999999999999645e+01 7.916473855447159202e+00
2.300000000000000000e+01 7.901616358974380638e+00
2.325000000000000000e+01 8.079657378656747824e+00
2.350000000000000000e+01 7.830808401872526581e+00
2.375000000000000000e+01 7.854021140473046003e+00
2.400000000000000000e+01 7.727183157484845744e+00
2.425000000000000000e+01 7.779137660854494207e+00
2.450000000000000000e+01 7.891260617516880238e+00
2.475000000000000000e+01 8.006312770429785175e+00
2.500000000000000000e+01 7.955504955209997675e+00
2.525000000000000000e+01 8.037897011256035285e+00
2.550000000000000000e+01 8.319800326602353024e+00
2.575000000000000000e+01 8.258620107086485973e+00
2.600000000000000000e+01 8.632814791800598186e+00
2.625000000000000000e+01 8.557041977807587685e+00
2.650000000000000000e+01 8.778277729639366811e+00
2.675000000000000000e+01 8.492765162834466253e+00
2.699999999999999645e+01 8.449513678874511768e+00
2.724999999999999645e+01 8.785034390771818025e+00
2.749999999999999645e+01 9.038672763057535420e+00
2.774999999999999645e+01 9.277843622192648354e+00
2.799999999999999645e+01 9.397727488215892322e+00
2.824999999999999645e+01 9.460832049780673714e+00
2.849999999999999645e+01 9.357259506810644112e+00
2.874999999999999645e+01 9.749934206194827979e+00
2.899999999999999645e+01 9.732134755013772676e+00
2.925000000000000000e+01 1.009637142992733061e+01
2.950000000000000000e+01 1.036467335045853666e+01
2.975000000000000000e+01 1.054707465907080000e+01
3.000000000000000000e+01 1.033959121623607125e+01
3.025000000000000000e+01 1.062974731259798133e+01
3.050000000000000000e+01 1.061632388473982580e+01
3.075000000000000000e+01 1.073053007077363574e+01
3.100000000000000000e+01 1.056960045644105861e+01
3.125000000000000000e+01 1.059234652055246428e+01
3.150000000000000000e+01 1.031697647243121807e+01
3.175000000000000000e+01 1.007146943273857964e+01
3.200000000000000000e+01 1.023895961464581461e+01
3.225000000000000000e+01 1.028808401809917683e+01
3.250000000000000000e+01 1.016910202667838092e+01
3.274999999999999289e+01 1.045314991084531187e+01
3.299999999999999289e+01 1.077933148525710294e+01
3.324999999999999289e+01 1.068571189952624501e+01
3.350000000000000000e+01 1.042965432254157321e+01
3.375000000000000000e+01 1.055191242300823440e+01
3.400000000000000000e+01 1.051637542580481366e+01
3.425000000000000000e+01 1.053761564016282826e+01
3.450000000000000000e+01 1.057017131586208869e+01
3.475000000000000000e+01 1.036883176587794075e+01
3.500000000000000000e+01 1.025355174237120259e+01
3.525000000000000000e+01 1.005254542730937573e+01
3.550000000000000000e+01 1.034932634425313402e+01
3.575000000000000000e+01 1.049641878050317345e+01
3.600000000000000000e+01 1.037845735160960103e+01
3.625000000000000000e+01 1.053743529790927624e+01
3.650000000000000000e+01 1.069186125563830636e+01
3.675000000000000000e+01 1.036310321940498547e+01
3.700000000000000000e+01 1.019124016968906510e+01
3.725000000000000000e+01 1.008178168599661895e+01
3.750000000000000000e+01 1.008128086809654000e+01
3.775000000000000000e+01 1.035592488127804778e+01
3.800000000000000000e+01 1.086696247148969618e+01
3.825000000000000000e+01 1.095434288208238272e+01
3.850000000000000000e+01 1.120034543391710180e+01
3.874999999999999289e+01 1.136989018684050912e+01
3.899999999999999289e+01 1.129579133746304009e+01
3.924999999999999289e+01 1.112279072152987780e+01
3.949999999999999289e+01 1.106999623413135403e+01
3.975000000000000000e+01 1.121395159500925587e+01
4.000000000000000000e+01 1.109387912604112003e+01
4.025000000000000000e+01 1.072603390804005485e+01
4.050000000000000000e+01 1.083226598168268850e+01
4.075000000000000000e+01 1.082891865103014517e+01
4.100000000000000000e+01 1.061067982219689831e+01
4.125000000000000000e+01 1.025672405271674670e+01
4.150000000000000000e+01 1.022175859421565214e+01
4.175000000000000000e+01 1.007378586706526136e+01
4.200000000000000000e+01 9.769308779013513799e+00
4.225000000000000000e+01 9.710479848366375677e+00
4.250000000000000000e+01 1.016902740882377465e+01
4.275000000000000000e+01 9.812234365295299909e+00
4.300000000000000000e+01 1.024655699342158677e+01
4.325000000000000000e+01 1.058964059508732980e+01
4.350000000000000000e+01 1.071698290886655158e+01
4.375000000000000000e+01 1.088434719556301467e+01
4.400000000000000000e+01 1.095570617649588563e+01
4.425000000000000000e+01 1.115556892943262035e+01
4.450000000000000000e+01 1.121214588803499801e+01
4.474999999999999289e+01 1.140302426676734449e+01
4.499999999999999289e+01 1.115714397549088055e+01
4.524999999999999289e+01 1.141069231086746427e+01
4.549999999999999289e+01 1.163796914413297756e+01
4.574999999999999289e+01 1.138301432746762920e+01
4.600000000000000000e+01 1.119290678152689544e+01
4.625000000000000000e+01 1.119048816420356296e+01
4.650000000000000000e+01 1.121486316769590275e+01
4.675000000000000000e+01 1.140353868766971068e+01
4.700000000000000000e+01 1.128885856876551763e+01
4.725000000000000000e+01 1.145427108859215970e+01
4.750000000000000000e+01 1.161381100082516404e+01
4.775000000000000000e+01 1.173843909479343672e+01
4.800000000000000000e+01 1.169703964462181567e+01
4.825000000000000000e+01 1.183542310389368346e+01
4.850000000000000000e+01 1.165803239616485243e+01
4.875000000000000000e+01 1.192225393995128080e+01
4.900000000000000000e+01 1.199055468817115511e+01
4.925000000000000000e+01 1.235313660431603466e+01
4.950000000000000000e+01 1.250840061297462213e+01
4.975000000000000000e+01 1.256969494303157830e+01
5.000000000000000000e+01 1.249178572048969471e+01
5.024999999999999289e+01 1.253748877606877699e+01
5.050000000000000000e+01 1.213509815380054846e+01
5.074999999999999289e+01 1.188669231038396568e+01
5.100000000000000000e+01 1.221887174506530727e+01
5.124999999999999289e+01 1.238004443086214224e+01
5.150000000000000000e+01 1.247256684365078350e+01
5.174999999999999289e+01 1.286438206481108715e+01
5.200000000000000000e+01 1.270666557472960534e+01
5.225000000000000000e+01 1.266302208393248030e+01
5.250000000000000000e+01 1.277734073739281762e+01
5.275000000000000000e+01 1.332728673214512760e+01
5.300000000000000000e+01 1.346969557476520585e+01
5.325000000000000000e+01 1.358379600805212917e+01
5.350000000000000000e+01 1.357905469709683643e+01
5.375000000000000000e+01 1.351687366256312650e+01
5.399999999999999289e+01 1.344475042843480672e+01
5.425000000000000000e+01 1.349841798034966978e+01
5.449999999999999289e+01 1.338166200616270984e+01
5.475000000000000000e+01 1.308781411822284646e+01
5.499999999999999289e+01 1.329020834430028764e+01
5.525000000000000000e+01 1.318691592881881824e+01
5.549999999999999289e+01 1.307159635075075066e+01
5.575000000000000000e+01 1.318086264834450461e+01
5.599999999999999289e+01 1.325737130547868681e+01
5.625000000000000000e+01 1.336554379697787276e+01
5.649999999999999289e+01 1.369067949041981969e+01
5.675000000000000000e+01 1.392468106667787353e+01
5.699999999999999289e+01 1.383111095960917858e+01
5.725000000000000000e+01 1.386007081239242744e+01
5.749999999999999289e+01 1.391585153818894227e+01
5.775000000000000000e+01 1.408202894892078305e+01
5.799999999999999289e+01 1.407956690292545687e+01
5.825000000000000000e+01 1.410331574505362795e+01
5.850000000000000000e+01 1.409146073557520751e+01
5.875000000000000000e+01 1.413303828694604469e+01
5.900000000000000000e+01 1.445071088399487991e+01
5.925000000000000000e+01 1.456211776960323157e+01
5.950000000000000000e+01 1.419329951044053573e+01
5.974999999999999289e+01 1.385221292157849682e+01
6.000000000000000000e+01 1.360378421441462748e+01
6.024999999999999289e+01 1.336353807910587044e+01
6.050000000000000000e+01 1.329019472896906073e+01
6.074999999999999289e+01 1.336732352732252771e+01
6.100000000000000000e+01 1.328461783202492619e+01
6.124999999999999289e+01 1.350203583391536633e+01
6.150000000000000000e+01 1.335314435918845888e+01
6.174999999999999289e+01 1.325458876476793435e+01
6.200000000000000000e+01 1.358422689901906999e+01
6.224999999999999289e+01 1.363153606096792814e+01
6.250000000000000000e+01 1.380231565013685113e+01
6.274999999999999289e+01 1.391459162003649830e+01
6.300000000000000000e+01 1.399044062212802331e+01
6.324999999999999289e+01 1.443575375438879860e+01
6.350000000000000000e+01 1.440054352430516893e+01
6.374999999999999289e+01 1.460641200799680561e+01
6.400000000000000000e+01 1.465582604615902262e+01
6.425000000000000000e+01 1.500024689590727434e+01
6.450000000000000000e+01 1.492736182867137096e+01
6.475000000000000000e+01 1.499837211314416052e+01
6.500000000000000000e+01 1.526969793876540571e+01
6.525000000000000000e+01 1.543359804856630468e+01
6.549999999999998579e+01 1.551487374224690718e+01
6.575000000000000000e+01 1.556029072990237694e+01
6.599999999999998579e+01 1.572261990852940627e+01
6.625000000000000000e+01 1.535408169609949702e+01
6.649999999999998579e+01 1.511849454239763269e+01
6.675000000000000000e+01 1.521391954501311083e+01
6.700000000000000000e+01 1.495929835768355609e+01
6.725000000000000000e+01 1.489513577598249583e+01
6.750000000000000000e+01 1.507582153683828885e+01
6.775000000000000000e+01 1.500186534660920579e+01
6.800000000000000000e+01 1.531074392890081093e+01
6.825000000000000000e+01 1.553304569015000425e+01
6.850000000000000000e+01 1.558020050099777443e+01
6.875000000000000000e+01 1.579409539121646944e+01
6.900000000000000000e+01 1.586293382302745236e+01
6.925000000000000000e+01 1.582870800610642448e+01
6.950000000000000000e+01 1.600875742920278810e+01
6.975000000000000000e+01 1.606495833515038285e+01
7.000000000000000000e+01 1.576061704135596742e+01
7.025000000000000000e+01 1.577688214580364168e+01
7.050000000000000000e+01 1.609253719146345318e+01
7.075000000000000000e+01 1.599130514185893048e+01
7.100000000000000000e+01 1.576288515021579073e+01
7.125000000000000000e+01 1.588431257892944082e+01
7.150000000000000000e+01 1.592210371190219576e+01
7.174999999999998579e+01 1.593363273231033972e+01
7.200000000000000000e+01 1.601230430045836428e+01
7.224999999999998579e+01 1.613093567040452569e+01
7.250000000000000000e+01 1.627803901805974007e+01
7.274999999999998579e+01 1.609009337325547762e+01
7.300000000000000000e+01 1.588233558829569247e+01
7.325000000000000000e+01 1.581150528854216120e+01
7.350000000000000000e+01 1.577406632074182546e+01
7.375000000000000000e+01 1.600609751586095797e+01
7.400000000000000000e+01 1.609990637908948230e+01
7.425000000000000000e+01 1.617728269700860722e+01
7.450000000000000000e+01 1.618408558202133207e+01
7.475000000000000000e+01 1.595047734037311926e+01
7.500000000000000000e+01 1.597075041150884189e+01
7.525000000000000000e+01 1.606727608450721334e+01
7.550000000000000000e+01 1.585417565530382333e+01
7.575000000000000000e+01 1.574924983236335763e+01
7.600000000000000000e+01 1.538082720440596418e+01
7.625000000000000000e+01 1.537923866234075909e+01
7.650000000000000000e+01 1.560202575653359425e+01
7.675000000000000000e+01 1.564230492919150350e+01
7.700000000000000000e+01 1.577752351136556719e+01
7.725000000000000000e+01 1.560483438214163243e+01
7.749999999999998579e+01 1.556802018875718119e+01
7.775000000000000000e+01 1.586213933762361172e+01
7.799999999999998579e+01 1.570419678010294184e+01
7.825000000000000000e+01 1.584095132041484355e+01
7.849999999999998579e+01 1.555039622708465608e+01
7.875000000000000000e+01 1.535897909635634129e+01
7.899999999999998579e+01 1.527484874773420209e+01
7.925000000000000000e+01 1.527781823111872761e+01
7.950000000000000000e+01 1.534209616258914011e+01
7.975000000000000000e+01 1.552505347190192886e+01
8.000000000000000000e+01 1.528079506932145648e+01
8.025000000000000000e+01 1.551645910206918444e+01
8.050000000000000000e+01 1.526319121612892893e+01
8.075000000000000000e+01 1.523850965597337925e+01
8.100000000000000000e+01 1.519328067762809020e+01
8.125000000000000000e+01 1.530049017019046786e+01
8.150000000000000000e+01 1.509009860706727935e+01
8.175000000000000000e+01 1.511779368898855402e+01
8.200000000000000000e+01 1.537753452143392430e+01
8.225000000000000000e+01 1.490395897234404643e+01
8.250000000000000000e+01 1.475661395445605173e+01
8.275000000000000000e+01 1.449921181249517588e+01
8.300000000000000000e+01 1.462223355138331549e+01
8.325000000000000000e+01 1.479426629874616417e+01
8.350000000000000000e+01 1.456763891936751776e+01
8.374999999999998579e+01 1.479525899257200194e+01
8.400000000000000000e+01 1.475851729588158889e+01
8.424999999999998579e+01 1.466873703494093917e+01
8.450000000000000000e+01 1.473853391333772045e+01
8.474999999999998579e+01 1.444161504635513005e+01
8.500000000000000000e+01 1.419706778146300330e+01
8.524999999999998579e+01 1.396717429924443543e+01
8.550000000000000000e+01 1.409966364766368052e+01
8.575000000000000000e+01 1.408004211579325826e+01
8.600000000000000000e+01 1.400372365251152296e+01
8.625000000000000000e+01 1.389970558337880036e+01
8.650000000000000000e+01 1.385258707501498421e+01
8.675000000000000000e+01 1.408554332853641888e+01
8.700000000000000000e+01 1.414903239713423311e+01
8.725000000000000000e+01 1.381484072626918902e+01
8.750000000000000000e+01 1.373961256445203816e+01
8.775000000000000000e+01 1.385681619245064944e+01
8.800000000000000000e+01 1.392717832788330234e+01
8.825000000000000000e+01 1.403097214734624920e+01
8.850000000000000000e+01 1.400745050079323306e+01
8.875000000000000000e+01 1.452881866131701294e+01
8.900000000000000000e+01 1.454822941637296196e+01
8.925000000000000000e+01 1.452921295269252333e+01
8.949999999999998579e+01 1.435229573953389526e+01
8.975000000000000000e+01 1.473075310845727337e+01
8.999999999999998579e+01 1.491947887682725415e+01
9.025000000000000000e+01 1.501466912971523548e+01
9.049999999999998579e+01 1.510950052391179632e+01
9.075000000000000000e+01 1.517837902795127114e+01
9.099999999999998579e+01 1.506875253439493534e+01
9.125000000000000000e+01 1.524392760505054412e+01
9.149999999999998579e+01 1.499336619081765676e+01
9.175000000000000000e+01 1.501943171520057163e+01
9.200000000000000000e+01 1.528176215242030977e+01
9.225000000000000000e+01 1.532029792198754770e+01
9.250000000000000000e+01 1.530960114682671325e+01
9.275000000000000000e+01 1.571313764594654394e+01
9.300000000000000000e+01 1.569423323909195922e+01
9.325000000000000000e+01 1.590314095361086366e+01
9.350000000000000000e+01 1.605634582036057978e+01
9.375000000000000000e+01 1.595363564032763293e+01
9.400000000000000000e+01 1.595931244563526619e+01
9.425000000000000000e+01 1.588863523074229889e+01
9.450000000000000000e+01 1.601744438397882675e+01
9.475000000000000000e+01 1.603738413881075076e+01
9.500000000000000000e+01 1.616515640541016907e+01
9.524999999999998579e+01 1.597650210278262861e+01
9.550000000000000000e+01 1.601542544245640443e+01
9.574999999999998579e+01 1.607706401467578061e+01
9.600000000000000000e+01 1.624330033809282270e+01
9.624999999999998579e+01 1.613148226631358995e+01
9.650000000000000000e+01 1.622562288382106743e+01
9.674999999999998579e+01 1.649014492238642049e+01
9.700000000000000000e+01 1.689535120136109825e+01
9.724999999999998579e+01 1.694889712115615055e+01
9.750000000000000000e+01 1.658746034914632617e+01
9.774999999999998579e+01 1.668280137022121323e+01
9.800000000000000000e+01 1.685548536108283457e+01
9.825000000000000000e+01 1.688684380006268171e+01
9.850000000000000000e+01 1.675130152560810615e+01
9.875000000000000000e+01 1.683471622570329629e+01
9.900000000000000000e+01 1.676957914987623255e+01
9.925000000000000000e+01 1.682818334007116690e+01
9.950000000000000000e+01 1.710484067963710331e+01
9.975000000000000000e+01 1.729522637359099591e+01
1.000000000000000000e+02 1.778190331498717569e+01
1.002500000000000000e+02 1.770755186151939142e+01
1.004999999999999858e+02 1.766150671792243543e+01
1.007500000000000000e+02 1.726689316371092886e+01
1.010000000000000000e+02 1.724094347408255956e+01
1.012500000000000000e+02 1.755134276236848834e+01
1.014999999999999858e+02 1.771918734336722778e+01
1.017499999999999858e+02 1.790004729698394925e+01
1.020000000000000000e+02 1.792772101897951842e+01
1.022500000000000000e+02 1.786770906338459497e+01
1.024999999999999858e+02 1.778740783930780722e+01
1.027499999999999858e+02 1.803073399619997730e+01
1.030000000000000000e+02 1.797952820886666458e+01
1.032500000000000000e+02 1.814293695226448477e+01
1.034999999999999858e+02 1.804730297100159930e+01
1.037499999999999858e+02 1.860497675356752012e+01
1.040000000000000000e+02 1.868995485813712776e+01
1.042500000000000000e+02 1.864443797827881966e+01
1.045000000000000000e+02 1.878054322920127106e+01
1.047499999999999858e+02 1.880963823605174667e+01
1.050000000000000000e+02 1.902896498066722231e+01
1.052500000000000000e+02 1.885906528156972684e+01
1.055000000000000000e+02 1.910038652292737638e+01
1.057499999999999858e+02 1.930097295101883503e+01
1.060000000000000000e+02 1.883007572702010535e+01
1.062500000000000000e+02 1.867567577042614246e+01
1.065000000000000000e+02 1.848609325109958235e+01
1.067499999999999858e+02 1.855490068762556533e+01
1.070000000000000000e+02 1.830983719700873280e+01
1.072500000000000000e+02 1.864823454034770478e+01
1.075000000000000000e+02 1.834185526938305344e+01
1.077499999999999858e+02 1.853853972809558570e+01
1.079999999999999858e+02 1.860334274593277115e+01
1.082500000000000000e+02 1.858736928606704453e+01
1.085000000000000000e+02 1.856807969391493174e+01
1.087499999999999858e+02 1.856393960987586311e+01
1.089999999999999858e+02 1.905427931715612999e+01
1.092500000000000000e+02 1.896400904350624828e+01
1.095000000000000000e+02 1.907247983731343410e+01
1.097499999999999858e+02 1.918222463759932239e+01
1.099999999999999858e+02 1.932334588095942607e+01
1.102500000000000000e+02 1.961836461906980489e+01
1.105000000000000000e+02 1.945005898426727953e+01
1.107500000000000000e+02 1.978776939515992339e+01
1.109999999999999858e+02 1.990520732125874304e+01
1.112500000000000000e+02 1.984827041860951269e+01
1.115000000000000000e+02 2.023912783026615259e+01
1.117500000000000000e+02 2.017612312161614696e+01
1.119999999999999858e+02 2.001166436384986014e+01
1.122500000000000000e+02 1.982053824487354277e+01
1.125000000000000000e+02 2.016235201069800098e+01
1.127500000000000000e+02 2.027316743110708330e+01
1.129999999999999858e+02 2.027774448896175841e+01
1.132499999999999858e+02 2.008519696227680740e+01
1.135000000000000000e+02 1.995737260271408786e+01
1.137500000000000000e+02 2.002394895686747489e+01
1.139999999999999858e+02 2.020059899225362798e+01
1.142499999999999858e+02 2.026125806420278863e+01
1.145000000000000000e+02 2.038596953509536647e+01
1.147500000000000000e+02 2.002715202399403793e+01
1.149999999999999858e+02 1.994720702594458928e+01
1.152499999999999858e+02 2.016654858128252314e+01
1.155000000000000000e+02 2.017331366639807655e+01
1.157500000000000000e+02 2.029195296743612786e+01
1.159999999999999858e+02 2.015346626504954486e+01
1.162499999999999858e+02 2.025925619419231083e+01
1.165000000000000000e+02 2.040896301601160090e+01
1.167500000000000000e+02 2.034694182765438342e+01
1.170000000000000000e+02 2.004176453347049502e+01
1.172499999999999858e+02 2.005548547777416246e+01
1.175000000000000000e+02 2.002129326051468894e+01
1.177500000000000000e+02 1.985705236534006346e+01
1.180000000000000000e+02 1.995598103408778812e+01
1.182499999999999858e+02 2.009173329590769086e+01
1.185000000000000000e+02 1.996946982983788388e+01
1.187500000000000000e+02 1.969555605146150157e+01
1.190000000000000000e+02 1.965588624400670525e+01
1.192499999999999858e+02 1.975704658120479706e+01
1.194999999999999858e+02 1.956178375539986547e+01
1.197500000000000000e+02 1.958549194017626149e+01
1.200000000000000000e+02 1.936481638934104055e+01
1.202499999999999858e+02 1.925281877403232045e+01
1.204999999999999858e+02 1.926722238111972629e+01
1.207500000000000000e+02 1.936218098675770349e+01
1.210000000000000000e+02 1.940146333726234928e+01
1.212499999999999858e+02 1.932218354777023350e+01
1.214999999999999858e+02 1.929674656374631780e+01
1.217500000000000000e+02 1.919708864664091053e+01
1.220000000000000000e+02 1.912103444786296791e+01
1.222499999999999858e+02 1.908195608338861504e+01
1.224999999999999858e+02 1.895619799276700945e+01
1.227500000000000000e+02 1.929819400601006407e+01
1.230000000000000000e+02 1.938424359516036688e+01
1.232500000000000000e+02 1.981621649091215431e+01
1.234999999999999858e+02 1.985103632383603056e+01
1.237500000000000000e+02 2.007271431174043030e+01
1.240000000000000000e+02 2.059860530367221187e+01
1.242500000000000000e+02 2.033935552014428083e+01
1.244999999999999858e+02 2.033203078447279566e+01
1.247500000000000000e+02 2.056554103432772962e+01
1.250000000000000000e+02 2.041751601046647124e+01
1.252500000000000000e+02 2.043503989066033100e+01
1.254999999999999858e+02 2.011036980872409075e+01
1.257499999999999858e+02 1.962469520736068063e+01
1.260000000000000000e+02 1.976761314925603941e+01
1.262500000000000000e+02 1.992775595302184044e+01
1.264999999999999858e+02 1.992209969830662075e+01
1.267499999999999858e+02 1.974941594429467528e+01
1.270000000000000000e+02 1.981659896871881088e+01
1.272500000000000000e+02 1.959684045559685472e+01
1.274999999999999858e+02 1.965377985181832088e+01
1.277499999999999858e+02 1.936343705991817643e+01
1.280000000000000000e+02 1.914777894017263904e+01
1.282500000000000000e+02 1.876886811050483317e+01
1.285000000000000000e+02 1.887809090836477566e+01
1.287500000000000000e+02 1.901334402945245117e+01
1.290000000000000000e+02 1.895819006214851044e+01
1.292500000000000000e+02 1.915351236256864098e+01
1.295000000000000000e+02 1.943984639738802400e+01
1.297500000000000000e+02 1.934233972777553134e+01
1.300000000000000000e+02 1.937917389516932687e+01
1.302500000000000000e+02 1.944562046107688502e+01
1.305000000000000000e+02 1.971825182051021486e+01
1.307500000000000000e+02 1.950425173402149426e+01
1.309999999999999716e+02 1.943627297115310526e+01
1.312500000000000000e+02 1.938782693645717004e+01
1.315000000000000000e+02 1.907196746450838987e+01
1.317500000000000000e+02 1.905253340060146172e+01
1.319999999999999716e+02 1.882957145661368514e+01
1.322500000000000000e+02 1.866650180407206605e+01
1.325000000000000000e+02 1.862825720538376828e+01
1.327500000000000000e+02 1.877568592706037265e+01
1.329999999999999716e+02 1.870611538338859603e+01
1.332500000000000000e+02 1.869617245965429930e+01
1.335000000000000000e+02 1.913868841191355941e+01
1.337500000000000000e+02 1.930087752838813486e+01
1.340000000000000000e+02 1.914403146257314958e+01
1.342500000000000000e+02 1.918966006342308006e+01
1.345000000000000000e+02 1.894512285612689695e+01
1.347500000000000000e+02 1.924036339900796477e+01
1.350000000000000000e+02 1.920355314142943115e+01
1.352500000000000000e+02 1.928376237095982049e+01
1.355000000000000000e+02 1.932358686410311321e+01
1.357500000000000000e+02 1.874020820581327129e+01
1.360000000000000000e+02 1.900166641404236501e+01
1.362500000000000000e+02 1.886677736378912940e+01
1.365000000000000000e+02 1.885641340672525246e+01
1.367500000000000000e+02 1.877880587415516089e+01
1.370000000000000000e+02 1.846041608781499122e+01
1.372499999999999716e+02 1.870262657631658598e+01
1.375000000000000000e+02 1.889001401154054349e+01
1.377500000000000000e+02 1.877824167332289207e+01
1.380000000000000000e+02 1.837154797472006607e+01
1.382499999999999716e+02 1.837129610562739401e+01
1.385000000000000000e+02 1.820197704067977540e+01
1.387500000000000000e+02 1.794824752399811274e+01
1.390000000000000000e+02 1.812926790946640665e+01
1.392499999999999716e+02 1.786078083205246259e+01
1.395000000000000000e+02 1.774078456920113567e+01
1.397500000000000000e+02 1.794232490926316714e+01
1.400000000000000000e+02 1.785247546733480917e+01
1.402500000000000000e+02 1.795017636286863194e+01
1.405000000000000000e+02 1.773424226579589558e+01
1.407500000000000000e+02 1.810798562972248504e+01
1.410000000000000000e+02 1.817492858871930039e+01
1.412500000000000000e+02 1.845532788023439252e+01
1.415000000000000000e+02 1.827557975525166967e+01
1.417500000000000000e+02 1.820944398418359356e+01
1.420000000000000000e+02 1.851314550326702957e+01
1.422500000000000000e+02 1.848496578667272061e+01
1.425000000000000000e+02 1.831210152291805215e+01
1.427500000000000000e+02 1.810832614378822214e+01
1.430000000000000000e+02 1.832310749993317955e+01
1.432500000000000000e+02 1.849103441448053431e+01
1.434999999999999716e+02 1.850380088263656120e+01
1.437500000000000000e+02 1.830337159605226915e+01
1.440000000000000000e+02 1.841352658146591992e+01
1.442500000000000000e+02 1.858877111905129453e+01
1.444999999999999716e+02 1.883980305371761332e+01
1.447500000000000000e+02 1.931853244943307857e+01
1.450000000000000000e+02 1.931937107170684342e+01
1.452500000000000000e+02 1.907184710237201131e+01
1.454999999999999716e+02 1.904217916827699852e+01
1.457500000000000000e+02 1.901109913332305368e+01
1.460000000000000000e+02 1.903661724319149329e+01
1.462500000000000000e+02 1.931128489160519379e+01
1.465000000000000000e+02 1.923048970492045129e+01
1.467500000000000000e+02 1.929353131249420272e+01
1.470000000000000000e+02 1.950875579635239632e+01
1.472500000000000000e+02 1.977615083543623697e+01
1.475000000000000000e+02 2.001680167283284462e+01
1.477500000000000000e+02 2.028250286861657870e+01
1.480000000000000000e+02 2.000409751339482867e+01
1.482500000000000000e+02 1.997911114815939726e+01
1.485000000000000000e+02 2.020048312496617271e+01
1.487499999999999716e+02 2.033360695737934520e+01
1.490000000000000000e+02 2.051932744398006037e+01
1.492500000000000000e+02 2.014810578868763358e+01
1.495000000000000000e+02 2.027500381998797252e+01
1.497499999999999716e+02 2.028684929502076173e+01
1.500000000000000000e+02 2.035891241276196340e+01
1.502500000000000000e+02 2.010225751480604472e+01
1.505000000000000000e+02 2.000465943115685974e+01
1.507499999999999716e+02 1.983941172728148672e+01
1.510000000000000000e+02 1.988193364832013543e+01
1.512500000000000000e+02 2.016337438776599456e+01
1.515000000000000000e+02 2.006029178323087692e+01
1.517499999999999716e+02 1.990204731849507525e+01
1.520000000000000000e+02 1.998526887279720299e+01
1.522500000000000000e+02 2.004772965113358296e+01
1.525000000000000000e+02 2.025213378662880714e+01
1.527500000000000000e+02 2.042613067682949790e+01
1.530000000000000000e+02 2.025069290236503150e+01
1.532500000000000000e+02 2.062897184656163674e+01
1.535000000000000000e+02 2.046520934323643459e+01
1.537500000000000000e+02 2.024892930833303950e+01
1.540000000000000000e+02 2.011044811041814029e+01
1.542500000000000000e+02 2.020026958105279036e+01
1.545000000000000000e+02 2.037408409633093598e+01
1.547500000000000000e+02 2.038737229380901539e+01
1.549999999999999716e+02 2.021611888621373865e+01
1.552500000000000000e+02 2.031007864644550054e+01
1.555000000000000000e+02 2.031777910014877975e+01
1.557500000000000000e+02 2.009496876589443914e+01
1.559999999999999716e+02 2.024658548510628009e+01
1.562500000000000000e+02 2.032665474191108146e+01
1.565000000000000000e+02 2.063425806949221553e+01
1.567500000000000000e+02 2.065019823515716624e+01
1.569999999999999716e+02 2.025786938123667014e+01
1.572500000000000000e+02 2.018665882449496962e+01
1.575000000000000000e+02 2.022304781970212417e+01
1.577500000000000000e+02 2.003383451264219062e+01
1.579999999999999716e+02 2.019191767097366252e+01
1.582500000000000000e+02 2.019374603522176415e+01
1.585000000000000000e+02 2.002371632185771588e+01
1.587500000000000000e+02 2.021251626786122912e+01
1.590000000000000000e+02 2.014788975665227611e+01
1.592500000000000000e+02 2.002109596697293270e+01
1.595000000000000000e+02 2.018875810748439292e+01
1.597500000000000000e+02 2.043693582368260664e+01
1.600000000000000000e+02 2.024242224425965020e+01
1.602500000000000000e+02 2.025779206416317280e+01
1.605000000000000000e+02 2.033561614531895145e+01
1.607500000000000000e+02 2.023703613847447613e+01
1.610000000000000000e+02 2.043656985811668392e+01
1.612499999999999716e+02 2.037233081375772414e+01
1.615000000000000000e+02 2.020383455149126206e+01
1.617500000000000000e+02 1.999833499881540178e+01
1.620000000000000000e+02 1.966246152485892296e+01
1.622499999999999716e+02 1.957157261711943619e+01
1.625000000000000000e+02 1.965229919531762803e+01
1.627500000000000000e+02 1.934729452232654268e+01
1.630000000000000000e+02 1.945973947749174826e+01
1.632499999999999716e+02 1.951272598061813568e+01
1.635000000000000000e+02 1.931507254391964068e+01
1.637500000000000000e+02 1.966161495312189800e+01
1.640000000000000000e+02 1.951153600542066258e+01
1.642499999999999716e+02 1.904592702599114062e+01
1.645000000000000000e+02 1.878728928542390619e+01
1.647500000000000000e+02 1.871708549808279543e+01
1.650000000000000000e+02 1.854274704895724213e+01
1.652500000000000000e+02 1.864046639707610709e+01
1.655000000000000000e+02 1.912405540843562335e+01
1.657500000000000000e+02 1.881605188980956100e+01
1.660000000000000000e+02 1.875507979898717892e+01
1.662500000000000000e+02 1.887279323879958426e+01
1.665000000000000000e+02 1.874823854611021190e+01
1.667500000000000000e+02 1.913482300746333209e+01
1.670000000000000000e+02 1.890881673126603602e+01
1.672500000000000000e+02 1.879221765772462405e+01
1.674999999999999716e+02 1.867732911800005624e+01
1.677500000000000000e+02 1.852849927408644959e+01
1.680000000000000000e+02 1.836231881728435411e+01
1.682500000000000000e+02 1.859131463391087991e+01
1.684999999999999716e+02 1.864510068898117368e+01
1.687500000000000000e+02 1.902024859736389573e+01
1.690000000000000000e+02 1.878042142511838364e+01
1.692500000000000000e+02 1.861762667185413633e+01
1.694999999999999716e+02 1.860080353462067393e+01
1.697500000000000000e+02 1.873082442236528067e+01
1.700000000000000000e+02 1.890552587413064956e+01
1.702500000000000000e+02 1.863307089625327961e+01
1.704999999999999716e+02 1.869775702193769007e+01
1.707500000000000000e+02 1.872685664691915974e+01
1.710000000000000000e+02 1.842242641779654377e+01
1.712500000000000000e+02 1.865470716537414475e+01
1.715000000000000000e+02 1.850162992369063986e+01
1.717500000000000000e+02 1.862374596675129368e+01
1.720000000000000000e+02 1.855102010432652904e+01
1.722500000000000000e+02 1.828962210934771448e+01
1.725000000000000000e+02 1.816905094690543976e+01
1.727499999999999716e+02 1.817821209550198347e+01
1.730000000000000000e+02 1.805685767159932453e+01
1.732500000000000000e+02 1.821815658568402085e+01
1.735000000000000000e+02 1.790370292793372897e+01
1.737499999999999716e+02 1.783411660456687287e+01
1.740000000000000000e+02 1.772783444189639823e+01
1.742500000000000000e+02 1.762075086499076804e+01
1.745000000000000000e+02 1.747651907880889510e+01
1.747499999999999716e+02 1.738350818351340266e+01
1.750000000000000000e+02 1.753151013745463871e+01
1.752500000000000000e+02 1.765219104890349655e+01
1.755000000000000000e+02 1.742907658622615585e+01
1.757499999999999716e+02 1.734428462442038565e+01
1.760000000000000000e+02 1.727216050905958156e+01
1.762500000000000000e+02 1.695995418636784535e+01
1.765000000000000000e+02 1.704436732802545507e+01
1.767499999999999716e+02 1.694067610555509873e+01
1.770000000000000000e+02 1.677076062552144009e+01
1.772500000000000000e+02 1.662003016006264389e+01
1.775000000000000000e+02 1.646168398494491214e+01
1.777500000000000000e+02 1.619043800245405507e+01
1.780000000000000000e+02 1.630601626321305631e+01
1.782500000000000000e+02 1.649713114741666686e+01
1.785000000000000000e+02 1.642554189269622711e+01
1.787500000000000000e+02 1.688243942964499311e+01
1.789999999999999716e+02 1.710903697176951610e+01
1.792500000000000000e+02 1.698679692329779911e+01
1.795000000000000000e+02 1.684608081127176860e+01
1.797500000000000000e+02 1.679377306450216878e+01
1.799999999999999716e+02 1.643085999074653714e+01
1.802500000000000000e+02 1.622703235579914249e+01
1.805000000000000000e+02 1.600807365671363414e+01
1.807500000000000000e+02 1.606832606095166582e+01
1.809999999999999716e+02 1.588014124144269346e+01
1.812500000000000000e+02 1.597317718016008925e+01
1.815000000000000000e+02 1.621132016207446469e+01
1.817500000000000000e+02 1.620133800233221777e+01
1.819999999999999716e+02 1.609097900813042870e+01
1.822500000000000000e+02 1.612915334501122544e+01
1.825000000000000000e+02 1.585450942916292405e+01
1.827500000000000000e+02 1.604780273831946502e+01
1.829999999999999716e+02 1.597981198890492394e+01
1.832500000000000000e+02 1.610813297408003919e+01
1.835000000000000000e+02 1.609545775333025830e+01
1.837500000000000000e+02 1.625488849341407871e+01
1.840000000000000000e+02 1.622983485045798346e+01
1.842500000000000000e+02 1.642689349188723824e+01
1.845000000000000000e+02 1.642095356038672449e+01
1.847500000000000000e+02 1.636294943052705619e+01
1.850000000000000000e+02 1.621670083506089810e+01
1.852499999999999716e+02 1.655469610014906223e+01
1.855000000000000000e+02 1.653776635787766836e+01
1.857500000000000000e+02 1.639502746206702355e+01
1.860000000000000000e+02 1.658436195301382554e+01
1.862499999999999716e+02 1.630666695733828675e+01
1.865000000000000000e+02 1.644387604430517413e+01
1.867500000000000000e+02 1.694781382897190980e+01
1.870000000000000000e+02 1.682497632729188197e+01
1.872499999999999716e+02 1.696407668180792427e+01
1.875000000000000000e+02 1.685725937239085326e+01
1.877500000000000000e+02 1.732557548133707570e+01
1.880000000000000000e+02 1.746849569802941815e+01
1.882499999999999716e+02 1.738810957288210091e+01
1.885000000000000000e+02 1.749333786091458620e+01
1.887500000000000000e+02 1.723907330431179119e+01
1.890000000000000000e+02 1.727155480282468503e+01
1.892499999999999716e+02 1.721446294347452977e+01
1.895000000000000000e+02 1.749185112496962446e+01
1.897500000000000000e+02 1.780050262285922358e+01
1.900000000000000000e+02 1.755477035706482170e+01
1.902500000000000000e+02 1.729602274152105323e+01
1.904999999999999716e+02 1.721501338333643716e+01
1.907500000000000000e+02 1.725855029339657776e+01
1.910000000000000000e+02 1.724584500938034282e+01
1.912500000000000000e+02 1.698023691966058379e+01
1.914999999999999716e+02 1.730589631270025563e+01
1.917500000000000000e+02 1.731976813717584207e+01
1.920000000000000000e+02 1.743316193618869647e+01
1.922500000000000000e+02 1.753392629384013546e+01
1.924999999999999716e+02 1.743391024372755638e+01
1.927500000000000000e+02 1.748252715745397623e+01
1.930000000000000000e+02 1.760347479570719287e+01
1.932500000000000000e+02 1.773239191908293932e+01
1.934999999999999716e+02 1.764146720432091087e+01
1.937500000000000000e+02 1.768175023179257366e+01
1.940000000000000000e+02 1.791408308954464701e+01
1.942500000000000000e+02 1.816674507111553538e+01
1.944999999999999716e+02 1.819127140939840359e+01
1.947500000000000000e+02 1.832823359594391022e+01
1.950000000000000000e+02 1.887517508569568747e+01
1.952500000000000000e+02 1.881102274797229157e+01
1.954999999999999716e+02 1.897586634132158068e+01
1.957500000000000000e+02 1.893111469575466899e+01
1.960000000000000000e+02 1.873513266161186053e+01
1.962500000000000000e+02 1.892986500761075419e+01
1.965000000000000000e+02 1.909897465702138319e+01
1.967499999999999716e+02 1.897890488394131481e+01
1.970000000000000000e+02 1.920618607879854878e+01
1.972500000000000000e+02 1.913849634683049317e+01
1.975000000000000000e+02 1.891980296102967429e+01
1.977499999999999716e+02 1.891970914039989893e+01
1.980000000000000000e+02 1.914917235380513816e+01
1.982500000000000000e+02 1.917653417287088047e+01
1.985000000000000000e+02 1.906129909497640540e+01
1.987499999999999716e+02 1.864121217266076513e+01
1.990000000000000000e+02 1.903580400686147911e+01
1.992500000000000000e+02 1.915055284032620975e+01
1.995000000000000000e+02 1.916324549123131860e+01
1.997499999999999716e+02 1.925359862197202432e+01
2.000000000000000000e+02 1.909229354341352192e+01
2.002500000000000000e+02 1.942823280448263645e+01
2.005000000000000000e+02 1.939113778605593197e+01
2.007499999999999716e+02 1.941333508566715693e+01
2.009999999999999716e+02 1.946006283684275218e+01
2.012499999999999716e+02 1.941870250467386683e+01
2.015000000000000000e+02 1.971042523748032238e+01
2.017500000000000000e+02 1.958022111933381737e+01
2.020000000000000000e+02 1.966280173534386932e+01
2.022500000000000000e+02 1.934828882644186265e+01
2.025000000000000000e+02 1.963512467202773237e+01
2.027500000000000000e+02 1.957896229798376808e+01
2.029999999999999716e+02 1.952077097508103520e+01
2.032499999999999716e+02 1.936112947477004909e+01
2.034999999999999716e+02 1.927012812442074008e+01
2.037500000000000000e+02 1.890194883837956752e+01
2.040000000000000000e+02 1.871406143007646961e+01
2.042500000000000000e+02 1.883387529238930114e+01
2.045000000000000000e+02 1.867066292323135812e+01
2.047500000000000000e+02 1.896396311340301111e+01
2.049999999999999716e+02 1.910491764507854739e+01
2.052499999999999716e+02 1.891172514594835974e+01
2.054999999999999716e+02 1.892641256748295575e+01
2.057500000000000000e+02 1.895750406723600889e+01
2.060000000000000000e+02 1.924333002909007817e+01
2.062500000000000000e+02 1.898995510258869501e+01
2.065000000000000000e+02 1.917149420618193645e+01
2.067500000000000000e+02 1.933532394328821979e+01
2.069999999999999716e+02 1.897170594332008164e+01
2.072499999999999716e+02 1.866322519213582254e+01
2.074999999999999716e+02 1.862154272614854378e+01
2.077500000000000000e+02 1.829284493534663980e+01
2.080000000000000000e+02 1.812539962780379454e+01
2.082500000000000000e+02 1.827542266177059460e+01
2.085000000000000000e+02 1.830224037902826595e+01
2.087500000000000000e+02 1.843005682934605360e+01
2.090000000000000000e+02 1.865199257676831479e+01
2.092499999999999716e+02 1.865937411549557723e+01
2.094999999999999716e+02 1.845245618484058170e+01
2.097499999999999716e+02 1.829365562277289925e+01
2.100000000000000000e+02 1.836382061613068117e+01
2.102500000000000000e+02 1.849018983209847278e+01
2.105000000000000000e+02 1.866008672030188009e+01
2.107500000000000000e+02 1.886380011756531516e+01
2.110000000000000000e+02 1.895876864239371073e+01
2.112499999999999716e+02 1.872286575721668456e+01
2.114999999999999716e+02 1.902891926541951761e+01
2.117499999999999716e+02 1.927501297664313640e+01
2.120000000000000000e+02 1.968807802590104572e+01
2.122500000000000000e+02 1.998598764817814200e+01
2.125000000000000000e+02 2.030509141474803769e+01
2.127500000000000000e+02 2.033725114433035586e+01
2.130000000000000000e+02 2.042101522343218178e+01
2.132499999999999716e+02 2.055049328864254932e+01
2.134999999999999716e+02 2.036199555416106577e+01
2.137499999999999716e+02 2.009253966753916743e+01
2.140000000000000000e+02 1.995121689792164688e+01
2.142500000000000000e+02 1.994213286415710229e+01
2.145000000000000000e+02 1.967321565335923950e+01
2.147500000000000000e+02 1.962416877983149632e+01
2.150000000000000000e+02 1.966733400829667744e+01
2.152500000000000000e+02 1.960052465091658291e+01
2.154999999999999716e+02 1.990493993384856353e+01
2.157499999999999716e+02 1.986377239727474375e+01
2.159999999999999716e+02 1.964993137015838087e+01
2.162500000000000000e+02 1.970481241905461189e+01
2.165000000000000000e+02 1.978112207609979478e+01
2.167500000000000000e+02 1.959038172624311613e+01
2.170000000000000000e+02 1.985147574316013674e+01
2.172500000000000000e+02 1.998750480468373780e+01
2.174999999999999716e+02 1.991507205832870042e+01
2.177499999999999716e+02 1.997169151100363393e+01
2.179999999999999716e+02 2.025289429228609706e+01
2.182500000000000000e+02 2.046392828718129664e+01
2.185000000000000000e+02 2.049131485067041680e+01
2.187500000000000000e+02 2.061061099833336385e+01
2.190000000000000000e+02 2.037761839608624470e+01
2.192500000000000000e+02 2.065448807804557418e+01
2.194999999999999716e+02 2.040825857310318625e+01
2.197499999999999716e+02 2.048504238551107903e+01
2.199999999999999716e+02 2.047000164908822484e+01
2.202499999999999716e+02 2.001434204531778960e+01
2.205000000000000000e+02 2.015108445747887700e+01
2.207500000000000000e+02 2.008899986757042910e+01
2.210000000000000000e+02 2.067877039323759547e+01
2.212500000000000000e+02 2.082884751267229717e+01
2.215000000000000000e+02 2.052719466587221220e+01
2.217499999999999716e+02 2.079522514118572474e+01
2.219999999999999716e+02 2.062791889492761044e+01
2.222499999999999716e+02 2.044656075428058273e+01
2.225000000000000000e+02 2.070637736613145918e+01
2.227500000000000000e+02 2.081608353421184887e+01
2.230000000000000000e+02 2.092700720736964115e+01
2.232500000000000000e+02 2.100814703956965346e+01
2.235000000000000000e+02 2.115635772825795868e+01
2.237499999999999716e+02 2.127078304067867975e+01
2.239999999999999716e+02 2.138611954990805941e+01
2.242499999999999716e+02 2.134881630128523611e+01
2.245000000000000000e+02 2.161514667585780813e+01
2.247500000000000000e+02 2.151110694940969381e+01
2.250000000000000000e+02 2.160805960947772775e+01
2.252500000000000000e+02 2.185783903057988553e+01
2.255000000000000000e+02 2.151989216862031284e+01
2.257499999999999716e+02 2.188221479830987448e+01
2.259999999999999716e+02 2.178816789522511499e+01
2.262499999999999716e+02 2.180283095071945709e+01
2.264999999999999716e+02 2.203823797766521508e+01
2.267500000000000000e+02 2.194754006123837797e+01
2.270000000000000000e+02 2.191604655495350329e+01
2.272500000000000000e+02 2.168467369175722226e+01
2.275000000000000000e+02 2.175573139575474002e+01
2.277500000000000000e+02 2.190918119587971447e+01
2.279999999999999716e+02 2.183610309349620593e+01
2.282499999999999716e+02 2.216124084512150461e+01
2.284999999999999716e+02 2.221106242112434614e+01
2.287500000000000000e+02 2.217082612865656088e+01
2.290000000000000000e+02 2.267691526071059727e+01
2.292500000000000000e+02 2.241931515594904667e+01
2.295000000000000000e+02 2.222526397614026550e+01
2.297500000000000000e+02 2.240192902653067719e+01
2.299999999999999716e+02 2.243078529373157437e+01
2.302499999999999716e+02 2.244793406927052715e+01
2.304999999999999716e+02 2.224303943859965571e+01
2.307500000000000000e+02 2.279493158367906602e+01
2.310000000000000000e+02 2.278216970237130568e+01
2.312500000000000000e+02 2.280548867898359688e+01
2.315000000000000000e+02 2.274951551916964831e+01
2.317500000000000000e+02 2.255891390145866282e+01
2.319999999999999716e+02 2.265229354261679262e+01
2.322499999999999716e+02 2.279263704813324765e+01
2.324999999999999716e+02 2.264067236751158063e+01
2.327499999999999716e+02 2.256984616958787626e+01
2.330000000000000000e+02 2.274487548036720241e+01
2.332500000000000000e+02 2.295778911182360105e+01
2.335000000000000000e+02 2.329260790316822849e+01
2.337500000000000000e+02 2.340646539374393242e+01
2.340000000000000000e+02 2.351824593460232293e+01
2.342499999999999716e+02 2.320655461356263771e+01
2.344999999999999716e+02 2.310954304791151159e+01
2.347499999999999716e+02 2.313855952598097687e+01
2.350000000000000000e+02 2.323879657438470048e+01
2.352500000000000000e+02 2.298319544014058735e+01
2.355000000000000000e+02 2.304642400901170163e+01
2.357500000000000000e+02 2.297598369496362380e+01
2.360000000000000000e+02 2.310233334976274122e+01
2.362499999999999716e+02 2.304793259509294856e+01
2.364999999999999716e+02 2.289526536132779100e+01
2.367499999999999716e+02 2.294380717305230633e+01
2.370000000000000000e+02 2.247450365812482431e+01
2.372500000000000000e+02 2.241123360195307512e+01
2.375000000000000000e+02 2.218893604398341424e+01
2.377500000000000000e+02 2.234942305654007555e+01
2.380000000000000000e+02 2.230218461492470539e+01
2.382499999999999716e+02 2.209158291583134925e+01
2.384999999999999716e+02 2.227329427860226119e+01
2.387499999999999716e+02 2.244973724727812581e+01
2.389999999999999716e+02 2.251933158483591413e+01
2.392500000000000000e+02 2.251254161953536581e+01
2.395000000000000000e+02 2.286588038426285863e+01
2.397500000000000000e+02 2.268443879590683210e+01
2.400000000000000000e+02 2.272630250964378718e+01
2.402500000000000000e+02 2.289830200943870153e+01
2.404999999999999716e+02 2.282291390999770186e+01
2.407499999999999716e+02 2.279354131970539754e+01
2.409999999999999716e+02 2.232892930958302102e+01
2.412500000000000000e+02 2.240769617449496209e+01
2.415000000000000000e+02 2.244148145677062800e+01
2.417500000000000000e+02 2.257236222903619094e+01
2.420000000000000000e+02 2.261484929424616297e+01
2.422500000000000000e+02 2.206725470959752755e+01
2.424999999999999716e+02 2.231783982481709216e+01
2.427499999999999716e+02 2.225459449396129585e+01
2.429999999999999716e+02 2.219132070222011777e+01
2.432500000000000000e+02 2.275369436528625755e+01
2.435000000000000000e+02 2.296383266405925383e+01
2.437500000000000000e+02 2.314212050542722920e+01
2.440000000000000000e+02 2.302917268983529553e+01
2.442500000000000000e+02 2.306319206191974303e+01
2.444999999999999716e+02 2.306797004037994014e+01
2.447499999999999716e+02 2.309573927590862397e+01
2.449999999999999716e+02 2.319151010836443305e+01
2.452499999999999716e+02 2.320186114456115334e+01
2.455000000000000000e+02 2.327949807742873745e+01
2.457500000000000000e+02 2.352022994228611097e+01
2.460000000000000000e+02 2.360777008240546593e+01
2.462500000000000000e+02 2.340162256596158841e+01
2.465000000000000000e+02 2.338873206309172303e+01
2.467499999999999716e+02 2.333412200344901777e+01
2.469999999999999716e+02 2.347386286650363374e+01
2.472499999999999716e+02 2.372238181443534444e+01
2.475000000000000000e+02 2.352701360871251168e+01
2.477500000000000000e+02 2.326472326308201133e+01
2.480000000000000000e+02 2.291104873713598522e+01
2.482500000000000000e+02 2.310112029350456098e+01
2.485000000000000000e+02 2.317904906725796010e+01
2.487499999999999716e+02 2.325730484609225002e+01
2.489999999999999716e+02 2.363111615013631805e+01
2.492499999999999716e+02 2.368298522643842929e+01
2.495000000000000000e+02 2.384180146965301361e+01
2.497500000000000000e+02 2.362968708334629042e+01
2.500000000000000000e+02 2.357301272504935596e+01
2.502500000000000000e+02 2.319932050870144735e+01
2.505000000000000000e+02 2.334160589550192455e+01
2.507499999999999716e+02 2.320378771740661605e+01
2.509999999999999716e+02 2.315300005783214843e+01
2.512499999999999716e+02 2.351015402099018914e+01
2.514999999999999716e+02 2.380564793840514426e+01
2.517500000000000000e+02 2.366210396161642038e+01
2.520000000000000000e+02 2.349407286636423819e+01
2.522500000000000000e+02 2.356396873505819656e+01
2.525000000000000000e+02 2.350763925238778640e+01
2.527500000000000000e+02 2.369937113841351817e+01
2.529999999999999716e+02 2.384782293417706001e+01
2.532499999999999716e+02 2.367864300903643127e+01
2.534999999999999716e+02 2.389033811357764137e+01
2.537500000000000000e+02 2.369585013494022974e+01
2.540000000000000000e+02 2.382265980341731293e+01
2.542500000000000000e+02 2.373953698528458389e+01
2.545000000000000000e+02 2.344763615696681214e+01
2.547500000000000000e+02 2.358887725202625774e+01
2.549999999999999716e+02 2.333730032072422844e+01
2.552499999999999716e+02 2.305287346666825599e+01
2.554999999999999716e+02 2.301751573348109048e+01
2.557499999999999716e+02 2.330764070723112980e+01
2.560000000000000000e+02 2.337485791238799138e+01
2.562500000000000000e+02 2.361334323662634205e+01
2.565000000000000000e+02 2.364136952415870496e+01
2.567500000000000000e+02 2.363936399898467400e+01
2.570000000000000000e+02 2.369066704399333290e+01
2.572500000000000000e+02 2.377569341608644393e+01
2.575000000000000000e+02 2.370226475112741937e+01
2.577499999999999432e+02 2.364844886127520596e+01
2.580000000000000000e+02 2.361719900829282182e+01
2.582500000000000000e+02 2.336331054547751052e+01
2.585000000000000000e+02 2.366272479415082941e+01
2.587500000000000000e+02 2.362014594985965132e+01
2.590000000000000000e+02 2.369613213010202202e+01
2.592500000000000000e+02 2.337472914237416788e+01
2.595000000000000000e+02 2.334036493790664224e+01
2.597499999999999432e+02 2.330831912691872176e+01
2.600000000000000000e+02 2.338601774138194855e+01
2.602500000000000000e+02 2.368525623013024983e+01
2.605000000000000000e+02 2.366576153228412949e+01
2.607500000000000000e+02 2.372413216506004119e+01
2.610000000000000000e+02 2.384183569538360103e+01
2.612500000000000000e+02 2.349143478804227314e+01
2.615000000000000000e+02 2.324908445800191359e+01
2.617500000000000000e+02 2.311829709728809235e+01
2.619999999999999432e+02 2.322846331515134111e+01
2.622500000000000000e+02 2.336667813405930261e+01
2.625000000000000000e+02 2.315790049272668227e+01
2.627500000000000000e+02 2.300174655092747855e+01
2.630000000000000000e+02 2.315280762719805097e+01
2.632500000000000000e+02 2.333702138017354599e+01
2.635000000000000000e+02 2.344736669226999837e+01
2.637500000000000000e+02 2.325467783059861304e+01
2.639999999999999432e+02 2.322142358171230825e+01
2.642500000000000000e+02 2.308393413706557595e+01
2.645000000000000000e+02 2.284132621265673535e+01
2.647500000000000000e+02 2.273750846762377265e+01
2.650000000000000000e+02 2.227457445742139441e+01
2.652500000000000000e+02 2.194297500801502565e+01
2.655000000000000000e+02 2.192120770584774192e+01
2.657500000000000000e+02 2.172428602755922356e+01
2.659999999999999432e+02 2.192981318829164294e+01
2.662500000000000000e+02 2.161759706364804146e+01
2.665000000000000000e+02 2.178617775026445003e+01
2.667500000000000000e+02 2.164160954088549715e+01
2.670000000000000000e+02 2.189504819677247482e+01
2.672500000000000000e+02 2.147523702368012977e+01
2.675000000000000000e+02 2.131661145428005710e+01
2.677500000000000000e+02 2.130963309469700917e+01
2.680000000000000000e+02 2.153674671545083541e+01
2.682499999999999432e+02 2.144462220096515281e+01
2.685000000000000000e+02 2.172814179761977016e+01
2.687500000000000000e+02 2.185446547119515870e+01
2.690000000000000000e+02 2.218980185217932544e+01
2.692500000000000000e+02 2.226028449712286772e+01
2.695000000000000000e+02 2.243047836907537729e+01
2.697500000000000000e+02 2.253225246013189675e+01
2.700000000000000000e+02 2.265128255341646835e+01
2.702499999999999432e+02 2.274227356484677642e+01
2.705000000000000000e+02 2.303777672800805831e+01
2.707500000000000000e+02 2.259655978150718170e+01
2.710000000000000000e+02 2.268556718791072413e+01
2.712500000000000000e+02 2.263340007688242395e+01
2.715000000000000000e+02 2.264388535892941334e+01
2.717500000000000000e+02 2.290120860880494291e+01
2.720000000000000000e+02 2.314803230987709171e+01
2.722499999999999432e+02 2.318533524696598036e+01
2.725000000000000000e+02 2.355321557783329567e+01
2.727500000000000000e+02 2.381224269267562477e+01
2.730000000000000000e+02 2.367726420416896360e+01
2.732500000000000000e+02 2.345518185073578010e+01
2.735000000000000000e+02 2.332413125697387102e+01
2.737500000000000000e+02 2.331916489322273733e+01
2.740000000000000000e+02 2.330617862335780188e+01
2.742500000000000000e+02 2.305149193727201506e+01
2.744999999999999432e+02 2.328057001380020452e+01
2.747500000000000000e+02 2.374633592776131863e+01
2.750000000000000000e+02 2.403889789882860484e+01
2.752500000000000000e+02 2.416367168012243027e+01
2.755000000000000000e+02 2.429964665051218020e+01
2.757500000000000000e+02 2.428761817274255108e+01
2.760000000000000000e+02 2.398678478033050609e+01
2.762500000000000000e+02 2.381780625447883892e+01
2.764999999999999432e+02 2.377656843047777713e+01
2.767500000000000000e+02 2.402274841424080165e+01
2.770000000000000000e+02 2.414653349742677335e+01
2.772500000000000000e+02 2.376452149146296122e+01
2.775000000000000000e+02 2.378882081831433837e+01
2.777500000000000000e+02 2.407653783971471739e+01
2.780000000000000000e+02 2.407857161207111929e+01
2.782500000000000000e+02 2.450408961191160273e+01
2.784999999999999432e+02 2.445925668841188028e+01
2.787500000000000000e+02 2.422090155831172709e+01
2.790000000000000000e+02 2.432669701027959164e+01
2.792500000000000000e+02 2.449892747562039119e+01
2.795000000000000000e+02 2.474182693792961274e+01
2.797500000000000000e+02 2.472007544934648848e+01
2.800000000000000000e+02 2.451025105932330561e+01
2.802500000000000000e+02 2.442567161436749856e+01
2.805000000000000000e+02 2.449651392100312819e+01
2.807499999999999432e+02 2.435736936885298931e+01
2.810000000000000000e+02 2.447110439580172780e+01
2.812500000000000000e+02 2.464639571843789767e+01
2.815000000000000000e+02 2.494241256395515194e+01
2.817500000000000000e+02 2.541457687379802621e+01
2.820000000000000000e+02 2.520518790942379894e+01
2.822500000000000000e+02 2.517430665750519836e+01
2.825000000000000000e+02 2.573015073939719244e+01
2.827499999999999432e+02 2.589939992264428525e+01
2.830000000000000000e+02 2.575126072763010754e+01
2.832500000000000000e+02 2.572732776565864654e+01
2.835000000000000000e+02 2.522203780422735520e+01
2.837500000000000000e+02 2.540263672757206237e+01
2.840000000000000000e+02 2.549009378461442665e+01
2.842500000000000000e+02 2.576838852664667812e+01
2.845000000000000000e+02 2.588684627493486801e+01
2.847499999999999432e+02 2.602679828119627459e+01
2.850000000000000000e+02 2.612899527172692871e+01
2.852500000000000000e+02 2.649569767609584403e+01
2.855000000000000000e+02 2.632544550100042713e+01
2.857500000000000000e+02 2.631480663568899558e+01
2.860000000000000000e+02 2.608328932277185075e+01
2.862500000000000000e+02 2.627054743106730683e+01
2.865000000000000000e+02 2.603076740020343394e+01
2.867500000000000000e+02 2.599356919669157051e+01
2.869999999999999432e+02 2.605135736265354396e+01
2.872500000000000000e+02 2.612807340274443391e+01
2.875000000000000000e+02 2.594376418180073074e+01
2.877500000000000000e+02 2.601309199473240241e+01
2.880000000000000000e+02 2.613699187964283155e+01
2.882500000000000000e+02 2.586568259321826702e+01
2.885000000000000000e+02 2.624766077446423296e+01
2.887500000000000000e+02 2.591503283844034300e+01
2.889999999999999432e+02 2.579572290139044455e+01
2.892500000000000000e+02 2.570464141139764536e+01
2.895000000000000000e+02 2.565909754155960343e+01
2.897500000000000000e+02 2.573975461749328630e+01
2.900000000000000000e+02 2.579499576127975402e+01
2.902500000000000000e+02 2.570373989542952131e+01
2.905000000000000000e+02 2.570795807647983722e+01
2.907500000000000000e+02 2.579593048988514070e+01
2.909999999999999432e+02 2.570450425928800797e+01
2.912500000000000000e+02 2.571763968563159608e+01
2.915000000000000000e+02 2.585902622053473365e+01
2.917500000000000000e+02 2.577243446721537268e+01
2.920000000000000000e+02 2.597090460602685269e+01
2.922500000000000000e+02 2.610356781664498627e+01
2.925000000000000000e+02 2.589100816554851292e+01
2.927500000000000000e+02 2.591165174486489775e+01
2.930000000000000000e+02 2.581255144377269772e+01
2.932499999999999432e+02 2.585529415601110514e+01
2.935000000000000000e+02 2.576109692513395544e+01
2.937500000000000000e+02 2.588141731653670874e+01
2.940000000000000000e+02 2.594338343163730087e+01
2.942500000000000000e+02 2.585241583917556341e+01
2.945000000000000000e+02 2.539109745591849432e+01
2.947500000000000000e+02 2.553666289498705311e+01
2.950000000000000000e+02 2.563682888962792461e+01
2.952499999999999432e+02 2.568480890792955051e+01
2.955000000000000000e+02 2.555645336988968452e+01
2.957500000000000000e+02 2.541676836609937595e+01
2.960000000000000000e+02 2.526708716984211023e+01
2.962500000000000000e+02 2.551241191980370715e+01
2.965000000000000000e+02 2.571467567949203570e+01
2.967500000000000000e+02 2.571948433871644824e+01
2.970000000000000000e+02 2.571333470125653520e+01
2.972499999999999432e+02 2.572325645457413401e+01
2.974999999999999432e+02 2.602940971708564888e+01
2.977500000000000000e+02 2.564461521839792013e+01
2.980000000000000000e+02 2.557535183477230234e+01
2.982500000000000000e+02 2.561244064985206137e+01
2.985000000000000000e+02 2.545451165922203884e+01
2.987500000000000000e+02 2.567491016542704685e+01
2.990000000000000000e+02 2.557163688921619382e+01
2.992500000000000000e+02 2.575677495527554939e+01
2.994999999999999432e+02 2.578747705143539548e+01
2.997500000000000000e+02 2.604309799549811189e+01
3.000000000000000000e+02 2.601726126376446047e+01
3.002500000000000000e+02 2.598848069157543250e+01
3.005000000000000000e+02 2.632964835506544077e+01
3.007500000000000000e+02 2.656657241410756853e+01
3.010000000000000000e+02 2.656610999179245880e+01
3.012500000000000000e+02 2.659940498888935423e+01
3.014999999999999432e+02 2.670105434883421935e+01
3.017500000000000000e+02 2.675111066835601292e+01
3.020000000000000000e+02 2.681116013463805814e+01
3.022500000000000000e+02 2.680639938317099080e+01
3.025000000000000000e+02 2.686106947542116075e+01
3.027500000000000000e+02 2.685060037817641287e+01
3.030000000000000000e+02 2.689135097732822643e+01
3.032500000000000000e+02 2.672564832897318254e+01
3.034999999999999432e+02 2.699260632473088606e+01
3.037499999999999432e+02 2.706089813557628787e+01
3.040000000000000000e+02 2.686572157704791408e+01
3.042500000000000000e+02 2.665964330594138332e+01
3.045000000000000000e+02 2.688986163064654988e+01
3.047500000000000000e+02 2.695038910613005001e+01
3.050000000000000000e+02 2.669909630889044294e+01
3.052500000000000000e+02 2.681437894784735221e+01
3.055000000000000000e+02 2.684161954175911191e+01
3.057499999999999432e+02 2.662791748512610113e+01
3.060000000000000000e+02 2.680660356527141275e+01
3.062500000000000000e+02 2.689437443732501620e+01
3.065000000000000000e+02 2.687784495946607066e+01
3.067500000000000000e+02 2.697865711890586127e+01
3.070000000000000000e+02 2.718915673607225614e+01
3.072500000000000000e+02 2.737373252223708775e+01
3.075000000000000000e+02 2.717308462858377993e+01
3.077499999999999432e+02 2.712515347685910783e+01
3.080000000000000000e+02 2.671758372311937180e+01
3.082500000000000000e+02 2.677257117866002645e+01
3.085000000000000000e+02 2.659506213099987804e+01
3.087500000000000000e+02 2.619264670940622963e+01
3.090000000000000000e+02 2.648011078596391243e+01
3.092500000000000000e+02 2.690138143679207872e+01
3.095000000000000000e+02 2.698494041309573177e+01
3.097499999999999432e+02 2.678275547468398088e+01
3.099999999999999432e+02 2.658653859965944122e+01
3.102500000000000000e+02 2.669055039106816452e+01
3.105000000000000000e+02 2.662536988113389214e+01
3.107500000000000000e+02 2.638197563174882987e+01
3.110000000000000000e+02 2.639869917859548210e+01
3.112500000000000000e+02 2.668405345282372210e+01
3.115000000000000000e+02 2.683159908792958603e+01
3.117500000000000000e+02 2.691923164289290327e+01
3.119999999999999432e+02 2.687940854726562634e+01
3.122500000000000000e+02 2.680740705847475169e+01
3.125000000000000000e+02 2.679721171026625726e+01
3.127500000000000000e+02 2.663256701146086769e+01
3.130000000000000000e+02 2.684037426909702262e+01
3.132500000000000000e+02 2.681422389628345826e+01
3.135000000000000000e+02 2.693940514407454856e+01
3.137500000000000000e+02 2.705585082829887966e+01
3.139999999999999432e+02 2.717485189582639293e+01
3.142500000000000000e+02 2.702546735427119629e+01
3.145000000000000000e+02 2.675759379221457834e+01
3.147500000000000000e+02 2.723842038141945920e+01
3.150000000000000000e+02 2.725126239857821631e+01
3.152500000000000000e+02 2.752127590163609838e+01
3.155000000000000000e+02 2.773583377065567745e+01
3.157500000000000000e+02 2.755908936022973066e+01
3.159999999999999432e+02 2.777653306889859763e+01
3.162499999999999432e+02 2.752921076303457326e+01
3.165000000000000000e+02 2.766760369588009638e+01
3.167500000000000000e+02 2.776058620181509085e+01
3.170000000000000000e+02 2.787765251938138178e+01
3.172500000000000000e+02 2.798883341915899692e+01
3.175000000000000000e+02 2.786747998872800736e+01
3.177500000000000000e+02 2.792110940250537965e+01
3.180000000000000000e+02 2.779045094675962702e+01
3.182499999999999432e+02 2.779505526961715134e+01
3.185000000000000000e+02 2.781027692581187338e+01
3.187500000000000000e+02 2.775182999503079984e+01
3.190000000000000000e+02 2.764528352639035447e+01
3.192500000000000000e+02 2.748681473272302256e+01
3.195000000000000000e+02 2.751820597798279167e+01
3.197500000000000000e+02 2.761688451136592093e+01
3.200000000000000000e+02 2.759270126214505936e+01
3.202499999999999432e+02 2.746265637351764610e+01
3.205000000000000000e+02 2.752401394050637151e+01
3.207500000000000000e+02 2.765027512274138388e+01
3.210000000000000000e+02 2.737841607232565266e+01
3.212500000000000000e+02 2.715867265958703669e+01
3.215000000000000000e+02 2.722781332334598048e+01
3.217500000000000000e+02 2.719293073044638120e+01
3.220000000000000000e+02 2.702626632696622977e+01
3.222499999999999432e+02 2.700835119879900148e+01
3.224999999999999432e+02 2.748119946526212232e+01
3.227500000000000000e+02 2.752704282625328247e+01
3.230000000000000000e+02 2.763449341622160915e+01
3.232500000000000000e+02 2.763229104359939825e+01
3.235000000000000000e+02 2.746210600015876580e+01
3.237500000000000000e+02 2.743547797321613402e+01
3.240000000000000000e+02 2.725378078809355742e+01
3.242500000000000000e+02 2.724445723999391689e+01
3.244999999999999432e+02 2.744123156147609421e+01
3.247500000000000000e+02 2.751763030722143810e+01
3.250000000000000000e+02 2.772876336167223954e+01
3.252500000000000000e+02 2.799391197972375522e+01
3.255000000000000000e+02 2.796165093161905091e+01
3.257500000000000000e+02 2.754009341668698951e+01
3.260000000000000000e+02 2.768380904302036427e+01
3.262500000000000000e+02 2.764660564110060648e+01
3.264999999999999432e+02 2.753089304153098027e+01
3.267500000000000000e+02 2.734592309373133290e+01
3.270000000000000000e+02 2.720392364405166319e+01
3.272500000000000000e+02 2.737852344651117420e+01
3.275000000000000000e+02 2.747985295524257765e+01
3.277500000000000000e+02 2.748039468626019755e+01
3.280000000000000000e+02 2.740281578807946872e+01
3.282500000000000000e+02 2.753695209006089328e+01
3.284999999999999432e+02 2.758680654715368874e+01
3.287499999999999432e+02 2.776590699549916863e+01
3.290000000000000000e+02 2.736928071920056382e+01
3.292500000000000000e+02 2.716696282210206803e+01
3.295000000000000000e+02 2.722558861986593115e+01
3.297500000000000000e+02 2.694465612708517810e+01
3.300000000000000000e+02 2.678731353582934105e+01
3.302500000000000000e+02 2.681003124546009531e+01
3.305000000000000000e+02 2.690081192094581297e+01
3.307499999999999432e+02 2.696609960253031346e+01
3.310000000000000000e+02 2.726885278736294183e+01
3.312500000000000000e+02 2.687585293026758393e+01
3.315000000000000000e+02 2.672221177807519510e+01
3.317500000000000000e+02 2.671632836874357508e+01
3.320000000000000000e+02 2.667974686538699203e+01
3.322500000000000000e+02 2.650425172435267740e+01
3.325000000000000000e+02 2.674087852435643953e+01
3.327499999999999432e+02 2.657967308986205879e+01
3.330000000000000000e+02 2.667165979442551560e+01
3.332500000000000000e+02 2.668381861078667328e+01
3.335000000000000000e+02 2.671977008428008560e+01
3.337500000000000000e+02 2.651763943751562280e+01
3.340000000000000000e+02 2.634410258942762084e+01
3.342500000000000000e+02 2.637221873973628661e+01
3.345000000000000000e+02 2.624970285129337100e+01
3.347499999999999432e+02 2.636297292449645013e+01
3.349999999999999432e+02 2.607379098227822212e+01
3.352500000000000000e+02 2.587644862215021746e+01
3.355000000000000000e+02 2.577270077824027439e+01
3.357500000000000000e+02 2.561529628703086203e+01
3.360000000000000000e+02 2.526185380166085537e+01
3.362500000000000000e+02 2.522087818060920483e+01
3.365000000000000000e+02 2.552208609672290152e+01
3.367500000000000000e+02 2.534247900075797233e+01
3.369999999999999432e+02 2.545790903028136398e+01
3.372500000000000000e+02 2.575703863625603773e+01
3.375000000000000000e+02 2.602335144880124318e+01
3.377500000000000000e+02 2.638776856516685143e+01
3.380000000000000000e+02 2.640395722316230476e+01
3.382500000000000000e+02 2.660911977999142053e+01
3.385000000000000000e+02 2.654677253311102447e+01
3.387500000000000000e+02 2.626529984962748188e+01
3.389999999999999432e+02 2.632848927655831517e+01
3.392499999999999432e+02 2.597735950062306998e+01
3.395000000000000000e+02 2.596340791275861548e+01
3.397500000000000000e+02 2.645157343264160943e+01
3.400000000000000000e+02 2.628911217826368940e+01
3.402500000000000000e+02 2.614631834668963251e+01
3.405000000000000000e+02 2.588724323097468272e+01
3.407500000000000000e+02 2.572371745960971268e+01
3.409999999999999432e+02 2.569082809119834110e+01
3.412499999999999432e+02 2.555432207530381206e+01
3.415000000000000000e+02 2.545546664590170849e+01
3.417500000000000000e+02 2.537292542673934648e+01
3.420000000000000000e+02 2.532523120133090089e+01
3.422500000000000000e+02 2.521378546025459499e+01
3.425000000000000000e+02 2.527145722695946972e+01
3.427500000000000000e+02 2.515030612231731411e+01
3.430000000000000000e+02 2.549097049719269847e+01
3.432499999999999432e+02 2.517968156052452500e+01
3.435000000000000000e+02 2.541277876772666744e+01
3.437500000000000000e+02 2.520654229704052796e+01
3.440000000000000000e+02 2.489430936520769322e+01
3.442500000000000000e+02 2.442849846665089686e+01
3.445000000000000000e+02 2.472281181546293993e+01
3.447500000000000000e+02 2.446417155047868874e+01
3.450000000000000000e+02 2.450452572162841136e+01
3.452499999999999432e+02 2.460724717513574333e+01
3.454999999999999432e+02 2.437254774692896220e+01
3.457500000000000000e+02 2.420889666733703294e+01
3.460000000000000000e+02 2.440439908223202892e+01
3.462500000000000000e+02 2.459086412896493101e+01
3.465000000000000000e+02 2.461421164480256607e+01
3.467500000000000000e+02 2.438114804626368581e+01
3.470000000000000000e+02 2.454380013127238769e+01
3.472499999999999432e+02 2.488891170992756940e+01
3.474999999999999432e+02 2.494581417035938031e+01
3.477500000000000000e+02 2.481264862377243574e+01
3.480000000000000000e+02 2.476927459289329292e+01
3.482500000000000000e+02 2.450511817143863169e+01
3.485000000000000000e+02 2.492502040155524412e+01
3.487500000000000000e+02 2.496090849066395734e+01
3.490000000000000000e+02 2.488990061194304815e+01
3.492500000000000000e+02 2.492909244522579115e+01
3.494999999999999432e+02 2.535599569867746794e+01
3.497500000000000000e+02 2.515577313358829414e+01
3.500000000000000000e+02 2.537496201511995153e+01
3.502500000000000000e+02 2.489369406594378020e+01
3.505000000000000000e+02 2.484940541127491898e+01
3.507500000000000000e+02 2.480642911507042214e+01
3.510000000000000000e+02 2.488250010785215594e+01
3.512500000000000000e+02 2.519277922691716753e+01
3.514999999999999432e+02 2.522506966060964118e+01
3.517499999999999432e+02 2.532365347251406007e+01
3.520000000000000000e+02 2.519163141509364223e+01
3.522500000000000000e+02 2.515826901357813128e+01
3.525000000000000000e+02 2.561879518151795310e+01
3.527500000000000000e+02 2.546226246621113631e+01
3.530000000000000000e+02 2.541471472573344315e+01
3.532500000000000000e+02 2.546554327399517348e+01
3.534999999999999432e+02 2.558019476983926666e+01
3.537499999999999432e+02 2.569080529794080547e+01
3.540000000000000000e+02 2.562569109101771758e+01
3.542500000000000000e+02 2.553143741005216683e+01
3.545000000000000000e+02 2.581344669353379828e+01
3.547500000000000000e+02 2.560648318065236140e+01
3.550000000000000000e+02 2.570093714508150740e+01
3.552500000000000000e+02 2.586516246124833529e+01
3.555000000000000000e+02 2.604301710343728971e+01
3.557499999999999432e+02 2.615026494536557067e+01
3.560000000000000000e+02 2.611561766404528484e+01
3.562500000000000000e+02 2.557350551937859251e+01
3.565000000000000000e+02 2.547442260054451424e+01
3.567500000000000000e+02 2.546614334288739556e+01
3.570000000000000000e+02 2.522748449671555804e+01
3.572500000000000000e+02 2.539530320886923676e+01
3.575000000000000000e+02 2.540592667987760223e+01
3.577499999999999432e+02 2.527172138350619335e+01
3.579999999999999432e+02 2.547242347376935712e+01
3.582500000000000000e+02 2.563946102631597412e+01
3.585000000000000000e+02 2.564584808722934639e+01
3.587500000000000000e+02 2.570400070238945389e+01
3.590000000000000000e+02 2.547530523815000336e+01
3.592500000000000000e+02 2.557271632914381243e+01
3.595000000000000000e+02 2.577766848692826329e+01
3.597499999999999432e+02 2.590514860630007732e+01
3.599999999999999432e+02 2.597447559964830432e+01
3.602500000000000000e+02 2.633445639689429285e+01
3.605000000000000000e+02 2.634706767865494115e+01
3.607500000000000000e+02 2.662667751885659939e+01
3.610000000000000000e+02 2.704532542188517752e+01
3.612500000000000000e+02 2.690084311184748245e+01
3.615000000000000000e+02 2.701686396629234466e+01
3.617500000000000000e+02 2.718092362009871721e+01
3.619999999999999432e+02 2.738607477590376504e+01
3.622500000000000000e+02 2.705340866134658739e+01
3.625000000000000000e+02 2.711142748443623418e+01
3.627500000000000000e+02 2.714397554354616204e+01
3.630000000000000000e+02 2.745582318540007094e+01
3.632500000000000000e+02 2.744732050664249101e+01
3.635000000000000000e+02 2.757312269836563345e+01
3.637500000000000000e+02 2.761249613624709554e+01
3.639999999999999432e+02 2.787025470951227391e+01
3.642499999999999432e+02 2.786073561487744144e+01
3.645000000000000000e+02 2.794487452263734895e+01
3.647500000000000000e+02 2.788288907559235241e+01
3.650000000000000000e+02 2.790077910118363747e+01
3.652500000000000000e+02 2.794518264924214179e+01
3.655000000000000000e+02 2.797703507786234667e+01
3.657500000000000000e+02 2.836535235207123407e+01
3.659999999999999432e+02 2.830568076103630659e+01
3.662499999999999432e+02 2.834414968591622142e+01
3.665000000000000000e+02 2.825160158705259050e+01
3.667500000000000000e+02 2.783754337191713546e+01
3.670000000000000000e+02 2.816176696619480779e+01
3.672500000000000000e+02 2.815142663377300991e+01
3.675000000000000000e+02 2.833941506840829661e+01
3.677500000000000000e+02 2.803773400254583947e+01
3.680000000000000000e+02 2.798114408039570122e+01
3.682499999999999432e+02 2.834254179767011195e+01
3.685000000000000000e+02 2.809875159999283412e+01
3.687500000000000000e+02 2.812845780840505938e+01
3.690000000000000000e+02 2.796570761759335255e+01
3.692500000000000000e+02 2.806861236788953917e+01
3.695000000000000000e+02 2.828565355868663644e+01
3.697500000000000000e+02 2.844986529779028572e+01
3.700000000000000000e+02 2.826303770365289481e+01
3.702499999999999432e+02 2.840360913881648841e+01
3.704999999999999432e+02 2.804388612830063821e+01
3.707500000000000000e+02 2.826104366797655487e+01
3.710000000000000000e+02 2.816529446117329982e+01
3.712500000000000000e+02 2.813190144742824472e+01
3.715000000000000000e+02 2.813228703734857916e+01
3.717500000000000000e+02 2.809475052362435576e+01
3.720000000000000000e+02 2.813100062052201267e+01
3.722499999999999432e+02 2.803493055374115883e+01
3.724999999999999432e+02 2.835836886380593214e+01
3.727500000000000000e+02 2.844634620266222669e+01
3.730000000000000000e+02 2.851350944730523196e+01
3.732500000000000000e+02 2.915517422899663558e+01
3.735000000000000000e+02 2.896816620038851653e+01
3.737500000000000000e+02 2.928321230308180390e+01
3.740000000000000000e+02 2.904302573483690253e+01
3.742500000000000000e+02 2.906587025057065432e+01
3.744999999999999432e+02 2.936901449068936998e+01
3.747499999999999432e+02 2.910495993048983365e+01
3.750000000000000000e+02 2.918188640987212423e+01
3.752500000000000000e+02 2.890716062693203625e+01
3.755000000000000000e+02 2.883413148554880934e+01
3.757500000000000000e+02 2.900700344037846179e+01
3.760000000000000000e+02 2.892769332793606196e+01
3.762500000000000000e+02 2.921573278055877765e+01
3.764999999999999432e+02 2.931695854956725000e+01
3.767499999999999432e+02 2.948774283080297565e+01
3.770000000000000000e+02 2.942876989424208389e+01
3.772500000000000000e+02 2.972500030042412433e+01
3.775000000000000000e+02 2.974392992784869350e+01
3.777500000000000000e+02 2.984050430081216732e+01
3.780000000000000000e+02 3.011087466829042825e+01
3.782500000000000000e+02 3.032772047731198484e+01
3.784999999999999432e+02 3.013778166701367311e+01
3.787499999999999432e+02 2.996443431416539482e+01
3.790000000000000000e+02 2.980263241923872997e+01
3.792500000000000000e+02 2.973389873093368863e+01
3.795000000000000000e+02 3.007408954903199927e+01
3.797500000000000000e+02 2.984626391908765441e+01
3.800000000000000000e+02 2.959778272621736050e+01
3.802500000000000000e+02 2.956205277757943506e+01
3.805000000000000000e+02 3.001712810874193593e+01
3.807499999999999432e+02 3.035742226729168891e+01
3.809999999999999432e+02 3.013055282146976666e+01
3.812500000000000000e+02 2.985122680935942441e+01
3.815000000000000000e+02 2.998187869645339632e+01
3.817500000000000000e+02 3.016492567906501776e+01
3.820000000000000000e+02 3.040244510600843952e+01
3.822500000000000000e+02 3.028162627505794191e+01
3.825000000000000000e+02 3.044708885189249870e+01
3.827499999999999432e+02 3.062618825439009029e+01
3.829999999999999432e+02 3.065950906624544103e+01
3.832500000000000000e+02 3.071854374560927425e+01
3.835000000000000000e+02 3.075337304501379521e+01
3.837500000000000000e+02 3.100208657967830206e+01
3.840000000000000000e+02 3.116093900012095119e+01
3.842500000000000000e+02 3.107341459764550962e+01
3.845000000000000000e+02 3.131269147526922936e+01
3.847499999999999432e+02 3.135655584991194900e+01
3.849999999999999432e+02 3.143543555760306774e+01
3.852500000000000000e+02 3.136705682228766889e+01
3.855000000000000000e+02 3.147715062318792789e+01
3.857500000000000000e+02 3.149692393351924835e+01
3.860000000000000000e+02 3.140552766425267350e+01
3.862500000000000000e+02 3.131775752921109657e+01
3.865000000000000000e+02 3.115929314906956193e+01
3.867500000000000000e+02 3.090887184554808442e+01
3.869999999999999432e+02 3.068676625276107117e+01
3.872499999999999432e+02 3.070998396395664187e+01
3.875000000000000000e+02 3.072543972791881473e+01
3.877500000000000000e+02 3.111079772560069046e+01
3.880000000000000000e+02 3.125021082651819171e+01
3.882500000000000000e+02 3.149209731260710399e+01
3.885000000000000000e+02 3.110923709424159611e+01
3.887500000000000000e+02 3.111051312148959624e+01
3.889999999999999432e+02 3.126709544578447009e+01
3.892499999999999432e+02 3.152457543117784766e+01
3.895000000000000000e+02 3.183291769490837808e+01
3.897500000000000000e+02 3.131336183038522236e+01
3.900000000000000000e+02 3.132308028680419554e+01
3.902500000000000000e+02 3.138429028874230653e+01
3.905000000000000000e+02 3.162590832766782611e+01
3.907500000000000000e+02 3.148389537742301414e+01
3.909999999999999432e+02 3.158887225503380236e+01
3.912499999999999432e+02 3.176097091929076299e+01
3.915000000000000000e+02 3.195357044465415086e+01
3.917500000000000000e+02 3.183413339785887430e+01
3.920000000000000000e+02 3.183834619826774670e+01
3.922500000000000000e+02 3.157036263506809348e+01
3.925000000000000000e+02 3.160212998838838416e+01
3.927500000000000000e+02 3.167201061150871055e+01
3.930000000000000000e+02 3.178750254114952156e+01
3.932499999999999432e+02 3.164546861988989690e+01
3.934999999999999432e+02 3.164963466796968916e+01
3.937500000000000000e+02 3.154330993790944149e+01
3.940000000000000000e+02 3.152894881574865238e+01
3.942500000000000000e+02 3.156271496227234152e+01
3.945000000000000000e+02 3.150890189167947497e+01
3.947500000000000000e+02 3.168704665705123702e+01
3.950000000000000000e+02 3.181086633078875892e+01
3.952499999999999432e+02 3.183231561382225294e+01
3.954999999999999432e+02 3.188927861878253012e+01
3.957500000000000000e+02 3.202749183975613789e+01
3.960000000000000000e+02 3.224053848167368130e+01
3.962500000000000000e+02 3.229919062358752768e+01
3.965000000000000000e+02 3.233338890584006720e+01
3.967500000000000000e+02 3.252328167526224689e+01
3.970000000000000000e+02 3.230470692763228158e+01
3.972499999999999432e+02 3.236301360474593736e+01
3.974999999999999432e+02 3.241479509520955560e+01
3.977500000000000000e+02 3.250332775658817042e+01
3.980000000000000000e+02 3.232517513140439291e+01
3.982500000000000000e+02 3.248467221090190549e+01
3.985000000000000000e+02 3.229754671386500320e+01
3.987500000000000000e+02 3.238198783575941064e+01
3.990000000000000000e+02 3.225087825035847544e+01
3.992500000000000000e+02 3.270633885560798859e+01
3.994999999999999432e+02 3.290828467591644824e+01
3.997499999999999432e+02 3.304778199306153397e+01
4.000000000000000000e+02 3.311891149962541192e+01
4.002499999999999432e+02 3.308178921472611478e+01
4.005000000000000000e+02 3.307805237741317939e+01
4.007499999999999432e+02 3.319591335443789148e+01
4.010000000000000000e+02 3.307586361870335878e+01
4.012500000000000000e+02 3.295881673996299810e+01
4.014999999999999432e+02 3.308352805231939442e+01
4.017500000000000000e+02 3.296902093174500692e+01
4.019999999999999432e+02 3.284754524554431043e+01
4.022500000000000000e+02 3.298220117482066627e+01
4.024999999999999432e+02 3.302850190266156716e+01
4.027500000000000000e+02 3.320137479618556853e+01
4.030000000000000000e+02 3.302963841629637187e+01
4.032500000000000000e+02 3.277480243372001212e+01
4.035000000000000000e+02 3.307887366387321748e+01
4.037499999999999432e+02 3.334996693295251902e+01
4.040000000000000000e+02 3.334165674705671734e+01
4.042499999999999432e+02 3.343894474456572397e+01
4.045000000000000000e+02 3.345324615577615646e+01
4.047499999999999432e+02 3.364942649822902609e+01
4.050000000000000000e+02 3.354258209647857569e+01
4.052500000000000000e+02 3.381250467805597282e+01
4.055000000000000000e+02 3.367307394083889704e+01
4.057500000000000000e+02 3.348531636714825055e+01
4.059999999999999432e+02 3.315767912288968944e+01
4.062500000000000000e+02 3.327890285304273732e+01
4.064999999999999432e+02 3.352357646955636739e+01
4.067500000000000000e+02 3.357931641724574234e+01
4.069999999999999432e+02 3.382957470669913391e+01
4.072500000000000000e+02 3.369495190343491231e+01
4.075000000000000000e+02 3.371859473950995323e+01
4.077499999999999432e+02 3.373600090004698160e+01
4.080000000000000000e+02 3.392049239715099418e+01
4.082499999999999432e+02 3.405706044810273170e+01
4.085000000000000000e+02 3.438090401008854258e+01
4.087499999999999432e+02 3.433727208811203724e+01
4.090000000000000000e+02 3.437906705436621024e+01
4.092500000000000000e+02 3.459486871696524446e+01
4.095000000000000000e+02 3.452420573995935626e+01
4.097500000000000000e+02 3.457969028121107158e+01
4.099999999999999432e+02 3.446366895960509424e+01
4.102500000000000000e+02 3.448293737422764593e+01
4.104999999999999432e+02 3.472194110520622701e+01
4.107500000000000000e+02 3.452153068764913257e+01
4.109999999999999432e+02 3.471853238125581242e+01
4.112500000000000000e+02 3.451412891657927418e+01
4.115000000000000000e+02 3.457789436497778723e+01
4.117500000000000000e+02 3.461774987273398807e+01
4.120000000000000000e+02 3.458721808692943966e+01
4.122499999999999432e+02 3.467509380038646327e+01
4.125000000000000000e+02 3.433619373174932576e+01
4.127499999999999432e+02 3.455154107571001987e+01
4.130000000000000000e+02 3.464748328034289671e+01
4.132499999999999432e+02 3.453682687489239811e+01
4.135000000000000000e+02 3.454266102021859552e+01
4.137500000000000000e+02 3.442143677790673451e+01
4.139999999999999432e+02 3.465983051998711062e+01
4.142500000000000000e+02 3.466734752056251523e+01
4.144999999999999432e+02 3.475091534734983867e+01
4.147500000000000000e+02 3.491216309907328252e+01
4.149999999999999432e+02 3.522143722074538630e+01
4.152500000000000000e+02 3.545234719779912069e+01
4.155000000000000000e+02 3.567479426849872937e+01
4.157500000000000000e+02 3.559669513425879472e+01
4.160000000000000000e+02 3.592257071948728964e+01
4.162499999999999432e+02 3.614428377110577628e+01
4.165000000000000000e+02 3.627772433434561350e+01
4.167499999999999432e+02 3.634598233214462226e+01
4.170000000000000000e+02 3.652258444012984029e+01
4.172499999999999432e+02 3.664339977063063714e+01
4.175000000000000000e+02 3.686259049354524109e+01
4.177500000000000000e+02 3.707672030504698313e+01
4.180000000000000000e+02 3.710791362410918737e+01
4.182500000000000000e+02 3.723747277218387097e+01
4.184999999999999432e+02 3.758314357474064593e+01
4.187500000000000000e+02 3.756484310515360647e+01
4.189999999999999432e+02 3.743261822388959814e+01
4.192500000000000000e+02 3.784063760073954086e+01
4.194999999999999432e+02 3.809766801617195853e+01
4.197500000000000000e+02 3.847078978382743486e+01
4.200000000000000000e+02 3.862135087059458272e+01
4.202499999999999432e+02 3.855783553974820421e+01
4.205000000000000000e+02 3.853486451450574890e+01
4.207499999999999432e+02 3.884524185912057703e+01
4.210000000000000000e+02 3.871731457286090006e+01
4.212499999999999432e+02 3.854700111880075752e+01
4.215000000000000000e+02 3.856909850218328017e+01
4.217500000000000000e+02 3.889879214894244797e+01
4.220000000000000000e+02 3.884399649069948879e+01
4.222500000000000000e+02 3.886012261572185622e+01
4.224999999999999432e+02 3.874316751066348985e+01
4.227500000000000000e+02 3.907195225055637877e+01
4.229999999999999432e+02 3.941866002473511799e+01
4.232500000000000000e+02 3.937665030301537428e+01
4.234999999999999432e+02 3.968313477993562799e+01
4.237500000000000000e+02 3.990238848469245880e+01
4.240000000000000000e+02 4.020328551437572173e+01
4.242500000000000000e+02 4.031260059509011029e+01
4.245000000000000000e+02 4.021394817423929169e+01
4.247499999999999432e+02 4.029665929452903583e+01
4.250000000000000000e+02 4.047892998766132422e+01
4.252499999999999432e+02 4.044111546325881079e+01
4.255000000000000000e+02 4.025053765716256038e+01
4.257499999999999432e+02 4.006364866279484716e+01
4.260000000000000000e+02 3.990751958261464694e+01
4.262500000000000000e+02 3.986685442962619419e+01
4.264999999999999432e+02 4.000642472114971326e+01
4.267500000000000000e+02 3.990814356473300961e+01
4.269999999999999432e+02 4.007232853496019942e+01
4.272500000000000000e+02 3.999828876971155722e+01
4.274999999999999432e+02 4.010789833322726849e+01
4.277500000000000000e+02 4.025286747677802879e+01
4.280000000000000000e+02 4.060500305878726834e+01
4.282500000000000000e+02 4.079018080217303321e+01
4.285000000000000000e+02 4.111112631188158417e+01
4.287499999999999432e+02 4.124726713572778181e+01
4.290000000000000000e+02 4.143261488514647795e+01
4.292499999999999432e+02 4.141977692629676255e+01
4.295000000000000000e+02 4.151629112319477599e+01
4.297499999999999432e+02 4.168398371384341061e+01
4.300000000000000000e+02 4.212961763903636125e+01
4.302500000000000000e+02 4.217666070674687262e+01
4.305000000000000000e+02 4.237094985648835888e+01
4.307500000000000000e+02 4.228523796548026326e+01
4.309999999999999432e+02 4.233423230688751460e+01
4.312500000000000000e+02 4.226194726120066036e+01
4.314999999999999432e+02 4.242766406158123260e+01
4.317500000000000000e+02 4.270977814461633670e+01
4.319999999999999432e+02 4.244210732520047458e+01
4.322500000000000000e+02 4.269176813938701542e+01
4.325000000000000000e+02 4.312141536468553937e+01
4.327499999999999432e+02 4.319116658462512959e+01
4.330000000000000000e+02 4.287576356617423556e+01
4.332499999999999432e+02 4.324347546629022077e+01
4.335000000000000000e+02 4.315716246835523862e+01
4.337499999999999432e+02 4.345256247073785971e+01
4.340000000000000000e+02 4.342255377448828568e+01
4.342499999999999432e+02 4.371808116135960631e+01
4.345000000000000000e+02 4.366059493016567927e+01
4.347500000000000000e+02 4.340605623077629360e+01
4.349999999999999432e+02 4.323046036183018259e+01
4.352500000000000000e+02 4.329907038082843229e+01
4.354999999999999432e+02 4.330076301987129028e+01
4.357500000000000000e+02 4.310851264060690369e+01
4.359999999999999432e+02 4.307794505820668007e+01
4.362500000000000000e+02 4.277359312830438398e+01
4.365000000000000000e+02 4.273288991187918384e+01
4.367500000000000000e+02 4.265597325400484863e+01
4.370000000000000000e+02 4.234263827300931382e+01
4.372499999999999432e+02 4.259942532735504273e+01
4.375000000000000000e+02 4.282944216790718173e+01
4.377499999999999432e+02 4.288214391592148900e+01
4.380000000000000000e+02 4.314162757507050827e+01
4.382499999999999432e+02 4.330348061702126472e+01
4.385000000000000000e+02 4.359119044670627829e+01
4.387500000000000000e+02 4.372110025846708936e+01
4.389999999999999432e+02 4.389907668300043753e+01
4.392500000000000000e+02 4.421759492994080176e+01
4.394999999999999432e+02 4.416226848730915577e+01
4.397500000000000000e+02 4.401834100575266007e+01
4.399999999999999432e+02 4.380286882060430997e+01
4.402500000000000000e+02 4.394074777851145086e+01
4.404999999999999432e+02 4.421535314822462226e+01
4.407500000000000000e+02 4.415661175027950947e+01
4.410000000000000000e+02 4.421551103313599640e+01
4.412499999999999432e+02 4.391738972055960488e+01
4.415000000000000000e+02 4.410786818891460115e+01
4.417499999999999432e+02 4.450938660956098403e+01
4.420000000000000000e+02 4.459442901714660223e+01
4.422499999999999432e+02 4.461689072940226453e+01
4.425000000000000000e+02 4.488570714888589208e+01
4.427500000000000000e+02 4.520816298107485665e+01
4.430000000000000000e+02 4.521664584006104803e+01
4.432500000000000000e+02 4.518099850108135485e+01
4.434999999999999432e+02 4.520443369495888675e+01
4.437500000000000000e+02 4.566528118145384241e+01
4.439999999999999432e+02 4.603121920230397990e+01
4.442500000000000000e+02 4.586787168582862506e+01
4.444999999999999432e+02 4.591233589349572242e+01
4.447500000000000000e+02 4.615309425798059806e+01
4.450000000000000000e+02 4.640789383290913150e+01
4.452499999999999432e+02 4.656800652062752022e+01
4.455000000000000000e+02 4.657327395396551850e+01
4.457499999999999432e+02 4.658038090064717807e+01
4.460000000000000000e+02 4.656507330830234537e+01
4.462499999999999432e+02 4.656700514134524838e+01
4.465000000000000000e+02 4.723963792032242281e+01
4.467499999999999432e+02 4.745759015456485486e+01
4.470000000000000000e+02 4.733385353090106662e+01
4.472500000000000000e+02 4.719320412661862463e+01
4.474999999999999432e+02 4.734210455970603704e+01
4.477500000000000000e+02 4.734318462358819346e+01
4.479999999999999432e+02 4.734414490502108208e+01
4.482500000000000000e+02 4.724998908932739994e+01
4.484999999999999432e+02 4.730194939153760458e+01
4.487500000000000000e+02 4.705123436416700855e+01
4.490000000000000000e+02 4.715805334847329533e+01
4.492500000000000000e+02 4.702230919272900422e+01
4.495000000000000000e+02 4.715035379077958311e+01
4.497499999999999432e+02 4.731656738055825429e+01
4.500000000000000000e+02 4.738158036132514184e+01
4.502499999999999432e+02 4.754368607031668859e+01
4.505000000000000000e+02 4.756614931922439382e+01
4.507499999999999432e+02 4.772852706555431723e+01
4.510000000000000000e+02 4.753072307022419096e+01
4.512500000000000000e+02 4.716350451022839962e+01
4.514999999999999432e+02 4.722565083735691616e+01
4.517500000000000000e+02 4.740570962213058692e+01
4.519999999999999432e+02 4.719315364357152021e+01
4.522500000000000000e+02 4.775411295918829779e+01
4.524999999999999432e+02 4.779049426134037049e+01
4.527500000000000000e+02 4.794544648102205286e+01
4.529999999999999432e+02 4.762127777264089445e+01
4.532500000000000000e+02 4.772611049593698596e+01
4.535000000000000000e+02 4.762807215343318745e+01
4.537499999999999432e+02 4.783557058589933320e+01
4.540000000000000000e+02 4.833513263395425952e+01
4.542499999999999432e+02 4.823049020085678507e+01
4.545000000000000000e+02 4.826499206064715253e+01
4.547499999999999432e+02 4.819550356203503583e+01
4.550000000000000000e+02 4.802845338192443592e+01
4.552500000000000000e+02 4.766282315555103111e+01
4.555000000000000000e+02 4.761138394505498184e+01
4.557500000000000000e+02 4.774158355686576982e+01
4.559999999999999432e+02 4.765773528646268176e+01
4.562500000000000000e+02 4.796262960853788115e+01
4.564999999999999432e+02 4.794950394700887131e+01
4.567500000000000000e+02 4.794542915803427974e+01
4.569999999999999432e+02 4.795033170044542459e+01
4.572500000000000000e+02 4.804884675993983478e+01
4.575000000000000000e+02 4.790698834276223295e+01
4.577499999999999432e+02 4.807644550314208942e+01
4.580000000000000000e+02 4.810246726497199177e+01
4.582499999999999432e+02 4.810760495333305187e+01
4.585000000000000000e+02 4.844754457280514970e+01
4.587499999999999432e+02 4.846236201029394408e+01
4.590000000000000000e+02 4.842960191176846507e+01
4.592499999999999432e+02 4.823555378746364397e+01
4.595000000000000000e+02 4.824482653485048189e+01
4.597500000000000000e+02 4.822930265999779209e+01
4.599999999999999432e+02 4.836257602392885246e+01
4.602500000000000000e+02 4.830020407155750917e+01
4.604999999999999432e+02 4.851547334258147970e+01
4.607500000000000000e+02 4.866161823986853818e+01
4.609999999999999432e+02 4.856476809809019102e+01
4.612500000000000000e+02 4.853763662464753281e+01
4.615000000000000000e+02 4.856972994413510492e+01
4.617500000000000000e+02 4.825284584429284962e+01
4.620000000000000000e+02 4.823834046293709577e+01
4.622499999999999432e+02 4.854268143388325285e+01
4.625000000000000000e+02 4.847848742425883017e+01
4.627499999999999432e+02 4.852434684454499347e+01
4.630000000000000000e+02 4.869625346070006344e+01
4.632499999999999432e+02 4.862036925171241819e+01
4.635000000000000000e+02 4.835391600141713297e+01
4.637500000000000000e+02 4.829545468853201129e+01
4.639999999999999432e+02 4.841617364511803601e+01
4.642500000000000000e+02 4.848222225346669489e+01
4.644999999999999432e+02 4.829517372935932684e+01
4.647500000000000000e+02 4.867743202804952318e+01
4.649999999999999432e+02 4.865230673565773856e+01
 
# Source data for Fig. 4f
 
# Torque distribution due to 100 mV/nm field under 50mM NaCl
# torque(pN_nm)) likelihood
-8.800000000000000000e+03 0.000000000000000000e+00
-8.600000000000000000e+03 3.916449086161880033e-02
-8.400000000000000000e+03 0.000000000000000000e+00
-8.200000000000000000e+03 0.000000000000000000e+00
-8.000000000000000000e+03 1.305483028720626562e-02
-7.800000000000000000e+03 1.305483028720626562e-02
-7.600000000000000000e+03 1.305483028720626562e-02
-7.400000000000000000e+03 0.000000000000000000e+00
-7.200000000000000000e+03 2.610966057441253124e-02
-7.000000000000000000e+03 2.610966057441253124e-02
-6.800000000000000000e+03 1.044386422976501250e-01
-6.600000000000000000e+03 9.138381201044387669e-02
-6.400000000000000000e+03 1.174934725848563871e-01
-6.200000000000000000e+03 1.174934725848563871e-01
-6.000000000000000000e+03 1.697127937336814496e-01
-5.800000000000000000e+03 1.958224543080939739e-01
-5.600000000000000000e+03 2.219321148825065537e-01
-5.400000000000000000e+03 2.088772845953002499e-01
-5.200000000000000000e+03 1.958224543080939739e-01
-5.000000000000000000e+03 1.827676240208877534e-01
-4.800000000000000000e+03 2.741514360313315746e-01
-4.600000000000000000e+03 2.349869451697127742e-01
-4.400000000000000000e+03 4.046997389033942794e-01
-4.200000000000000000e+03 2.349869451697127742e-01
-4.000000000000000000e+03 3.394255874673628992e-01
-3.800000000000000000e+03 2.219321148825065537e-01
-3.600000000000000000e+03 2.349869451697127742e-01
-3.400000000000000000e+03 2.349869451697127742e-01
-3.200000000000000000e+03 1.566579634464752013e-01
-3.000000000000000000e+03 1.697127937336814496e-01
-2.800000000000000000e+03 1.827676240208877534e-01
-2.600000000000000000e+03 1.436031331592689253e-01
-2.400000000000000000e+03 1.174934725848563871e-01
-2.200000000000000000e+03 6.527415143603132464e-02
-2.000000000000000000e+03 1.044386422976501250e-01
-1.800000000000000000e+03 1.305483028720626562e-02
-1.600000000000000000e+03 3.916449086161880033e-02
-1.400000000000000000e+03 1.305483028720626562e-02
-1.200000000000000000e+03 1.305483028720626562e-02
-1.000000000000000000e+03 2.610966057441253124e-02
-8.000000000000000000e+02 3.916449086161880033e-02
-6.000000000000000000e+02 0.000000000000000000e+00
 
# Torque distribution due to 100 mV/nm field under 3M NaCl
# torque(pN_nm)) likelihood
-4.600000000000000000e+03 0.000000000000000000e+00
-4.400000000000000000e+03 8.389261744966444723e-03
-4.200000000000000000e+03 0.000000000000000000e+00
-4.000000000000000000e+03 2.516778523489932723e-02
-3.800000000000000000e+03 8.389261744966444723e-03
-3.600000000000000000e+03 0.000000000000000000e+00
-3.400000000000000000e+03 2.516778523489932723e-02
-3.200000000000000000e+03 0.000000000000000000e+00
-3.000000000000000000e+03 8.389261744966444723e-03
-2.800000000000000000e+03 1.677852348993288945e-02
-2.600000000000000000e+03 2.516778523489932723e-02
-2.400000000000000000e+03 6.711409395973155778e-02
-2.200000000000000000e+03 5.033557046979865446e-02
-2.000000000000000000e+03 4.194630872483221667e-02
-1.800000000000000000e+03 5.033557046979865446e-02
-1.600000000000000000e+03 6.711409395973155778e-02
-1.400000000000000000e+03 1.090604026845637536e-01
-1.200000000000000000e+03 1.342281879194631156e-01
-1.000000000000000000e+03 1.593959731543624081e-01
-8.000000000000000000e+02 1.510067114093959495e-01
-6.000000000000000000e+02 2.013422818791946178e-01
-4.000000000000000000e+02 2.516778523489932584e-01
-2.000000000000000000e+02 2.097315436241610764e-01
0.000000000000000000e+00 2.181208053691275073e-01
2.000000000000000000e+02 1.761744966442952975e-01
4.000000000000000000e+02 2.265100671140939936e-01
6.000000000000000000e+02 2.600671140939597170e-01
8.000000000000000000e+02 2.852348993288590928e-01
1.000000000000000000e+03 2.516778523489932584e-01
1.200000000000000000e+03 2.097315436241610764e-01
1.400000000000000000e+03 2.181208053691275073e-01
1.600000000000000000e+03 2.684563758389262311e-01
1.800000000000000000e+03 1.677852348993288667e-01
2.000000000000000000e+03 1.761744966442952975e-01
2.200000000000000000e+03 1.510067114093959495e-01
2.400000000000000000e+03 9.228187919463086419e-02
2.600000000000000000e+03 1.258389261744966292e-01
2.800000000000000000e+03 1.174496644295302122e-01
3.000000000000000000e+03 1.090604026845637536e-01
3.200000000000000000e+03 9.228187919463086419e-02
3.400000000000000000e+03 4.194630872483221667e-02
3.600000000000000000e+03 6.711409395973155778e-02
3.800000000000000000e+03 5.033557046979865446e-02
4.000000000000000000e+03 1.677852348993288945e-02
4.200000000000000000e+03 3.355704697986577889e-02
4.400000000000000000e+03 8.389261744966444723e-03
4.600000000000000000e+03 8.389261744966444723e-03
4.800000000000000000e+03 8.389261744966444723e-03
5.000000000000000000e+03 0.000000000000000000e+00
5.200000000000000000e+03 0.000000000000000000e+00
5.400000000000000000e+03 0.000000000000000000e+00
5.600000000000000000e+03 0.000000000000000000e+00
5.800000000000000000e+03 0.000000000000000000e+00
6.000000000000000000e+03 0.000000000000000000e+00
6.200000000000000000e+03 0.000000000000000000e+00
6.400000000000000000e+03 0.000000000000000000e+00
6.600000000000000000e+03 0.000000000000000000e+00
6.800000000000000000e+03 0.000000000000000000e+00
7.000000000000000000e+03 8.389261744966444723e-03
7.200000000000000000e+03 0.000000000000000000e+00
 
# Source data for Fig. 4h
 
# Mobility ratio (perpendicular over parallel) for two-turn helix
# ionic_strength(M) mobility_ratio mobility_ratio_standard_error
4.442690186999247691e-03 3.826081798457180438e-01 7.667530153665814106e-03
1.094311371634118235e-01 5.024851335575108990e-01 1.443616195764925794e-02
2.566166470266407540e+00 1.083201030736393955e+00 1.094684130235004660e-01
 
# Mobility ratio (perpendicular over parallel) for two-turn helix
# ionic_strength(M) mobility_ratio mobility_ratio_standard_error
4.442690186999247691e-03 4.906850653959609065e-01 3.581039687678348998e-03
1.094311371634118235e-01 4.804549545856817705e-01 2.128388813526383132e-03
2.566166470266407540e+00 5.311294935876138545e-01 4.062376787483171041e-03
 
# Source data for Fig. 4i
 
# Force distribution orthogonal to 100 mV/nm field under 100mM
# force(pN) likelihood
-2.800000000000000000e+01 0.000000000000000000e+00
-2.600000000000000000e+01 5.208333333333332593e-01
-2.400000000000000000e+01 5.208333333333332593e-01
-2.200000000000000000e+01 0.000000000000000000e+00
-2.000000000000000000e+01 5.208333333333332593e-01
-1.800000000000000000e+01 1.562500000000000000e+00
-1.600000000000000000e+01 4.166666666666666075e+00
-1.400000000000000000e+01 6.250000000000000000e+00
-1.200000000000000000e+01 5.729166666666666075e+00
-1.000000000000000000e+01 8.333333333333332149e+00
-8.000000000000000000e+00 7.291666666666666963e+00
-6.000000000000000000e+00 7.812500000000000000e+00
-4.000000000000000000e+00 5.208333333333333925e+00
-2.000000000000000000e+00 1.562500000000000000e+00
0.000000000000000000e+00 5.208333333333332593e-01
2.000000000000000000e+00 0.000000000000000000e+00
 
# Force distribution orthogonal to 100 mV/nm field under 3M
# force(pN) likelihood
-1.200000000000000000e+01 0.000000000000000000e+00
-1.000000000000000000e+01 5.076142131979695105e-01
-8.000000000000000000e+00 2.538071065989847552e-01
-6.000000000000000000e+00 2.030456852791878042e+00
-4.000000000000000000e+00 4.314720812182740950e+00
-2.000000000000000000e+00 4.060913705583756084e+00
0.000000000000000000e+00 7.868020304568528189e+00
2.000000000000000000e+00 8.883248730964467654e+00
4.000000000000000000e+00 7.614213197969544211e+00
6.000000000000000000e+00 6.598984771573604746e+00
8.000000000000000000e+00 5.076142131979695549e+00
1.000000000000000000e+01 1.522842639593908753e+00
1.200000000000000000e+01 7.614213197969543767e-01
1.400000000000000000e+01 5.076142131979695105e-01
1.600000000000000000e+01 0.000000000000000000e+00
 
# Source data for Fig. 4l
 
# Force distribution orthogonal to field axis acting on helix under 100mM using solvent force from 3M
# force(pN) likelihood
-1.400000000000000000e+01 0.000000000000000000e+00
-1.200000000000000000e+01 7.407407407407408106e-01
-1.000000000000000000e+01 1.111111111111111160e+00
-8.000000000000000000e+00 4.444444444444444642e+00
-6.000000000000000000e+00 2.592592592592592560e+00
-4.000000000000000000e+00 7.777777777777777679e+00
-2.000000000000000000e+00 8.888888888888889284e+00
0.000000000000000000e+00 7.407407407407406552e+00
2.000000000000000000e+00 8.518518518518519045e+00
4.000000000000000000e+00 4.814814814814814881e+00
6.000000000000000000e+00 1.851851851851851638e+00
8.000000000000000000e+00 1.111111111111111160e+00
1.000000000000000000e+01 7.407407407407408106e-01
1.200000000000000000e+01 0.000000000000000000e+00
 
# Force distribution orthogonal to field axis acting on helix under 3M using solvent force from 100mM
# force(pN) likelihood
-2.200000000000000000e+01 0.000000000000000000e+00
-2.000000000000000000e+01 6.172839506172839164e-01
-1.800000000000000000e+01 9.259259259259258190e-01
-1.600000000000000000e+01 9.259259259259258190e-01
-1.400000000000000000e+01 2.160493827160493652e+00
-1.200000000000000000e+01 6.481481481481480955e+00
-1.000000000000000000e+01 9.259259259259259522e+00
-8.000000000000000000e+00 1.080246913580246826e+01
-6.000000000000000000e+00 7.407407407407406552e+00
-4.000000000000000000e+00 5.246913580246912900e+00
-2.000000000000000000e+00 2.469135802469135665e+00
0.000000000000000000e+00 3.703703703703703276e+00
2.000000000000000000e+00 0.000000000000000000e+00
